# Supplementary material for: Genome-Wide Association Study of Root and Shoot Related Traits in Spring Soybean (Glycine max L.) at Seedling Stages Using SLAF-Seq
Source: Front Plant Sci. 2021 Jul 28;12:568995. doi: 10.3389/fpls.2021.568995 (PMC8355526; doi:10.3389/fpls.2021.568995)
Supplement: Supplementary File 1 — List and provenance of the 260 spring soybean accessions. [file Data_Sheet_1.ZIP]

Archive with 10 entries (10 files):
- Supplementary File 4.docx
- Supplementary File 5.xlsx
- Supplementary File 6.docx
- Supplementary File 7.xlsx
- Supplementary File 8.docx
- Supplementary File 9.docx
- Supplemetary File 10.docx
- Supplementary File 1.xlsx
- Supplementary File 2.docx
- Supplementary File 3.xlsx
