# Supplementary material for: Genome-Wide Association Study of Root and Shoot Related Traits in Spring Soybean (Glycine max L.) at Seedling Stages Using SLAF-Seq
Source: Front Plant Sci. 2021 Jul 28;12:568995. doi: 10.3389/fpls.2021.568995 (PMC8355526; doi:10.3389/fpls.2021.568995)
Supplement: Supplementary File 1 — List and provenance of the 260 spring soybean accessions. [file Data_Sheet_1.ZIP › Supplementary File 5.xlsx]

## Sheet: VC Stage
Varieties	Repetition	Shoot length (cm)	Root dry weight (mg)	Shoot dry weight (mg)	RDW/SDW (mg)	Total plant biomass (mg)	Total root length(cm)	Surface area (cm2)	Average diameter (mm)	Root Volume (cm3)	Branching number
Z038	1	14	0.04	0.18	0.222222	0.22	150.318	59.7047	1.2643	1.887	60
Z038	2	13	0.03	0.14	0.214286	0.17	182.647	73.8347	1.2868	2.375	111
Z038	3	11	0.04	0.13	0.307692	0.17	115.26	47.8174	1.3206	1.579	48
Z049	1	19	0.04	0.19	0.210526	0.23	239.388	77.6811	1.0329	2.006	97
Z049	2	18.5	0.03	0.16	0.1875	0.19	195.187	60.5591	0.9876	1.495	112
Z049	3	19	0.05	0.22	0.227273	0.27	190.392	66.8436	1.1175	1.868	103
Z059	1	16	0.03	0.19	0.157895	0.22	177.401	63.5683	1.1406	1.813	94
Z059	2	14.5	0.03	0.17	0.176471	0.2	186.267	70.2132	1.1999	2.106	84
Z059	3	15	0.03	0.18	0.166667	0.21	169.804	69.0362	1.2941	2.234	75
Z063	1	18	0.05	0.21	0.238095	0.26	187.793	90.3692	1.6504	3.017	102
Z063	2	17.5	0.04	0.22	0.181818	0.26	204.033	85.2655	1.2035	2.776	108
Z063	3	15	0.02	0.14	0.142857	0.16	140.601	50.559	1.1884	2.116	80
Z166	1	14.5	0.05	0.15	0.333333	0.2	293.316	109.8	1.1916	3.271	236
Z166	2	14	0.05	0.18	0.277778	0.23	310.429	115.142	1.1807	3.399	237
Z166	3	14.5	0.04	0.16	0.25	0.2	332.909	129.371	1.237	4.001	282
Z201	1	16	0.05	0.16	0.3125	0.21	297.014	97.0977	1.0406	2.526	287
Z201	2	15.5	0.03	0.14	0.214286	0.17	145.529	48.9258	1.0701	1.309	130
Z201	3	14.5	0.05	0.15	0.333333	0.2	272.346	94.3821	1.1031	2.603	177
Z203	1	14.5	0.04	0.15	0.266667	0.19	292.668	97.3805	1.0591	2.578	246
Z203	2	15	0.04	0.15	0.266667	0.19	271.478	83.2653	0.9763	2.032	235
Z203	3	15	0.04	0.17	0.235294	0.21	297.087	108.117	1.1584	3.131	201
Z232	1	11.5	0.02	0.14	0.142857	0.16	178.238	61.1977	1.0929	1.672	235
Z232	2	11	0.01	0.15	0.0666667	0.16	144.796	61.4522	1.3509	2.075	146
Z232	3	9	0.03	0.11	0.272727	0.14	152.588	67.7463	1.4132	2.394	112

## Sheet: V1 Stage
Varieties	Repetition	Shoot length (cm)	Root dry weight (mg)	Shoot dry weight (mg)	RDW/SDW (mg)	Total plant biomass (mg)	Total root length(cm)	Surface area (cm2)	Average diameter (mm)	Root Volume (cm3)	Branching number
Z038	1	17	0.08	0.28	0.285714	0.36	256.08	90.8024	1.1287	2.562	118
Z038	2	18	0.11	0.39	0.282051	0.5	319.551	136.25	1.3572	4.623	117
Z038	3	17	0.12	0.32	0.375	0.44	367.304	139.407	1.2081	4.21	142
Z049	1	18	0.11	0.3	0.366667	0.41	484.197	139.973	0.9202	3.22	181
Z049	2	19	0.1	0.29	0.344828	0.39	348.265	113.532	1.0377	2.945	141
Z049	3	19	0.13	0.38	0.342105	0.51	388.638	146.391	1.199	4.388	125
Z059	1	18.2	0.05	0.16	0.3125	0.21	197.787	96.4027	1.1554	1.9729	59
Z059	2	19.5	0.06	0.16	0.375	0.22	187.587	84.0248	0.9768	1.96	40
Z059	3	18.5	0.04	0.17	0.235294	0.21	176.567	89	1.04	1.85	48
Z063	1	21	0.1	0.35	0.285714	0.45	419.644	124.831	0.9469	2.955	118
Z063	2	23	0.13	0.38	0.342105	0.51	395.612	153.694	1.2366	4.752	162
Z063	3	23.5	0.1	0.41	0.243902	0.51	385.642	135.512	1.1185	3.789	140
Z166	1	20	0.16	0.33	0.484848	0.49	475.934	196.415	1.2546	7.356	462
Z166	2	21	0.12	0.33	0.363636	0.45	432.929	182.167	1.2179	7.373	424
Z166	3	18	0.1	0.3	0.333333	0.4	420.647	179.47	1.19	7.143	412
Z201	1	21	0.16	0.37	0.432432	0.53	523.482	226.66	1.3782	7.81	431
Z201	2	21	0.13	0.4	0.325	0.53	466.77	179.899	1.2268	5.518	364
Z201	3	19.5	0.12	0.34	0.352941	0.46	481.136	177.761	1.176	5.226	367
Z203	1	19.5	0.13	0.33	0.393939	0.46	496.296	202.883	1.3012	6.6	356
Z203	2	21	0.14	0.38	0.368421	0.52	510.599	195.218	1.217	5.939	438
Z203	3	20	0.1	0.34	0.294118	0.44	374.806	160.583	1.3638	5.475	291
Z232	1	20	0.1	0.32	0.3125	0.42	416.425	229.574	1.4548	7.072	490
Z232	2	18	0.09	0.29	0.310345	0.38	372.647	180.647	1.43	6.647	432
Z232	3	19	0.11	0.33	0.333333	0.44	385.647	195.647	1.39	6.67	450

## Sheet: V2 Stage
Varieties	Repetition	Shoot length (cm)	Root dry weight (mg)	Shoot dry weight (mg)	RDW/SDW (mg)	Total plant biomass (mg)	Total root length(cm)	Surface area (cm2)	Average diameter (mm)	Root Volume (cm3)	Branching number
Z038	1	27	0.24	0.64	0.375	0.88	675.183	220.456	1.0393	5.728	302
Z038	2	25	0.18	0.48	0.375	0.66	590.719	190.364	1.0258	4.882	242
Z038	3	24	0.17	0.5	0.34	0.67	481.983	194.618	1.2853	6.254	215
Z049	1	28	0.16	0.47	0.340426	0.63	530.885	184.989	1.1092	5.13	257
Z049	2	29.5	0.19	0.61	0.311475	0.8	569.766	179.087	1.0005	4.479	253
Z049	3	29	0.22	0.59	0.372881	0.81	616.556	255.526	1.3192	8.427	315
Z059	1	27	0.12	0.35	0.342857	0.47	416.909	104.453	0.7975	2.083	191
Z059	2	23	0.12	0.4	0.3	0.52	411.992	164.984	1.2747	5.258	230
Z059	3	24	0.15	0.46	0.326087	0.61	431.953	134.73	0.9928	3.344	235
Z063	1	28	0.14	0.5	0.28	0.64	542.778	167.691	0.9834	4.123	370
Z063	2	30	0.19	0.6	0.316667	0.79	492.045	193.593	1.2524	6.061	335
Z063	3	29	0.16	0.49	0.326531	0.65	445.769	164.804	1.1768	4.849	248
Z166	1	24	0.19	0.56	0.339286	0.75	558.895	283.401	1.6141	11.436	489
Z166	2	23	0.19	0.53	0.358491	0.72	519.249	250.246	1.5341	9.597	457
Z166	3	22.5	0.2	0.49	0.408163	0.69	671.374	266.974	1.2658	8.448	602
Z201	1	23	0.22	0.53	0.415094	0.75	629.201	262.141	1.3262	8.691	600
Z201	2	26	0.24	0.58	0.413793	0.82	704.307	323.198	1.4607	9.802	583
Z201	3	23	0.22	0.55	0.4	0.77	599.221	247.199	1.3131	8.115	610
Z203	1	21	0.15	0.39	0.384615	0.54	550.467	206.098	1.1918	7.141	424
Z203	2	26.5	0.24	0.62	0.387097	0.86	508.413	281.546	1.7627	10.407	377
Z203	3	24.5	0.2	0.52	0.384615	0.72	504.83	234.571	1.479	8.673	395
Z232	1	24	0.21	0.5	0.42	0.71	529.831	263.647	1.3324	8.782	676
Z232	2	25	0.21	0.51	0.411765	0.72	503.312	244.097	1.5437	9.421	481
Z232	3	23	0.18	0.47	0.382979	0.65	469.89	233.122	1.4038	7.725	475
