# Supplementary material for: Genome-Wide Association Study of Root and Shoot Related Traits in Spring Soybean (Glycine max L.) at Seedling Stages Using SLAF-Seq
Source: Front Plant Sci. 2021 Jul 28;12:568995. doi: 10.3389/fpls.2021.568995 (PMC8355526; doi:10.3389/fpls.2021.568995)
Supplement: Supplementary File 1 — List and provenance of the 260 spring soybean accessions. [file Data_Sheet_1.ZIP › Supplementary File 7.xlsx]

## Sheet: Sheet1
Trait	Model	Chr	Pos	Pvalue	log10P	MarkerR2	Allele	Count	MAF	GeneID	Start	End	COG_class	COG_class_annotation	GO_annotation	KEGG_annotation	KOG_class	KOG_class_annotation	Pfam_annotation	Swissprot_annotation	TrEMBL_annotation	nr_annotation	nt_annotation
Average_diameter_1st	fastlmm	Chr09	40442312	4.09306e-05	4.39	--	C/A	C:131_A:7	0.05	Glyma.09G178600.1	40342421	40342771	[R]	General function prediction only	Biological Process: DNA-templated transcription, elongation (GO:0006354);; Cellular Component: chloroplast thylakoid membrane (GO:0009535);; Biological Process: photosystem I assembly (GO:0048564);; Molecular Function: unfolded protein binding (GO:0051082);;	--	[R]	General function prediction only	TPR repeat;; Tetratricopeptide repeat;; Tetratricopeptide repeat;; Tetratricopeptide repeat	Photosystem I assembly protein Ycf3 {ECO:0000255|HAMAP-Rule:MF_00439} OS=Spinacia oleracea (Spinach) PE=3 SV=1	Uncharacterized protein {ECO:0000313|EnsemblPlants:GLYMA09G30970.2} OS=Glycine max (Soybean) PE=4 SV=1	photosystem I assembly protein Ycf3 [Lactuca sativa]	Glycine soja chloroplast, complete genome
Average_diameter_1st	fastlmm	Chr09	40442312	4.09306e-05	4.39	--	C/A	C:131_A:7	0.05	Glyma.09G178700.1	40344306	40347537	[V]	Defense mechanisms	Molecular Function: transmembrane transporter activity (GO:0022857);; Biological Process: transmembrane transport (GO:0055085);;	--	[R]	General function prediction only	MatE	MATE efflux family protein 9 GN=F3L12.7 OS=Arabidopsis thaliana (Mouse-ear cress) PE=2 SV=1	Uncharacterized protein {ECO:0000313|EnsemblPlants:GLYMA09G30985.1} OS=Glycine max (Soybean) PE=4 SV=1	PREDICTED: MATE efflux family protein 9-like [Glycine max]	PREDICTED: Glycine max MATE efflux family protein 9-like (LOC100792605), mRNA
Average_diameter_1st	fastlmm	Chr09	40442312	4.09306e-05	4.39	--	C/A	C:131_A:7	0.05	Glyma.09G178800.1	40354319	40358609	[V]	Defense mechanisms	Biological Process: drug transmembrane transport (GO:0006855);; Molecular Function: drug transmembrane transporter activity (GO:0015238);; Molecular Function: antiporter activity (GO:0015297);; Cellular Component: membrane (GO:0016020);;	--	[R]	General function prediction only	MatE	MATE efflux family protein 9 GN=F3L12.7 OS=Arabidopsis thaliana (Mouse-ear cress) PE=2 SV=1	MATE efflux family protein {ECO:0000256|RuleBase:RU004914} (Fragment) OS=Glycine max (Soybean) PE=3 SV=2	PREDICTED: MATE efflux family protein 9-like [Glycine max]	PREDICTED: Glycine max MATE efflux family protein 9-like (LOC100793135), mRNA
Average_diameter_1st	fastlmm	Chr09	40442312	4.09306e-05	4.39	--	C/A	C:131_A:7	0.05	Glyma.09G178900.1	40368198	40371411	[V]	Defense mechanisms	Biological Process: drug transmembrane transport (GO:0006855);; Molecular Function: drug transmembrane transporter activity (GO:0015238);; Molecular Function: antiporter activity (GO:0015297);; Cellular Component: membrane (GO:0016020);;	--	[R]	General function prediction only	MatE	MATE efflux family protein 5 GN=F3L12.12 OS=Arabidopsis thaliana (Mouse-ear cress) PE=3 SV=1	MATE efflux family protein {ECO:0000256|RuleBase:RU004914} OS=Glycine max (Soybean) PE=3 SV=1	PREDICTED: MATE efflux family protein 5-like [Glycine max]	PREDICTED: Glycine max MATE efflux family protein 5-like (LOC100794717), mRNA
Average_diameter_1st	fastlmm	Chr09	40442312	4.09306e-05	4.39	--	C/A	C:131_A:7	0.05	Glyma.09G178900.2	40368198	40371349	[V]	Defense mechanisms	Biological Process: drug transmembrane transport (GO:0006855);; Molecular Function: drug transmembrane transporter activity (GO:0015238);; Molecular Function: antiporter activity (GO:0015297);; Cellular Component: membrane (GO:0016020);;	--	[R]	General function prediction only	MatE	MATE efflux family protein 5 GN=F3L12.12 OS=Arabidopsis thaliana (Mouse-ear cress) PE=3 SV=1	MATE efflux family protein {ECO:0000256|RuleBase:RU004914} OS=Glycine max (Soybean) PE=3 SV=1	PREDICTED: MATE efflux family protein 5-like [Glycine max]	PREDICTED: Glycine max MATE efflux family protein 5-like (LOC100794717), mRNA
Average_diameter_1st	fastlmm	Chr09	40442312	4.09306e-05	4.39	--	C/A	C:131_A:7	0.05	Glyma.09G179000.1	40373197	40377187	[V]	Defense mechanisms	Biological Process: drug transmembrane transport (GO:0006855);; Molecular Function: drug transmembrane transporter activity (GO:0015238);; Molecular Function: antiporter activity (GO:0015297);; Cellular Component: membrane (GO:0016020);;	--	[R]	General function prediction only	MatE	MATE efflux family protein 5 GN=F3L12.12 OS=Arabidopsis thaliana (Mouse-ear cress) PE=3 SV=1	MATE efflux family protein {ECO:0000256|RuleBase:RU004914} OS=Glycine max (Soybean) PE=3 SV=1	PREDICTED: MATE efflux family protein 5-like [Glycine max]	PREDICTED: Glycine max MATE efflux family protein 5-like (LOC100815319), mRNA
Average_diameter_1st	fastlmm	Chr09	40442312	4.09306e-05	4.39	--	C/A	C:131_A:7	0.05	Glyma.09G179100.1	40387143	40389550	[GER]	--	Cellular Component: membrane (GO:0016020);;	--	--	--	EamA-like transporter family;; Multidrug resistance efflux transporter;; Triose-phosphate Transporter family	WAT1-related protein At3g18200 GN=At3g18200 OS=Arabidopsis thaliana (Mouse-ear cress) PE=2 SV=1	Uncharacterized protein {ECO:0000313|EnsemblPlants:GLYMA09G31040.2} OS=Glycine max (Soybean) PE=4 SV=1	PREDICTED: WAT1-related protein At3g18200 [Glycine max]	PREDICTED: Glycine max auxin-induced protein 5NG4-like (LOC100795244), mRNA
Average_diameter_1st	fastlmm	Chr09	40442312	4.09306e-05	4.39	--	C/A	C:131_A:7	0.05	Glyma.09G179200.1	40391988	40396974	[T]	Signal transduction mechanisms	Molecular Function: protein serine/threonine phosphatase activity (GO:0004722);; Biological Process: metabolic process (GO:0008152);;	--	[T]	Signal transduction mechanisms	Protein phosphatase 2C	Probable protein phosphatase 2C 67 OS=Oryza sativa subsp. japonica (Rice) PE=2 SV=1	Uncharacterized protein {ECO:0000313|EnsemblPlants:GLYMA09G31050.1} OS=Glycine max (Soybean) PE=4 SV=1	PREDICTED: probable protein phosphatase 2C 67-like [Glycine max]	PREDICTED: Glycine max probable protein phosphatase 2C 67-like (LOC100815852), mRNA
Average_diameter_1st	fastlmm	Chr09	40442312	4.09306e-05	4.39	--	C/A	C:131_A:7	0.05	Glyma.09G179300.1	40402524	40409805	--	--	Molecular Function: iron ion binding (GO:0005506);; Molecular Function: oxidoreductase activity, acting on paired donors, with incorporation or reduction of molecular oxygen, 2-oxoglutarate as one donor, and incorporation of one atom each of oxygen into both donors (GO:0016706);; Molecular Function: L-ascorbic acid binding (GO:0031418);; Biological Process: oxidation-reduction process (GO:0055114…	--	[O]	Posttranslational modification, protein turnover, chaperones	2OG-Fe(II) oxygenase superfamily	Uncharacterized PKHD-type hydroxylase At1g22950 GN=At1g22950 OS=Arabidopsis thaliana (Mouse-ear cress) PE=2 SV=2	Uncharacterized protein {ECO:0000313|EnsemblPlants:GLYMA07G11180.1} OS=Glycine max (Soybean) PE=4 SV=1	PREDICTED: uncharacterized PKHD-type hydroxylase At1g22950 isoform X1 [Glycine max]	PREDICTED: Glycine max uncharacterized LOC100816390 (LOC100816390), transcript variant X3, misc_RNA
Average_diameter_1st	fastlmm	Chr09	40442312	4.09306e-05	4.39	--	C/A	C:131_A:7	0.05	Glyma.09G179400.1	40412865	40415233	--	--	--	--	--	--	Late embryogenesis abundant protein	--	Uncharacterized protein {ECO:0000313|EnsemblPlants:GLYMA09G31070.1} OS=Glycine max (Soybean) PE=4 SV=1	PREDICTED: uncharacterized protein LOC100817451 [Glycine max]	PREDICTED: Glycine max uncharacterized LOC100817451 (LOC100817451), mRNA
Average_diameter_1st	fastlmm	Chr09	40442312	4.09306e-05	4.39	--	C/A	C:131_A:7	0.05	Glyma.09G179500.1	40420404	40427085	[A]	RNA processing and modification	Molecular Function: RNA binding (GO:0003723);; Molecular Function: polynucleotide adenylyltransferase activity (GO:0004652);; Cellular Component: nucleus (GO:0005634);; Biological Process: RNA polyadenylation (GO:0043631);;	K14376|0.0|rcu:RCOM_0723820|Poly(A) polymerase alpha, putative (EC:2.7.7.19)	[A]	RNA processing and modification	Poly(A) polymerase central domain;; Poly(A) polymerase predicted RNA binding domain;; Nucleotidyltransferase domain	Nuclear poly(A) polymerase 1 {ECO:0000303|PubMed:18479511} OS=Arabidopsis thaliana (Mouse-ear cress) PE=1 SV=1	Uncharacterized protein {ECO:0000313|EnsemblPlants:GLYMA09G31080.1} OS=Glycine max (Soybean) PE=4 SV=1	PREDICTED: poly(A) polymerase-like isoform X1 [Glycine max]	PREDICTED: Glycine max poly(A) polymerase-like (LOC100816915), transcript variant X2, mRNA
Average_diameter_1st	fastlmm	Chr09	40442312	4.09306e-05	4.39	--	C/A	C:131_A:7	0.05	Glyma.09G179600.1	40442367	40444892	[E]	Amino acid transport and metabolism	Molecular Function: aminopeptidase activity (GO:0004177);; Cellular Component: cytosol (GO:0005829);; Cellular Component: plasma membrane (GO:0005886);; Biological Process: gluconeogenesis (GO:0006094);; Biological Process: cytoskeleton organization (GO:0007010);; Molecular Function: metallopeptidase activity (GO:0008237);; Molecular Function: zinc ion binding (GO:0008270);; Biological Process: a…	K08776|1e-76|vvi:100264544|hypothetical protein LOC100264544	[EO]	--	Peptidase family M1	Aminopeptidase M1 GN=APM1 OS=Arabidopsis thaliana (Mouse-ear cress) PE=1 SV=1	Uncharacterized protein {ECO:0000313|EnsemblPlants:GLYMA09G31087.1} OS=Glycine max (Soybean) PE=4 SV=1	PREDICTED: aminopeptidase M1-like isoform X1 [Glycine max]	PREDICTED: Glycine max aminopeptidase M1-like (LOC100811437), transcript variant X3, mRNA
Average_diameter_1st	fastlmm	Chr09	40442312	4.09306e-05	4.39	--	C/A	C:131_A:7	0.05	Glyma.09G179700.1	40465341	40466129	--	--	--	--	[TZ]	--	--	Formin-like protein 16 (Precursor) GN=OsJ_008039 OS=Oryza sativa subsp. japonica (Rice) PE=2 SV=1	Uncharacterized protein {ECO:0000313|EnsemblPlants:GLYMA09G31094.1} OS=Glycine max (Soybean) PE=4 SV=1	PREDICTED: wiskott-Aldrich syndrome protein-like isoform X1 [Glycine max]	PREDICTED: Glycine max wiskott-Aldrich syndrome protein-like (LOC100796835), transcript variant X1, mRNA
Average_diameter_1st	fastlmm	Chr09	40442312	4.09306e-05	4.39	--	C/A	C:131_A:7	0.05	Glyma.09G179800.1	40479282	40480264	--	--	--	--	--	--	--	--	Uncharacterized protein {ECO:0000313|EnsemblPlants:GLYMA09G31102.1} OS=Glycine max (Soybean) PE=4 SV=1	PREDICTED: uncharacterized protein LOC100797364 [Glycine max]	PREDICTED: Glycine max uncharacterized LOC100797364 (LOC100797364), mRNA
Average_diameter_1st	fastlmm	Chr09	40442312	4.09306e-05	4.39	--	C/A	C:131_A:7	0.05	Glyma.09G179800.2	40479282	40480264	--	--	--	--	--	--	--	--	Uncharacterized protein {ECO:0000313|EnsemblPlants:GLYMA09G31102.1} OS=Glycine max (Soybean) PE=4 SV=1	PREDICTED: uncharacterized protein LOC100797364 [Glycine max]	PREDICTED: Glycine max uncharacterized LOC100797364 (LOC100797364), mRNA
Average_diameter_1st	fastlmm	Chr09	40442312	4.09306e-05	4.39	--	C/A	C:131_A:7	0.05	Glyma.09G179900.1	40495676	40497969	--	--	--	--	--	--	--	--	Uncharacterized protein {ECO:0000313|EnsemblPlants:GLYMA09G31110.4} OS=Glycine max (Soybean) PE=4 SV=1	hypothetical protein glysoja_033628 [Glycine soja]	PREDICTED: Glycine max lysine-specific demethylase 5A-like (LOC100817981), mRNA
Average_diameter_1st	fastlmm	Chr09	40442312	4.09306e-05	4.39	--	C/A	C:131_A:7	0.05	Glyma.09G179900.2	40495676	40497969	--	--	--	--	--	--	--	--	Uncharacterized protein {ECO:0000313|EnsemblPlants:GLYMA09G31110.1} OS=Glycine max (Soybean) PE=4 SV=1	PREDICTED: lysine-specific demethylase 5A-like [Glycine max]	PREDICTED: Glycine max lysine-specific demethylase 5A-like (LOC100817981), mRNA
Average_diameter_1st	fastlmm	Chr09	40442312	4.09306e-05	4.39	--	C/A	C:131_A:7	0.05	Glyma.09G180000.1	40511213	40511775	--	--	--	--	--	--	--	--	Uncharacterized protein {ECO:0000313|EnsemblPlants:GLYMA09G31120.1} OS=Glycine max (Soybean) PE=4 SV=1	hypothetical protein glysoja_033629 [Glycine soja]	Phaseolus vulgaris hypothetical protein (PHAVU_004G153200g) mRNA, complete cds
Average_diameter_1st	fastlmm	Chr09	40442312	4.09306e-05	4.39	--	C/A	C:131_A:7	0.05	Glyma.09G180100.1	40521376	40524186	--	--	--	--	--	--	PB1 domain	--	Uncharacterized protein {ECO:0000313|EnsemblPlants:GLYMA09G31140.1} OS=Glycine max (Soybean) PE=4 SV=2	PREDICTED: uncharacterized protein LOC100797907 [Glycine max]	PREDICTED: Glycine max uncharacterized LOC100797907 (LOC100797907), mRNA
Average_diameter_1st	fastlmm	Chr09	40442312	4.09306e-05	4.39	--	C/A	C:131_A:7	0.05	Glyma.09G180200.1	40528825	40534813	--	--	Biological Process: chlorophyll catabolic process (GO:0015996);;	--	--	--	Alpha/beta hydrolase family;; Alpha/beta hydrolase family;; alpha/beta hydrolase fold	--	Uncharacterized protein {ECO:0000313|EnsemblPlants:GLYMA09G31160.3} OS=Glycine max (Soybean) PE=4 SV=1	PREDICTED: uncharacterized protein LOC100798430 isoform X2 [Glycine max]	PREDICTED: Glycine max uncharacterized LOC100798430 (LOC100798430), transcript variant X2, mRNA
Average_diameter_1st	fastlmm	Chr09	40442312	4.09306e-05	4.39	--	C/A	C:131_A:7	0.05	Glyma.09G180200.2	40529392	40534813	--	--	Biological Process: chlorophyll catabolic process (GO:0015996);;	--	--	--	Alpha/beta hydrolase family;; Alpha/beta hydrolase family;; alpha/beta hydrolase fold	--	Uncharacterized protein {ECO:0000313|EnsemblPlants:GLYMA09G31160.1} OS=Glycine max (Soybean) PE=4 SV=1	PREDICTED: uncharacterized protein LOC100798430 isoform X2 [Glycine max]	PREDICTED: Glycine max uncharacterized LOC100798430 (LOC100798430), transcript variant X2, mRNA
Average_diameter_1st	fastlmm	Chr09	40442312	4.09306e-05	4.39	--	C/A	C:131_A:7	0.05	Glyma.09G180200.3	40529807	40534813	--	--	Biological Process: chlorophyll catabolic process (GO:0015996);;	--	--	--	Alpha/beta hydrolase family;; Alpha/beta hydrolase family;; alpha/beta hydrolase fold	--	Uncharacterized protein {ECO:0000313|EnsemblPlants:GLYMA09G31160.1} OS=Glycine max (Soybean) PE=4 SV=1	PREDICTED: uncharacterized protein LOC100798430 isoform X2 [Glycine max]	PREDICTED: Glycine max uncharacterized LOC100798430 (LOC100798430), transcript variant X2, mRNA
Average_diameter_1st	fastlmm	Chr09	40442312	4.09306e-05	4.39	--	C/A	C:131_A:7	0.05	Glyma.09G180300.1	40535877	40541369	--	--	Molecular Function: zinc ion binding (GO:0008270);;	--	[O]	Posttranslational modification, protein turnover, chaperones	Ring finger domain;; RING-H2 zinc finger;; Zinc finger, C3HC4 type (RING finger);; Zinc finger, C3HC4 type (RING finger)	E3 ubiquitin-protein ligase MBR2 GN=MBR2 OS=Arabidopsis thaliana (Mouse-ear cress) PE=1 SV=1	Uncharacterized protein {ECO:0000313|EnsemblPlants:GLYMA09G31170.1} OS=Glycine max (Soybean) PE=4 SV=1	E3 ubiquitin ligase BIG BROTHER-related [Glycine soja]	PREDICTED: Glycine max uncharacterized LOC100807785 (LOC100807785), mRNA
Branching_number_2nd	emmax	Chr02	11071047	6.17e-05	4.21	--	G/C	G:100_C:18	0.15	Glyma.02G113300.1	11017900	11024527	--	--	--	--	--	--	Plant protein of unknown function (DUF863)	--	Uncharacterized protein {ECO:0000313|EnsemblPlants:GLYMA02G12630.1} OS=Glycine max (Soybean) PE=4 SV=1	PREDICTED: uncharacterized protein LOC100801474 isoform X1 [Glycine max]	PREDICTED: Glycine max uncharacterized LOC100801474 (LOC100801474), transcript variant X2, misc_RNA
Branching_number_2nd	fastlmm	Chr02	11071047	6.22925e-05	4.21	--	G/C	G:100_C:18	0.15	Glyma.02G113300.1	11017900	11024527	--	--	--	--	--	--	Plant protein of unknown function (DUF863)	--	Uncharacterized protein {ECO:0000313|EnsemblPlants:GLYMA02G12630.1} OS=Glycine max (Soybean) PE=4 SV=1	PREDICTED: uncharacterized protein LOC100801474 isoform X1 [Glycine max]	PREDICTED: Glycine max uncharacterized LOC100801474 (LOC100801474), transcript variant X2, misc_RNA
Branching_number_2nd	emmax	Chr02	11071047	6.17e-05	4.21	--	G/C	G:100_C:18	0.15	Glyma.02G113400.1	11034929	11038222	--	--	--	--	[R]	General function prediction only	PPR repeat;; PPR repeat family;; Pentatricopeptide repeat domain;; PPR repeat	Putative pentatricopeptide repeat-containing protein At1g69350, mitochondrial (Precursor) OS=Arabidopsis thaliana (Mouse-ear cress) PE=3 SV=1	Uncharacterized protein {ECO:0000313|EnsemblPlants:GLYMA02G12640.1} OS=Glycine max (Soybean) PE=4 SV=2	PREDICTED: putative pentatricopeptide repeat-containing protein At1g69350, mitochondrial-like [Glycine max]	PREDICTED: Glycine max putative pentatricopeptide repeat-containing protein At1g69350, mitochondrial-like (LOC100802010), mRNA
Branching_number_2nd	fastlmm	Chr02	11071047	6.22925e-05	4.21	--	G/C	G:100_C:18	0.15	Glyma.02G113400.1	11034929	11038222	--	--	--	--	[R]	General function prediction only	PPR repeat;; PPR repeat family;; Pentatricopeptide repeat domain;; PPR repeat	Putative pentatricopeptide repeat-containing protein At1g69350, mitochondrial (Precursor) OS=Arabidopsis thaliana (Mouse-ear cress) PE=3 SV=1	Uncharacterized protein {ECO:0000313|EnsemblPlants:GLYMA02G12640.1} OS=Glycine max (Soybean) PE=4 SV=2	PREDICTED: putative pentatricopeptide repeat-containing protein At1g69350, mitochondrial-like [Glycine max]	PREDICTED: Glycine max putative pentatricopeptide repeat-containing protein At1g69350, mitochondrial-like (LOC100802010), mRNA
Branching_number_2nd	emmax	Chr02	11071047	6.17e-05	4.21	--	G/C	G:100_C:18	0.15	Glyma.02G113500.1	11038257	11042233	[S]	Function unknown	Molecular Function: DNA binding (GO:0003677);; Molecular Function: nuclease activity (GO:0004518);; Biological Process: nucleotide-excision repair (GO:0006289);; Biological Process: nucleic acid phosphodiester bond hydrolysis (GO:0090305);;	--	--	--	Hemimethylated DNA-binding protein YccV like;; UvrB/uvrC motif	--	Uncharacterized protein {ECO:0000313|EnsemblPlants:GLYMA02G12650.4} OS=Glycine max (Soybean) PE=4 SV=1	PREDICTED: uncharacterized protein LOC100794023 isoform X1 [Glycine max]	PREDICTED: Glycine max uncharacterized LOC100794023 (LOC100794023), transcript variant X2, mRNA
Branching_number_2nd	fastlmm	Chr02	11071047	6.22925e-05	4.21	--	G/C	G:100_C:18	0.15	Glyma.02G113500.1	11038257	11042233	[S]	Function unknown	Molecular Function: DNA binding (GO:0003677);; Molecular Function: nuclease activity (GO:0004518);; Biological Process: nucleotide-excision repair (GO:0006289);; Biological Process: nucleic acid phosphodiester bond hydrolysis (GO:0090305);;	--	--	--	Hemimethylated DNA-binding protein YccV like;; UvrB/uvrC motif	--	Uncharacterized protein {ECO:0000313|EnsemblPlants:GLYMA02G12650.4} OS=Glycine max (Soybean) PE=4 SV=1	PREDICTED: uncharacterized protein LOC100794023 isoform X1 [Glycine max]	PREDICTED: Glycine max uncharacterized LOC100794023 (LOC100794023), transcript variant X2, mRNA
Branching_number_2nd	emmax	Chr02	11071047	6.17e-05	4.21	--	G/C	G:100_C:18	0.15	Glyma.02G113500.2	11038257	11042233	[S]	Function unknown	Molecular Function: DNA binding (GO:0003677);; Molecular Function: nuclease activity (GO:0004518);; Biological Process: nucleotide-excision repair (GO:0006289);; Biological Process: nucleic acid phosphodiester bond hydrolysis (GO:0090305);;	--	--	--	Hemimethylated DNA-binding protein YccV like;; UvrB/uvrC motif	--	Uncharacterized protein {ECO:0000313|EnsemblPlants:GLYMA02G12650.4} OS=Glycine max (Soybean) PE=4 SV=1	PREDICTED: uncharacterized protein LOC100794023 isoform X1 [Glycine max]	PREDICTED: Glycine max uncharacterized LOC100794023 (LOC100794023), transcript variant X2, mRNA
Branching_number_2nd	fastlmm	Chr02	11071047	6.22925e-05	4.21	--	G/C	G:100_C:18	0.15	Glyma.02G113500.2	11038257	11042233	[S]	Function unknown	Molecular Function: DNA binding (GO:0003677);; Molecular Function: nuclease activity (GO:0004518);; Biological Process: nucleotide-excision repair (GO:0006289);; Biological Process: nucleic acid phosphodiester bond hydrolysis (GO:0090305);;	--	--	--	Hemimethylated DNA-binding protein YccV like;; UvrB/uvrC motif	--	Uncharacterized protein {ECO:0000313|EnsemblPlants:GLYMA02G12650.4} OS=Glycine max (Soybean) PE=4 SV=1	PREDICTED: uncharacterized protein LOC100794023 isoform X1 [Glycine max]	PREDICTED: Glycine max uncharacterized LOC100794023 (LOC100794023), transcript variant X2, mRNA
Branching_number_2nd	emmax	Chr02	11071047	6.17e-05	4.21	--	G/C	G:100_C:18	0.15	Glyma.02G113500.3	11038257	11042233	[S]	Function unknown	Molecular Function: DNA binding (GO:0003677);; Molecular Function: nuclease activity (GO:0004518);; Biological Process: nucleotide-excision repair (GO:0006289);; Biological Process: nucleic acid phosphodiester bond hydrolysis (GO:0090305);;	--	--	--	Hemimethylated DNA-binding protein YccV like;; UvrB/uvrC motif	--	Uncharacterized protein {ECO:0000313|EnsemblPlants:GLYMA02G12650.4} OS=Glycine max (Soybean) PE=4 SV=1	PREDICTED: uncharacterized protein LOC100794023 isoform X1 [Glycine max]	PREDICTED: Glycine max uncharacterized LOC100794023 (LOC100794023), transcript variant X2, mRNA
Branching_number_2nd	fastlmm	Chr02	11071047	6.22925e-05	4.21	--	G/C	G:100_C:18	0.15	Glyma.02G113500.3	11038257	11042233	[S]	Function unknown	Molecular Function: DNA binding (GO:0003677);; Molecular Function: nuclease activity (GO:0004518);; Biological Process: nucleotide-excision repair (GO:0006289);; Biological Process: nucleic acid phosphodiester bond hydrolysis (GO:0090305);;	--	--	--	Hemimethylated DNA-binding protein YccV like;; UvrB/uvrC motif	--	Uncharacterized protein {ECO:0000313|EnsemblPlants:GLYMA02G12650.4} OS=Glycine max (Soybean) PE=4 SV=1	PREDICTED: uncharacterized protein LOC100794023 isoform X1 [Glycine max]	PREDICTED: Glycine max uncharacterized LOC100794023 (LOC100794023), transcript variant X2, mRNA
Branching_number_2nd	emmax	Chr02	11071047	6.17e-05	4.21	--	G/C	G:100_C:18	0.15	Glyma.02G113600.1	11049070	11050444	--	--	Molecular Function: lysozyme activity (GO:0003796);; Biological Process: carbohydrate metabolic process (GO:0005975);;	--	[M]	Cell wall/membrane/envelope biogenesis	Glycosyl hydrolases family 18	Lysozyme (Precursor) OS=Hevea brasiliensis (Para rubber tree) PE=1 SV=2	Uncharacterized protein {ECO:0000313|EnsemblPlants:GLYMA02G12660.1} OS=Glycine max (Soybean) PE=3 SV=1	PREDICTED: hevamine-A-like [Glycine max]	PREDICTED: Glycine max hevamine-A-like (LOC100794556), mRNA
Branching_number_2nd	fastlmm	Chr02	11071047	6.22925e-05	4.21	--	G/C	G:100_C:18	0.15	Glyma.02G113600.1	11049070	11050444	--	--	Molecular Function: lysozyme activity (GO:0003796);; Biological Process: carbohydrate metabolic process (GO:0005975);;	--	[M]	Cell wall/membrane/envelope biogenesis	Glycosyl hydrolases family 18	Lysozyme (Precursor) OS=Hevea brasiliensis (Para rubber tree) PE=1 SV=2	Uncharacterized protein {ECO:0000313|EnsemblPlants:GLYMA02G12660.1} OS=Glycine max (Soybean) PE=3 SV=1	PREDICTED: hevamine-A-like [Glycine max]	PREDICTED: Glycine max hevamine-A-like (LOC100794556), mRNA
Branching_number_2nd	emmax	Chr02	11071047	6.17e-05	4.21	--	G/C	G:100_C:18	0.15	Glyma.02G113700.1	11051915	11060851	[R]	General function prediction only	--	--	[BK]	--	Divergent CRAL/TRIO domain;; Macro domain;; CRAL/TRIO domain	--	Uncharacterized protein {ECO:0000313|EnsemblPlants:GLYMA02G12670.1} OS=Glycine max (Soybean) PE=4 SV=1	PREDICTED: protein GDAP2 homolog [Glycine max]	PREDICTED: Glycine max protein GDAP2 homolog (LOC100795079), mRNA
Branching_number_2nd	fastlmm	Chr02	11071047	6.22925e-05	4.21	--	G/C	G:100_C:18	0.15	Glyma.02G113700.1	11051915	11060851	[R]	General function prediction only	--	--	[BK]	--	Divergent CRAL/TRIO domain;; Macro domain;; CRAL/TRIO domain	--	Uncharacterized protein {ECO:0000313|EnsemblPlants:GLYMA02G12670.1} OS=Glycine max (Soybean) PE=4 SV=1	PREDICTED: protein GDAP2 homolog [Glycine max]	PREDICTED: Glycine max protein GDAP2 homolog (LOC100795079), mRNA
Branching_number_2nd	emmax	Chr02	11071047	6.17e-05	4.21	--	G/C	G:100_C:18	0.15	Glyma.02G113700.2	11051915	11060851	[R]	General function prediction only	--	--	[BK]	--	Divergent CRAL/TRIO domain;; Macro domain	--	Uncharacterized protein {ECO:0000313|EnsemblPlants:GLYMA02G12670.1} OS=Glycine max (Soybean) PE=4 SV=1	PREDICTED: protein GDAP2 homolog [Glycine max]	PREDICTED: Glycine max protein GDAP2 homolog (LOC100795079), mRNA
Branching_number_2nd	fastlmm	Chr02	11071047	6.22925e-05	4.21	--	G/C	G:100_C:18	0.15	Glyma.02G113700.2	11051915	11060851	[R]	General function prediction only	--	--	[BK]	--	Divergent CRAL/TRIO domain;; Macro domain	--	Uncharacterized protein {ECO:0000313|EnsemblPlants:GLYMA02G12670.1} OS=Glycine max (Soybean) PE=4 SV=1	PREDICTED: protein GDAP2 homolog [Glycine max]	PREDICTED: Glycine max protein GDAP2 homolog (LOC100795079), mRNA
Branching_number_2nd	emmax	Chr02	11071047	6.17e-05	4.21	--	G/C	G:100_C:18	0.15	Glyma.02G113800.1	11063513	11065036	--	--	Biological Process: maltose metabolic process (GO:0000023);; Biological Process: stomatal complex morphogenesis (GO:0010103);; Biological Process: starch biosynthetic process (GO:0019252);; Biological Process: isopentenyl diphosphate biosynthetic process, methylerythritol 4-phosphate pathway (GO:0019288);; Biological Process: positive regulation of transcription, DNA-templated (GO:0045893);;	--	--	--	--	--	Uncharacterized protein {ECO:0000313|EnsemblPlants:GLYMA02G12680.1} OS=Glycine max (Soybean) PE=4 SV=1	hypothetical protein glysoja_034533 [Glycine soja]	Glycine max uncharacterized LOC100500249 (LOC100500249), mRNA >gi|255629838|gb|BT091159.1| Soybean clone JCVI-FLGm-7E10 unknown mRNA
Branching_number_2nd	fastlmm	Chr02	11071047	6.22925e-05	4.21	--	G/C	G:100_C:18	0.15	Glyma.02G113800.1	11063513	11065036	--	--	Biological Process: maltose metabolic process (GO:0000023);; Biological Process: stomatal complex morphogenesis (GO:0010103);; Biological Process: starch biosynthetic process (GO:0019252);; Biological Process: isopentenyl diphosphate biosynthetic process, methylerythritol 4-phosphate pathway (GO:0019288);; Biological Process: positive regulation of transcription, DNA-templated (GO:0045893);;	--	--	--	--	--	Uncharacterized protein {ECO:0000313|EnsemblPlants:GLYMA02G12680.1} OS=Glycine max (Soybean) PE=4 SV=1	hypothetical protein glysoja_034533 [Glycine soja]	Glycine max uncharacterized LOC100500249 (LOC100500249), mRNA >gi|255629838|gb|BT091159.1| Soybean clone JCVI-FLGm-7E10 unknown mRNA
Branching_number_2nd	emmax	Chr02	11071047	6.17e-05	4.21	--	G/C	G:100_C:18	0.15	Glyma.02G113900.1	11067236	11071046	[R]	General function prediction only	Biological Process: double-strand break repair via homologous recombination (GO:0000724);; Cellular Component: cell wall (GO:0005618);; Biological Process: sister chromatid cohesion (GO:0007062);; Biological Process: synapsis (GO:0007129);; Biological Process: reciprocal meiotic recombination (GO:0007131);; Biological Process: male meiosis (GO:0007140);; Biological Process: response to gamma radi…	K06694|1e-130|pop:POPTR_659236|hypothetical protein	[O]	Posttranslational modification, protein turnover, chaperones	Ankyrin repeat;; Ankyrin repeats (3 copies);; Ankyrin repeats (many copies);; Ankyrin repeat;; Ankyrin repeats (many copies)	Ankyrin repeat domain-containing protein, chloroplastic (Precursor) GN=K2A18.13 OS=Arabidopsis thaliana (Mouse-ear cress) PE=1 SV=2	Uncharacterized protein {ECO:0000313|EnsemblPlants:GLYMA02G12690.1} OS=Glycine max (Soybean) PE=4 SV=1	PREDICTED: uncharacterized protein LOC100795610 isoform X1 [Glycine max]	PREDICTED: Glycine max tankyrase-2-like (LOC100795610), transcript variant X1, mRNA
Branching_number_2nd	fastlmm	Chr02	11071047	6.22925e-05	4.21	--	G/C	G:100_C:18	0.15	Glyma.02G113900.1	11067236	11071046	[R]	General function prediction only	Biological Process: double-strand break repair via homologous recombination (GO:0000724);; Cellular Component: cell wall (GO:0005618);; Biological Process: sister chromatid cohesion (GO:0007062);; Biological Process: synapsis (GO:0007129);; Biological Process: reciprocal meiotic recombination (GO:0007131);; Biological Process: male meiosis (GO:0007140);; Biological Process: response to gamma radi…	K06694|1e-130|pop:POPTR_659236|hypothetical protein	[O]	Posttranslational modification, protein turnover, chaperones	Ankyrin repeat;; Ankyrin repeats (3 copies);; Ankyrin repeats (many copies);; Ankyrin repeat;; Ankyrin repeats (many copies)	Ankyrin repeat domain-containing protein, chloroplastic (Precursor) GN=K2A18.13 OS=Arabidopsis thaliana (Mouse-ear cress) PE=1 SV=2	Uncharacterized protein {ECO:0000313|EnsemblPlants:GLYMA02G12690.1} OS=Glycine max (Soybean) PE=4 SV=1	PREDICTED: uncharacterized protein LOC100795610 isoform X1 [Glycine max]	PREDICTED: Glycine max tankyrase-2-like (LOC100795610), transcript variant X1, mRNA
Branching_number_2nd	emmax	Chr02	11071047	6.17e-05	4.21	--	G/C	G:100_C:18	0.15	Glyma.02G114000.1	11073314	11078564	--	--	--	--	[J]	Translation, ribosomal structure and biogenesis	Brix domain	--	Uncharacterized protein {ECO:0000313|EnsemblPlants:GLYMA02G12700.4} OS=Glycine max (Soybean) PE=2 SV=1	uncharacterized protein LOC100796135 [Glycine max]	PREDICTED: Glycine max ribosome biogenesis protein BRX1-like (LOC100796135), transcript variant X1, mRNA
Branching_number_2nd	fastlmm	Chr02	11071047	6.22925e-05	4.21	--	G/C	G:100_C:18	0.15	Glyma.02G114000.1	11073314	11078564	--	--	--	--	[J]	Translation, ribosomal structure and biogenesis	Brix domain	--	Uncharacterized protein {ECO:0000313|EnsemblPlants:GLYMA02G12700.4} OS=Glycine max (Soybean) PE=2 SV=1	uncharacterized protein LOC100796135 [Glycine max]	PREDICTED: Glycine max ribosome biogenesis protein BRX1-like (LOC100796135), transcript variant X1, mRNA
Branching_number_2nd	emmax	Chr02	11071047	6.17e-05	4.21	--	G/C	G:100_C:18	0.15	Glyma.02G114000.2	11073314	11078564	--	--	--	--	[J]	Translation, ribosomal structure and biogenesis	Brix domain	--	Uncharacterized protein {ECO:0000313|EnsemblPlants:GLYMA02G12700.4} OS=Glycine max (Soybean) PE=2 SV=1	uncharacterized protein LOC100796135 [Glycine max]	PREDICTED: Glycine max ribosome biogenesis protein BRX1-like (LOC100796135), transcript variant X1, mRNA
Branching_number_2nd	fastlmm	Chr02	11071047	6.22925e-05	4.21	--	G/C	G:100_C:18	0.15	Glyma.02G114000.2	11073314	11078564	--	--	--	--	[J]	Translation, ribosomal structure and biogenesis	Brix domain	--	Uncharacterized protein {ECO:0000313|EnsemblPlants:GLYMA02G12700.4} OS=Glycine max (Soybean) PE=2 SV=1	uncharacterized protein LOC100796135 [Glycine max]	PREDICTED: Glycine max ribosome biogenesis protein BRX1-like (LOC100796135), transcript variant X1, mRNA
Branching_number_2nd	emmax	Chr02	11071047	6.17e-05	4.21	--	G/C	G:100_C:18	0.15	Glyma.02G114000.3	11073314	11078564	--	--	--	--	[J]	Translation, ribosomal structure and biogenesis	Brix domain	--	Uncharacterized protein {ECO:0000313|EnsemblPlants:GLYMA02G12700.4} OS=Glycine max (Soybean) PE=2 SV=1	uncharacterized protein LOC100796135 [Glycine max]	PREDICTED: Glycine max ribosome biogenesis protein BRX1-like (LOC100796135), transcript variant X1, mRNA
Branching_number_2nd	fastlmm	Chr02	11071047	6.22925e-05	4.21	--	G/C	G:100_C:18	0.15	Glyma.02G114000.3	11073314	11078564	--	--	--	--	[J]	Translation, ribosomal structure and biogenesis	Brix domain	--	Uncharacterized protein {ECO:0000313|EnsemblPlants:GLYMA02G12700.4} OS=Glycine max (Soybean) PE=2 SV=1	uncharacterized protein LOC100796135 [Glycine max]	PREDICTED: Glycine max ribosome biogenesis protein BRX1-like (LOC100796135), transcript variant X1, mRNA
Branching_number_2nd	emmax	Chr02	11071047	6.17e-05	4.21	--	G/C	G:100_C:18	0.15	Glyma.02G114000.4	11073565	11078564	--	--	--	--	[J]	Translation, ribosomal structure and biogenesis	Brix domain	--	Uncharacterized protein {ECO:0000313|EnsemblPlants:GLYMA02G12700.4} OS=Glycine max (Soybean) PE=2 SV=1	uncharacterized protein LOC100796135 [Glycine max]	PREDICTED: Glycine max ribosome biogenesis protein BRX1-like (LOC100796135), transcript variant X1, mRNA
Branching_number_2nd	fastlmm	Chr02	11071047	6.22925e-05	4.21	--	G/C	G:100_C:18	0.15	Glyma.02G114000.4	11073565	11078564	--	--	--	--	[J]	Translation, ribosomal structure and biogenesis	Brix domain	--	Uncharacterized protein {ECO:0000313|EnsemblPlants:GLYMA02G12700.4} OS=Glycine max (Soybean) PE=2 SV=1	uncharacterized protein LOC100796135 [Glycine max]	PREDICTED: Glycine max ribosome biogenesis protein BRX1-like (LOC100796135), transcript variant X1, mRNA
Branching_number_2nd	emmax	Chr02	11071047	6.17e-05	4.21	--	G/C	G:100_C:18	0.15	Glyma.02G114100.1	11078922	11081302	--	--	--	--	--	--	--	--	Uncharacterized protein {ECO:0000313|EnsemblPlants:GLYMA02G12710.3} OS=Glycine max (Soybean) PE=4 SV=1	unknown [Glycine max]	Soybean clone JCVI-FLGm-16C18 unknown mRNA
Branching_number_2nd	fastlmm	Chr02	11071047	6.22925e-05	4.21	--	G/C	G:100_C:18	0.15	Glyma.02G114100.1	11078922	11081302	--	--	--	--	--	--	--	--	Uncharacterized protein {ECO:0000313|EnsemblPlants:GLYMA02G12710.3} OS=Glycine max (Soybean) PE=4 SV=1	unknown [Glycine max]	Soybean clone JCVI-FLGm-16C18 unknown mRNA
Branching_number_2nd	emmax	Chr02	11071047	6.17e-05	4.21	--	G/C	G:100_C:18	0.15	Glyma.02G114100.2	11078922	11081302	--	--	--	--	--	--	--	--	Uncharacterized protein {ECO:0000313|EnsemblPlants:GLYMA02G12710.3} OS=Glycine max (Soybean) PE=4 SV=1	unknown [Glycine max]	Soybean clone JCVI-FLGm-16C18 unknown mRNA
Branching_number_2nd	fastlmm	Chr02	11071047	6.22925e-05	4.21	--	G/C	G:100_C:18	0.15	Glyma.02G114100.2	11078922	11081302	--	--	--	--	--	--	--	--	Uncharacterized protein {ECO:0000313|EnsemblPlants:GLYMA02G12710.3} OS=Glycine max (Soybean) PE=4 SV=1	unknown [Glycine max]	Soybean clone JCVI-FLGm-16C18 unknown mRNA
Branching_number_2nd	emmax	Chr02	11071047	6.17e-05	4.21	--	G/C	G:100_C:18	0.15	Glyma.02G114200.1	11087423	11090392	--	--	Molecular Function: zinc ion binding (GO:0008270);;	--	--	--	RING-type zinc-finger;; zinc-RING finger domain	--	Uncharacterized protein {ECO:0000313|EnsemblPlants:GLYMA02G12720.1} OS=Glycine max (Soybean) PE=4 SV=1	PREDICTED: uncharacterized protein LOC100499984 [Glycine max]	PREDICTED: Glycine max uncharacterized LOC100499984 (LOC100499984), mRNA
Branching_number_2nd	fastlmm	Chr02	11071047	6.22925e-05	4.21	--	G/C	G:100_C:18	0.15	Glyma.02G114200.1	11087423	11090392	--	--	Molecular Function: zinc ion binding (GO:0008270);;	--	--	--	RING-type zinc-finger;; zinc-RING finger domain	--	Uncharacterized protein {ECO:0000313|EnsemblPlants:GLYMA02G12720.1} OS=Glycine max (Soybean) PE=4 SV=1	PREDICTED: uncharacterized protein LOC100499984 [Glycine max]	PREDICTED: Glycine max uncharacterized LOC100499984 (LOC100499984), mRNA
Branching_number_2nd	emmax	Chr02	11071047	6.17e-05	4.21	--	G/C	G:100_C:18	0.15	Glyma.02G114200.2	11087423	11090412	--	--	Molecular Function: zinc ion binding (GO:0008270);;	--	--	--	RING-type zinc-finger;; zinc-RING finger domain	--	Uncharacterized protein {ECO:0000313|EnsemblPlants:GLYMA02G12720.1} OS=Glycine max (Soybean) PE=4 SV=1	PREDICTED: uncharacterized protein LOC100499984 [Glycine max]	PREDICTED: Glycine max uncharacterized LOC100499984 (LOC100499984), mRNA
Branching_number_2nd	fastlmm	Chr02	11071047	6.22925e-05	4.21	--	G/C	G:100_C:18	0.15	Glyma.02G114200.2	11087423	11090412	--	--	Molecular Function: zinc ion binding (GO:0008270);;	--	--	--	RING-type zinc-finger;; zinc-RING finger domain	--	Uncharacterized protein {ECO:0000313|EnsemblPlants:GLYMA02G12720.1} OS=Glycine max (Soybean) PE=4 SV=1	PREDICTED: uncharacterized protein LOC100499984 [Glycine max]	PREDICTED: Glycine max uncharacterized LOC100499984 (LOC100499984), mRNA
Branching_number_2nd	emmax	Chr02	11071047	6.17e-05	4.21	--	G/C	G:100_C:18	0.15	Glyma.02G114300.1	11090978	11094317	--	--	--	--	--	--	Remorin, C-terminal region	Remorin OS=Solanum tuberosum (Potato) PE=1 SV=1	Uncharacterized protein {ECO:0000313|EnsemblPlants:GLYMA02G12730.1} OS=Glycine max (Soybean) PE=4 SV=2	PREDICTED: remorin-like [Glycine max]	PREDICTED: Glycine max remorin-like (LOC100802532), mRNA
Branching_number_2nd	fastlmm	Chr02	11071047	6.22925e-05	4.21	--	G/C	G:100_C:18	0.15	Glyma.02G114300.1	11090978	11094317	--	--	--	--	--	--	Remorin, C-terminal region	Remorin OS=Solanum tuberosum (Potato) PE=1 SV=1	Uncharacterized protein {ECO:0000313|EnsemblPlants:GLYMA02G12730.1} OS=Glycine max (Soybean) PE=4 SV=2	PREDICTED: remorin-like [Glycine max]	PREDICTED: Glycine max remorin-like (LOC100802532), mRNA
Branching_number_2nd	emmax	Chr02	11071047	6.17e-05	4.21	--	G/C	G:100_C:18	0.15	Glyma.02G114400.1	11095855	11098998	--	--	Cellular Component: membrane (GO:0016020);; Molecular Function: hydrolase activity, acting on glycosyl bonds (GO:0016798);;	K07964|0.0|pop:POPTR_805321|hypothetical protein	--	--	Glycosyl hydrolase family 79, N-terminal domain	Heparanase-like protein 2 (Precursor) GN=At5g61250 OS=Arabidopsis thaliana (Mouse-ear cress) PE=2 SV=1	Uncharacterized protein {ECO:0000313|EnsemblPlants:GLYMA02G12740.1} OS=Glycine max (Soybean) PE=4 SV=2	Heparanase-like protein 2 [Glycine soja]	PREDICTED: Glycine max heparanase-like protein 2-like (LOC100803057), mRNA
Branching_number_2nd	fastlmm	Chr02	11071047	6.22925e-05	4.21	--	G/C	G:100_C:18	0.15	Glyma.02G114400.1	11095855	11098998	--	--	Cellular Component: membrane (GO:0016020);; Molecular Function: hydrolase activity, acting on glycosyl bonds (GO:0016798);;	K07964|0.0|pop:POPTR_805321|hypothetical protein	--	--	Glycosyl hydrolase family 79, N-terminal domain	Heparanase-like protein 2 (Precursor) GN=At5g61250 OS=Arabidopsis thaliana (Mouse-ear cress) PE=2 SV=1	Uncharacterized protein {ECO:0000313|EnsemblPlants:GLYMA02G12740.1} OS=Glycine max (Soybean) PE=4 SV=2	Heparanase-like protein 2 [Glycine soja]	PREDICTED: Glycine max heparanase-like protein 2-like (LOC100803057), mRNA
Branching_number_2nd	emmax	Chr02	11071047	6.17e-05	4.21	--	G/C	G:100_C:18	0.15	Glyma.02G114500.1	11107441	11109266	--	--	--	--	[R]	General function prediction only	PPR repeat;; PPR repeat family;; Pentatricopeptide repeat domain;; PPR repeat	Pentatricopeptide repeat-containing protein At2g20540 GN=PCMP-E78 OS=Arabidopsis thaliana (Mouse-ear cress) PE=2 SV=1	Uncharacterized protein {ECO:0000313|EnsemblPlants:GLYMA02G12770.1} OS=Glycine max (Soybean) PE=4 SV=1	PREDICTED: pentatricopeptide repeat-containing protein At2g20540-like [Glycine max]	PREDICTED: Glycine max pentatricopeptide repeat-containing protein At2g20540-like (LOC100805183), mRNA
Branching_number_2nd	fastlmm	Chr02	11071047	6.22925e-05	4.21	--	G/C	G:100_C:18	0.15	Glyma.02G114500.1	11107441	11109266	--	--	--	--	[R]	General function prediction only	PPR repeat;; PPR repeat family;; Pentatricopeptide repeat domain;; PPR repeat	Pentatricopeptide repeat-containing protein At2g20540 GN=PCMP-E78 OS=Arabidopsis thaliana (Mouse-ear cress) PE=2 SV=1	Uncharacterized protein {ECO:0000313|EnsemblPlants:GLYMA02G12770.1} OS=Glycine max (Soybean) PE=4 SV=1	PREDICTED: pentatricopeptide repeat-containing protein At2g20540-like [Glycine max]	PREDICTED: Glycine max pentatricopeptide repeat-containing protein At2g20540-like (LOC100805183), mRNA
Branching_number_2nd	emmax	Chr02	11071047	6.17e-05	4.21	--	G/C	G:100_C:18	0.15	Glyma.02G114600.1	11109648	11112905	--	--	Cellular Component: membrane (GO:0016020);; Molecular Function: hydrolase activity, acting on glycosyl bonds (GO:0016798);;	K07964|0.0|rcu:RCOM_1621600|Heparanase precursor, putative	--	--	Glycosyl hydrolase family 79, N-terminal domain	Heparanase-like protein 2 (Precursor) GN=At5g61250 OS=Arabidopsis thaliana (Mouse-ear cress) PE=2 SV=1	Uncharacterized protein {ECO:0000313|EnsemblPlants:GLYMA02G12760.1} OS=Glycine max (Soybean) PE=4 SV=2	PREDICTED: heparanase-like protein 2-like isoform X1 [Glycine max]	PREDICTED: Glycine max heparanase-like protein 2-like (LOC100804120), transcript variant X1, mRNA
Branching_number_2nd	fastlmm	Chr02	11071047	6.22925e-05	4.21	--	G/C	G:100_C:18	0.15	Glyma.02G114600.1	11109648	11112905	--	--	Cellular Component: membrane (GO:0016020);; Molecular Function: hydrolase activity, acting on glycosyl bonds (GO:0016798);;	K07964|0.0|rcu:RCOM_1621600|Heparanase precursor, putative	--	--	Glycosyl hydrolase family 79, N-terminal domain	Heparanase-like protein 2 (Precursor) GN=At5g61250 OS=Arabidopsis thaliana (Mouse-ear cress) PE=2 SV=1	Uncharacterized protein {ECO:0000313|EnsemblPlants:GLYMA02G12760.1} OS=Glycine max (Soybean) PE=4 SV=2	PREDICTED: heparanase-like protein 2-like isoform X1 [Glycine max]	PREDICTED: Glycine max heparanase-like protein 2-like (LOC100804120), transcript variant X1, mRNA
Branching_number_2nd	emmax	Chr02	11071047	6.17e-05	4.21	--	G/C	G:100_C:18	0.15	Glyma.02G114700.1	11122012	11131191	--	--	--	K07964|0.0|rcu:RCOM_1621600|Heparanase precursor, putative	--	--	Glycosyl hydrolase family 79, N-terminal domain	Heparanase-like protein 2 (Precursor) GN=At5g61250 OS=Arabidopsis thaliana (Mouse-ear cress) PE=2 SV=1	Uncharacterized protein {ECO:0000313|EnsemblPlants:GLYMA02G12760.1} OS=Glycine max (Soybean) PE=4 SV=2	PREDICTED: heparanase-like protein 2-like isoform X1 [Glycine max]	PREDICTED: Glycine max heparanase-like protein 2-like (LOC100804120), transcript variant X2, mRNA
Branching_number_2nd	fastlmm	Chr02	11071047	6.22925e-05	4.21	--	G/C	G:100_C:18	0.15	Glyma.02G114700.1	11122012	11131191	--	--	--	K07964|0.0|rcu:RCOM_1621600|Heparanase precursor, putative	--	--	Glycosyl hydrolase family 79, N-terminal domain	Heparanase-like protein 2 (Precursor) GN=At5g61250 OS=Arabidopsis thaliana (Mouse-ear cress) PE=2 SV=1	Uncharacterized protein {ECO:0000313|EnsemblPlants:GLYMA02G12760.1} OS=Glycine max (Soybean) PE=4 SV=2	PREDICTED: heparanase-like protein 2-like isoform X1 [Glycine max]	PREDICTED: Glycine max heparanase-like protein 2-like (LOC100804120), transcript variant X2, mRNA
Branching_number_2nd	emmax	Chr02	11071047	6.17e-05	4.21	--	G/C	G:100_C:18	0.15	Glyma.02G114800.1	11138186	11142641	--	--	Biological Process: response to molecule of bacterial origin (GO:0002237);; Biological Process: signal transduction (GO:0007165);; Biological Process: stomatal complex morphogenesis (GO:0010103);; Molecular Function: kinase activity (GO:0016301);; Biological Process: phosphorylation (GO:0016310);; Biological Process: stamen development (GO:0048443);;	--	[R]	General function prediction only	Leucine Rich repeats (2 copies);; Leucine rich repeat;; Leucine Rich Repeat;; Leucine Rich repeat;; Leucine rich repeat	Probable leucine-rich repeat receptor-like protein kinase At1g35710 (Precursor) GN=At1g35710 OS=Arabidopsis thaliana (Mouse-ear cress) PE=2 SV=1	Uncharacterized protein {ECO:0000313|EnsemblPlants:GLYMA02G12785.1} OS=Glycine max (Soybean) PE=4 SV=1	PREDICTED: probable leucine-rich repeat receptor-like protein kinase At1g35710-like isoform 1 [Glycine max]	PREDICTED: Glycine max probable leucine-rich repeat receptor-like protein kinase At1g35710-like (LOC100797744), transcript variant 1, mRNA
Branching_number_2nd	fastlmm	Chr02	11071047	6.22925e-05	4.21	--	G/C	G:100_C:18	0.15	Glyma.02G114800.1	11138186	11142641	--	--	Biological Process: response to molecule of bacterial origin (GO:0002237);; Biological Process: signal transduction (GO:0007165);; Biological Process: stomatal complex morphogenesis (GO:0010103);; Molecular Function: kinase activity (GO:0016301);; Biological Process: phosphorylation (GO:0016310);; Biological Process: stamen development (GO:0048443);;	--	[R]	General function prediction only	Leucine Rich repeats (2 copies);; Leucine rich repeat;; Leucine Rich Repeat;; Leucine Rich repeat;; Leucine rich repeat	Probable leucine-rich repeat receptor-like protein kinase At1g35710 (Precursor) GN=At1g35710 OS=Arabidopsis thaliana (Mouse-ear cress) PE=2 SV=1	Uncharacterized protein {ECO:0000313|EnsemblPlants:GLYMA02G12785.1} OS=Glycine max (Soybean) PE=4 SV=1	PREDICTED: probable leucine-rich repeat receptor-like protein kinase At1g35710-like isoform 1 [Glycine max]	PREDICTED: Glycine max probable leucine-rich repeat receptor-like protein kinase At1g35710-like (LOC100797744), transcript variant 1, mRNA
Branching_number_2nd	emmax	Chr02	11071047	6.17e-05	4.21	--	G/C	G:100_C:18	0.15	Glyma.02G114900.1	11155233	11155731	--	--	--	--	--	--	--	--	Uncharacterized protein {ECO:0000313|EMBL:AES96979.1} OS=Medicago truncatula (Barrel medic) PE=4 SV=1	hypothetical protein MTR_5g043820 [Medicago truncatula]	Phaseolus vulgaris hypothetical protein (PHAVU_002G081400g) mRNA, complete cds
Branching_number_2nd	fastlmm	Chr02	11071047	6.22925e-05	4.21	--	G/C	G:100_C:18	0.15	Glyma.02G114900.1	11155233	11155731	--	--	--	--	--	--	--	--	Uncharacterized protein {ECO:0000313|EMBL:AES96979.1} OS=Medicago truncatula (Barrel medic) PE=4 SV=1	hypothetical protein MTR_5g043820 [Medicago truncatula]	Phaseolus vulgaris hypothetical protein (PHAVU_002G081400g) mRNA, complete cds
Branching_number_2nd	emmax	Chr02	11071047	6.17e-05	4.21	--	G/C	G:100_C:18	0.15	Glyma.02G115000.1	11156483	11156788	--	--	--	--	--	--	--	CLE9p (Precursor) GN=CLE9 OS=Arabidopsis thaliana (Mouse-ear cress) PE=2 SV=2	Uncharacterized protein {ECO:0000313|EnsemblPlants:GLYMA02G12810.1} OS=Glycine max (Soybean) PE=4 SV=2	CLAVATA3/ESR (CLE)-related protein 9 [Glycine soja]	Glycine max CLE19 protein gene, complete cds
Branching_number_2nd	fastlmm	Chr02	11071047	6.22925e-05	4.21	--	G/C	G:100_C:18	0.15	Glyma.02G115000.1	11156483	11156788	--	--	--	--	--	--	--	CLE9p (Precursor) GN=CLE9 OS=Arabidopsis thaliana (Mouse-ear cress) PE=2 SV=2	Uncharacterized protein {ECO:0000313|EnsemblPlants:GLYMA02G12810.1} OS=Glycine max (Soybean) PE=4 SV=2	CLAVATA3/ESR (CLE)-related protein 9 [Glycine soja]	Glycine max CLE19 protein gene, complete cds
Branching_number_2nd	emmax	Chr02	11071047	6.17e-05	4.21	--	G/C	G:100_C:18	0.15	Glyma.02G115100.1	11159109	11163007	--	--	Biological Process: cytokinesis (GO:0000910);; Molecular Function: SNAP receptor activity (GO:0005484);; Cellular Component: nucleus (GO:0005634);; Biological Process: membrane fusion (GO:0006944);; Biological Process: plant-type cell wall modification (GO:0009827);; Biological Process: pollen tube growth (GO:0009860);; Biological Process: vesicle-mediated transport (GO:0016192);;	--	[U]	Intracellular trafficking, secretion, and vesicular transport	SNARE domain;; Snare region anchored in the vesicle membrane C-terminus	Putative SNAP25 homologous protein SNAP30 GN=SNAP30 OS=Arabidopsis thaliana (Mouse-ear cress) PE=3 SV=1	Uncharacterized protein {ECO:0000313|EnsemblPlants:GLYMA02G12821.2} OS=Glycine max (Soybean) PE=4 SV=1	PREDICTED: putative SNAP25 homologous protein SNAP30-like [Glycine max]	PREDICTED: Glycine max putative SNAP25 homologous protein SNAP30-like (LOC100806781), mRNA
Branching_number_2nd	fastlmm	Chr02	11071047	6.22925e-05	4.21	--	G/C	G:100_C:18	0.15	Glyma.02G115100.1	11159109	11163007	--	--	Biological Process: cytokinesis (GO:0000910);; Molecular Function: SNAP receptor activity (GO:0005484);; Cellular Component: nucleus (GO:0005634);; Biological Process: membrane fusion (GO:0006944);; Biological Process: plant-type cell wall modification (GO:0009827);; Biological Process: pollen tube growth (GO:0009860);; Biological Process: vesicle-mediated transport (GO:0016192);;	--	[U]	Intracellular trafficking, secretion, and vesicular transport	SNARE domain;; Snare region anchored in the vesicle membrane C-terminus	Putative SNAP25 homologous protein SNAP30 GN=SNAP30 OS=Arabidopsis thaliana (Mouse-ear cress) PE=3 SV=1	Uncharacterized protein {ECO:0000313|EnsemblPlants:GLYMA02G12821.2} OS=Glycine max (Soybean) PE=4 SV=1	PREDICTED: putative SNAP25 homologous protein SNAP30-like [Glycine max]	PREDICTED: Glycine max putative SNAP25 homologous protein SNAP30-like (LOC100806781), mRNA
Branching_number_2nd	emmax	Chr02	11071047	6.17e-05	4.21	--	G/C	G:100_C:18	0.15	Glyma.02G115100.2	11159109	11163007	--	--	Biological Process: cytokinesis (GO:0000910);; Molecular Function: SNAP receptor activity (GO:0005484);; Cellular Component: nucleus (GO:0005634);; Biological Process: membrane fusion (GO:0006944);; Biological Process: plant-type cell wall modification (GO:0009827);; Biological Process: pollen tube growth (GO:0009860);; Biological Process: vesicle-mediated transport (GO:0016192);;	--	[U]	Intracellular trafficking, secretion, and vesicular transport	SNARE domain;; Snare region anchored in the vesicle membrane C-terminus	Putative SNAP25 homologous protein SNAP30 GN=SNAP30 OS=Arabidopsis thaliana (Mouse-ear cress) PE=3 SV=1	Uncharacterized protein {ECO:0000313|EnsemblPlants:GLYMA02G12821.2} OS=Glycine max (Soybean) PE=4 SV=1	PREDICTED: putative SNAP25 homologous protein SNAP30-like [Glycine max]	PREDICTED: Glycine max putative SNAP25 homologous protein SNAP30-like (LOC100806781), mRNA
Branching_number_2nd	fastlmm	Chr02	11071047	6.22925e-05	4.21	--	G/C	G:100_C:18	0.15	Glyma.02G115100.2	11159109	11163007	--	--	Biological Process: cytokinesis (GO:0000910);; Molecular Function: SNAP receptor activity (GO:0005484);; Cellular Component: nucleus (GO:0005634);; Biological Process: membrane fusion (GO:0006944);; Biological Process: plant-type cell wall modification (GO:0009827);; Biological Process: pollen tube growth (GO:0009860);; Biological Process: vesicle-mediated transport (GO:0016192);;	--	[U]	Intracellular trafficking, secretion, and vesicular transport	SNARE domain;; Snare region anchored in the vesicle membrane C-terminus	Putative SNAP25 homologous protein SNAP30 GN=SNAP30 OS=Arabidopsis thaliana (Mouse-ear cress) PE=3 SV=1	Uncharacterized protein {ECO:0000313|EnsemblPlants:GLYMA02G12821.2} OS=Glycine max (Soybean) PE=4 SV=1	PREDICTED: putative SNAP25 homologous protein SNAP30-like [Glycine max]	PREDICTED: Glycine max putative SNAP25 homologous protein SNAP30-like (LOC100806781), mRNA
Branching_number_2nd	emmax	Chr02	11071047	6.17e-05	4.21	--	G/C	G:100_C:18	0.15	Glyma.02G115100.3	11159161	11162978	--	--	Biological Process: cytokinesis (GO:0000910);; Molecular Function: SNAP receptor activity (GO:0005484);; Cellular Component: nucleus (GO:0005634);; Biological Process: membrane fusion (GO:0006944);; Biological Process: plant-type cell wall modification (GO:0009827);; Biological Process: pollen tube growth (GO:0009860);; Biological Process: vesicle-mediated transport (GO:0016192);;	--	[U]	Intracellular trafficking, secretion, and vesicular transport	SNARE domain;; Snare region anchored in the vesicle membrane C-terminus	Putative SNAP25 homologous protein SNAP30 GN=SNAP30 OS=Arabidopsis thaliana (Mouse-ear cress) PE=3 SV=1	Uncharacterized protein {ECO:0000313|EnsemblPlants:GLYMA02G12821.2} OS=Glycine max (Soybean) PE=4 SV=1	PREDICTED: putative SNAP25 homologous protein SNAP30-like [Glycine max]	PREDICTED: Glycine max putative SNAP25 homologous protein SNAP30-like (LOC100806781), mRNA
Branching_number_2nd	fastlmm	Chr02	11071047	6.22925e-05	4.21	--	G/C	G:100_C:18	0.15	Glyma.02G115100.3	11159161	11162978	--	--	Biological Process: cytokinesis (GO:0000910);; Molecular Function: SNAP receptor activity (GO:0005484);; Cellular Component: nucleus (GO:0005634);; Biological Process: membrane fusion (GO:0006944);; Biological Process: plant-type cell wall modification (GO:0009827);; Biological Process: pollen tube growth (GO:0009860);; Biological Process: vesicle-mediated transport (GO:0016192);;	--	[U]	Intracellular trafficking, secretion, and vesicular transport	SNARE domain;; Snare region anchored in the vesicle membrane C-terminus	Putative SNAP25 homologous protein SNAP30 GN=SNAP30 OS=Arabidopsis thaliana (Mouse-ear cress) PE=3 SV=1	Uncharacterized protein {ECO:0000313|EnsemblPlants:GLYMA02G12821.2} OS=Glycine max (Soybean) PE=4 SV=1	PREDICTED: putative SNAP25 homologous protein SNAP30-like [Glycine max]	PREDICTED: Glycine max putative SNAP25 homologous protein SNAP30-like (LOC100806781), mRNA
Branching_number_3rd	glm	Chr18	9585410	1.2157e-05	4.92	0.30054	G/C	G:110_C:6	0.05	Glyma.18G093500.1	9492578	9495872	--	--	--	--	[T]	Signal transduction mechanisms	NB-ARC domain;; AAA domain;; Leucine Rich repeats (2 copies)	Disease resistance protein RPM1 GN=F17A9.20 OS=Arabidopsis thaliana (Mouse-ear cress) PE=1 SV=1	Uncharacterized protein {ECO:0000313|EnsemblPlants:GLYMA18G10610.1} OS=Glycine max (Soybean) PE=4 SV=2	PREDICTED: disease resistance protein RPM1-like [Glycine max]	PREDICTED: Glycine max disease resistance protein RPM1-like (LOC100784361), mRNA
Branching_number_3rd	glm	Chr18	9585410	1.2157e-05	4.92	0.30054	G/C	G:110_C:6	0.05	Glyma.18G093600.1	9499346	9502893	--	--	--	--	[T]	Signal transduction mechanisms	NB-ARC domain;; AAA domain;; Leucine Rich repeats (2 copies);; Leucine rich repeat	Disease resistance protein RPM1 GN=F17A9.20 OS=Arabidopsis thaliana (Mouse-ear cress) PE=1 SV=1	Uncharacterized protein {ECO:0000313|EnsemblPlants:GLYMA18G10550.1} OS=Glycine max (Soybean) PE=4 SV=2	PREDICTED: disease resistance protein RPM1-like [Glycine max]	PREDICTED: Glycine max disease resistance protein RPM1-like (LOC100784890), mRNA
Branching_number_3rd	glm	Chr18	9585410	1.2157e-05	4.92	0.30054	G/C	G:110_C:6	0.05	Glyma.18G093700.1	9513137	9518055	--	--	Biological Process: response to stimulus (GO:0050896);;	--	[S]	Function unknown	Uncharacterised protein family (UPF0183)	UPF0183 protein At3g51130 GN=At3g51130 OS=Arabidopsis thaliana (Mouse-ear cress) PE=2 SV=2	Uncharacterized protein {ECO:0000313|EnsemblPlants:GLYMA11G07910.4} OS=Glycine max (Soybean) PE=4 SV=1	PREDICTED: UPF0183 protein At3g51130-like isoform X1 [Glycine max]	PREDICTED: Glycine max UPF0183 protein At3g51130-like (LOC100794595), transcript variant X1, mRNA
Branching_number_3rd	glm	Chr18	9585410	1.2157e-05	4.92	0.30054	G/C	G:110_C:6	0.05	Glyma.18G093800.1	9535673	9538976	[S]	Function unknown	--	--	[T]	Signal transduction mechanisms	NB-ARC domain;; AAA domain;; Leucine Rich repeats (2 copies);; Leucine rich repeat	Disease resistance protein RPM1 GN=F17A9.20 OS=Arabidopsis thaliana (Mouse-ear cress) PE=1 SV=1	Uncharacterized protein {ECO:0000313|EnsemblPlants:GLYMA18G10610.1} OS=Glycine max (Soybean) PE=4 SV=2	PREDICTED: disease resistance protein RPM1-like [Glycine max]	PREDICTED: Glycine max disease resistance protein RPM1-like (LOC100785955), mRNA
Branching_number_3rd	glm	Chr18	9585410	1.2157e-05	4.92	0.30054	G/C	G:110_C:6	0.05	Glyma.18G093900.1	9542826	9556411	--	--	--	--	[T]	Signal transduction mechanisms	NB-ARC domain	Disease resistance protein RPM1 GN=F17A9.20 OS=Arabidopsis thaliana (Mouse-ear cress) PE=1 SV=1	Uncharacterized protein {ECO:0000313|EnsemblPlants:GLYMA18G10550.2} OS=Glycine max (Soybean) PE=4 SV=1	PREDICTED: disease resistance protein RPM1-like [Glycine max]	PREDICTED: Glycine max disease resistance protein RPM1-like (LOC102662760), mRNA
Branching_number_3rd	glm	Chr18	9585410	1.2157e-05	4.92	0.30054	G/C	G:110_C:6	0.05	Glyma.18G094000.1	9564902	9568203	[V]	Defense mechanisms	Molecular Function: ATP binding (GO:0005524);; Biological Process: ATP catabolic process (GO:0006200);; Molecular Function: xenobiotic-transporting ATPase activity (GO:0008559);; Molecular Function: peptide-transporting ATPase activity (GO:0015440);; Cellular Component: integral component of membrane (GO:0016021);; Biological Process: transmembrane transport (GO:0055085);;	--	[Q]	Secondary metabolites biosynthesis, transport and catabolism	ABC transporter;; ABC transporter transmembrane region	ABC transporter C family member 3 GN=MJG19.3 OS=Arabidopsis thaliana (Mouse-ear cress) PE=1 SV=1	Uncharacterized protein {ECO:0000313|EnsemblPlants:GLYMA18G08870.1} OS=Glycine max (Soybean) PE=3 SV=2	ABC transporter C family member 3 [Glycine soja]	PREDICTED: Glycine max ABC transporter C family member 3-like (LOC100777220), misc_RNA
Branching_number_3rd	glm	Chr18	9585410	1.2157e-05	4.92	0.30054	G/C	G:110_C:6	0.05	Glyma.18G094100.1	9580927	9581853	--	--	--	--	[T]	Signal transduction mechanisms	--	Disease resistance protein RPM1 GN=F17A9.20 OS=Arabidopsis thaliana (Mouse-ear cress) PE=1 SV=1	Uncharacterized protein {ECO:0000313|EnsemblPlants:GLYMA18G10715.1} OS=Glycine max (Soybean) PE=4 SV=1	Disease resistance protein RPM1 [Glycine soja]	PREDICTED: Glycine max disease resistance protein RPM1-like (LOC100784361), mRNA
Branching_number_3rd	glm	Chr18	9585410	1.2157e-05	4.92	0.30054	G/C	G:110_C:6	0.05	Glyma.18G094200.1	9585391	9587972	--	--	--	--	[T]	Signal transduction mechanisms	NB-ARC domain;; AAA domain;; Leucine Rich repeats (2 copies)	Disease resistance protein RPM1 GN=F17A9.20 OS=Arabidopsis thaliana (Mouse-ear cress) PE=1 SV=1	Uncharacterized protein {ECO:0000313|EnsemblPlants:GLYMA18G10730.1} OS=Glycine max (Soybean) PE=4 SV=2	PREDICTED: disease resistance protein RPM1-like [Glycine max]	PREDICTED: Glycine max disease resistance protein RPM1-like (LOC102663437), mRNA
Branching_number_3rd	glm	Chr18	9585410	1.2157e-05	4.92	0.30054	G/C	G:110_C:6	0.05	Glyma.18G094300.1	9617770	9618624	[G]	Carbohydrate transport and metabolism	--	--	--	--	--	Glycine-rich cell wall structural protein (Precursor) GN=At3g17050 OS=Arabidopsis thaliana (Mouse-ear cress) PE=3 SV=2	Uncharacterized protein {ECO:0000313|EnsemblPlants:GLYMA18G10685.1} OS=Glycine max (Soybean) PE=4 SV=1	PREDICTED: glycine-rich cell wall structural protein-like [Glycine max]	PREDICTED: Glycine max glycine-rich cell wall structural protein-like (LOC100788078), mRNA
Branching_number_3rd	glm	Chr18	9585410	1.2157e-05	4.92	0.30054	G/C	G:110_C:6	0.05	Glyma.18G094400.1	9620654	9629265	--	--	Molecular Function: Rab GTPase activator activity (GO:0005097);; Biological Process: positive regulation of Rab GTPase activity (GO:0032851);;	--	[S]	Function unknown	Rab3 GTPase-activating protein catalytic subunit	--	Uncharacterized protein {ECO:0000313|EnsemblPlants:GLYMA08G43140.2} OS=Glycine max (Soybean) PE=4 SV=1	PREDICTED: uncharacterized protein LOC100788608 isoform X1 [Glycine max]	PREDICTED: Glycine max uncharacterized LOC100788608 (LOC100788608), transcript variant X2, mRNA
Branching_number_3rd	glm	Chr18	9585410	1.2157e-05	4.92	0.30054	G/C	G:110_C:6	0.05	Glyma.18G094400.2	9620654	9629265	--	--	Molecular Function: Rab GTPase activator activity (GO:0005097);; Biological Process: positive regulation of Rab GTPase activity (GO:0032851);;	--	[S]	Function unknown	Rab3 GTPase-activating protein catalytic subunit	--	Uncharacterized protein {ECO:0000313|EnsemblPlants:GLYMA08G43140.2} OS=Glycine max (Soybean) PE=4 SV=1	PREDICTED: uncharacterized protein LOC100788608 isoform X1 [Glycine max]	PREDICTED: Glycine max uncharacterized LOC100788608 (LOC100788608), transcript variant X2, mRNA
Branching_number_3rd	glm	Chr18	9585410	1.2157e-05	4.92	0.30054	G/C	G:110_C:6	0.05	Glyma.18G094500.1	9644898	9649165	--	--	Molecular Function: metal ion binding (GO:0046872);;	--	--	--	--	--	Uncharacterized protein {ECO:0000313|EnsemblPlants:GLYMA18G10750.1} OS=Glycine max (Soybean) PE=4 SV=1	PREDICTED: uncharacterized protein LOC100527694 isoform X1 [Glycine max]	PREDICTED: Glycine max uncharacterized LOC100527694 (LOC100527694), transcript variant X1, mRNA
Branching_number_3rd	glm	Chr18	9585410	1.2157e-05	4.92	0.30054	G/C	G:110_C:6	0.05	Glyma.18G094600.1	9649250	9650174	[O]	Posttranslational modification, protein turnover, chaperones	Biological Process: response to stress (GO:0006950);;	--	[O]	Posttranslational modification, protein turnover, chaperones	Hsp20/alpha crystallin family	25.3 kDa heat shock protein, chloroplastic (Precursor) GN=HSP25.3 OS=Arabidopsis thaliana (Mouse-ear cress) PE=2 SV=1	Uncharacterized protein {ECO:0000313|EnsemblPlants:GLYMA18G10760.2} OS=Glycine max (Soybean) PE=3 SV=1	PREDICTED: 25.3 kDa heat shock protein, chloroplastic-like [Glycine max]	PREDICTED: Glycine max 25.3 kDa heat shock protein, chloroplastic-like (LOC100788249), mRNA
Branching_number_3rd	glm	Chr18	9585410	1.2157e-05	4.92	0.30054	G/C	G:110_C:6	0.05	Glyma.18G094700.1	9650627	9659495	--	--	--	--	[R]	General function prediction only	PPR repeat family;; PPR repeat;; PPR repeat;; Pentatricopeptide repeat domain;; DYW family of nucleic acid deaminases;; Tetratricopeptide repeat	Pentatricopeptide repeat-containing protein At1g08070 GN=PCMP-H12 OS=Arabidopsis thaliana (Mouse-ear cress) PE=2 SV=1	Uncharacterized protein {ECO:0000313|EnsemblPlants:GLYMA18G10770.4} OS=Glycine max (Soybean) PE=4 SV=1	PREDICTED: pentatricopeptide repeat-containing protein At1g08070-like isoform X1 [Glycine max]	PREDICTED: Glycine max pentatricopeptide repeat-containing protein At1g08070-like (LOC100789149), transcript variant X3, misc_RNA
Branching_number_3rd	glm	Chr18	9585410	1.2157e-05	4.92	0.30054	G/C	G:110_C:6	0.05	Glyma.18G094800.1	9684424	9689482	--	--	--	--	--	--	Myb/SANT-like DNA-binding domain	Uncharacterized protein At2g29880 GN=At2g29880 OS=Arabidopsis thaliana (Mouse-ear cress) PE=2 SV=1	Uncharacterized protein {ECO:0000313|EnsemblPlants:GLYMA18G10786.1} OS=Glycine max (Soybean) PE=4 SV=1	PREDICTED: uncharacterized protein LOC102669969 isoform X1 [Glycine max]	PREDICTED: Glycine max uncharacterized LOC102669969 (LOC102669969), transcript variant X1, mRNA
RDW_SDW_1st	cmlm	Chr16	29621947	1.0817e-08	7.97	0.7207	C/A	C:113_A:15	0.12	Glyma.16G138100.1	29520366	29523874	--	--	Molecular Function: sequence-specific DNA binding transcription factor activity (GO:0003700);; Cellular Component: cytosol (GO:0005829);; Cellular Component: plasma membrane (GO:0005886);; Biological Process: regulation of transcription, DNA-templated (GO:0006355);; Molecular Function: phosphoric diester hydrolase activity (GO:0008081);; Cellular Component: plastid (GO:0009536);; Biological Proce…	--	[R]	General function prediction only	Tub family;; F-box domain;; F-box-like	Tubby-like F-box protein 5 OS=Oryza sativa subsp. japonica (Rice) PE=2 SV=1	Tubby-like F-box protein {ECO:0000256|RuleBase:RU361125} OS=Glycine max (Soybean) PE=2 SV=1	uncharacterized protein LOC100777506 [Glycine max]	Glycine max tubby-like F-box protein 5-like (LOC100777506), mRNA
RDW_SDW_1st	glm	Chr16	29621947	1.4226e-18	17.85	0.71642	C/A	C:113_A:15	0.12	Glyma.16G138100.1	29520366	29523874	--	--	Molecular Function: sequence-specific DNA binding transcription factor activity (GO:0003700);; Cellular Component: cytosol (GO:0005829);; Cellular Component: plasma membrane (GO:0005886);; Biological Process: regulation of transcription, DNA-templated (GO:0006355);; Molecular Function: phosphoric diester hydrolase activity (GO:0008081);; Cellular Component: plastid (GO:0009536);; Biological Proce…	--	[R]	General function prediction only	Tub family;; F-box domain;; F-box-like	Tubby-like F-box protein 5 OS=Oryza sativa subsp. japonica (Rice) PE=2 SV=1	Tubby-like F-box protein {ECO:0000256|RuleBase:RU361125} OS=Glycine max (Soybean) PE=2 SV=1	uncharacterized protein LOC100777506 [Glycine max]	Glycine max tubby-like F-box protein 5-like (LOC100777506), mRNA
RDW_SDW_1st	mlm	Chr16	29621947	1.0817e-08	7.97	0.7207	C/A	C:113_A:15	0.12	Glyma.16G138100.1	29520366	29523874	--	--	Molecular Function: sequence-specific DNA binding transcription factor activity (GO:0003700);; Cellular Component: cytosol (GO:0005829);; Cellular Component: plasma membrane (GO:0005886);; Biological Process: regulation of transcription, DNA-templated (GO:0006355);; Molecular Function: phosphoric diester hydrolase activity (GO:0008081);; Cellular Component: plastid (GO:0009536);; Biological Proce…	--	[R]	General function prediction only	Tub family;; F-box domain;; F-box-like	Tubby-like F-box protein 5 OS=Oryza sativa subsp. japonica (Rice) PE=2 SV=1	Tubby-like F-box protein {ECO:0000256|RuleBase:RU361125} OS=Glycine max (Soybean) PE=2 SV=1	uncharacterized protein LOC100777506 [Glycine max]	Glycine max tubby-like F-box protein 5-like (LOC100777506), mRNA
RDW_SDW_1st	cmlm	Chr16	29621947	1.0817e-08	7.97	0.7207	C/A	C:113_A:15	0.12	Glyma.16G138200.1	29525781	29528541	[DO]	--	Cellular Component: anaphase-promoting complex (GO:0005680);; Biological Process: phloem or xylem histogenesis (GO:0010087);; Biological Process: regulation of mitotic metaphase/anaphase transition (GO:0030071);; Biological Process: anaphase-promoting complex-dependent proteasomal ubiquitin-dependent protein catabolic process (GO:0031145);; Biological Process: regulation of DNA endoreduplication …	K03357|1e-128|rcu:RCOM_0535960|anaphase-promoting complex, putative	[DO]	--	Anaphase-promoting complex, subunit 10 (APC10)	Anaphase-promoting complex subunit 10 GN=APC10 OS=Arabidopsis thaliana (Mouse-ear cress) PE=1 SV=2	Anaphase-promoting complex subunit 10 {ECO:0000256|PIRNR:PIRNR028841} OS=Glycine max (Soybean) PE=3 SV=1	Anaphase-promoting complex subunit 10 [Glycine soja]	Glycine max uncharacterized LOC100526925 (LOC100526925), mRNA >gi|255631164|gb|BT091730.1| Soybean clone JCVI-FLGm-8N15 unknown mRNA
RDW_SDW_1st	glm	Chr16	29621947	1.4226e-18	17.85	0.71642	C/A	C:113_A:15	0.12	Glyma.16G138200.1	29525781	29528541	[DO]	--	Cellular Component: anaphase-promoting complex (GO:0005680);; Biological Process: phloem or xylem histogenesis (GO:0010087);; Biological Process: regulation of mitotic metaphase/anaphase transition (GO:0030071);; Biological Process: anaphase-promoting complex-dependent proteasomal ubiquitin-dependent protein catabolic process (GO:0031145);; Biological Process: regulation of DNA endoreduplication …	K03357|1e-128|rcu:RCOM_0535960|anaphase-promoting complex, putative	[DO]	--	Anaphase-promoting complex, subunit 10 (APC10)	Anaphase-promoting complex subunit 10 GN=APC10 OS=Arabidopsis thaliana (Mouse-ear cress) PE=1 SV=2	Anaphase-promoting complex subunit 10 {ECO:0000256|PIRNR:PIRNR028841} OS=Glycine max (Soybean) PE=3 SV=1	Anaphase-promoting complex subunit 10 [Glycine soja]	Glycine max uncharacterized LOC100526925 (LOC100526925), mRNA >gi|255631164|gb|BT091730.1| Soybean clone JCVI-FLGm-8N15 unknown mRNA
RDW_SDW_1st	mlm	Chr16	29621947	1.0817e-08	7.97	0.7207	C/A	C:113_A:15	0.12	Glyma.16G138200.1	29525781	29528541	[DO]	--	Cellular Component: anaphase-promoting complex (GO:0005680);; Biological Process: phloem or xylem histogenesis (GO:0010087);; Biological Process: regulation of mitotic metaphase/anaphase transition (GO:0030071);; Biological Process: anaphase-promoting complex-dependent proteasomal ubiquitin-dependent protein catabolic process (GO:0031145);; Biological Process: regulation of DNA endoreduplication …	K03357|1e-128|rcu:RCOM_0535960|anaphase-promoting complex, putative	[DO]	--	Anaphase-promoting complex, subunit 10 (APC10)	Anaphase-promoting complex subunit 10 GN=APC10 OS=Arabidopsis thaliana (Mouse-ear cress) PE=1 SV=2	Anaphase-promoting complex subunit 10 {ECO:0000256|PIRNR:PIRNR028841} OS=Glycine max (Soybean) PE=3 SV=1	Anaphase-promoting complex subunit 10 [Glycine soja]	Glycine max uncharacterized LOC100526925 (LOC100526925), mRNA >gi|255631164|gb|BT091730.1| Soybean clone JCVI-FLGm-8N15 unknown mRNA
RDW_SDW_1st	cmlm	Chr16	29621947	1.0817e-08	7.97	0.7207	C/A	C:113_A:15	0.12	Glyma.16G138200.2	29525781	29528541	[DO]	--	Cellular Component: anaphase-promoting complex (GO:0005680);; Biological Process: regulation of mitotic metaphase/anaphase transition (GO:0030071);; Biological Process: anaphase-promoting complex-dependent proteasomal ubiquitin-dependent protein catabolic process (GO:0031145);;	--	[DO]	--	Anaphase-promoting complex, subunit 10 (APC10)	Anaphase-promoting complex subunit 10 GN=APC10 OS=Arabidopsis thaliana (Mouse-ear cress) PE=1 SV=2	Anaphase-promoting complex subunit 10 {ECO:0000256|PIRNR:PIRNR028841} OS=Glycine max (Soybean) PE=3 SV=1	PREDICTED: uncharacterized protein LOC100526925 isoform X1 [Glycine max]	PREDICTED: Glycine max uncharacterized LOC100526925 (LOC100526925), transcript variant X1, mRNA
RDW_SDW_1st	glm	Chr16	29621947	1.4226e-18	17.85	0.71642	C/A	C:113_A:15	0.12	Glyma.16G138200.2	29525781	29528541	[DO]	--	Cellular Component: anaphase-promoting complex (GO:0005680);; Biological Process: regulation of mitotic metaphase/anaphase transition (GO:0030071);; Biological Process: anaphase-promoting complex-dependent proteasomal ubiquitin-dependent protein catabolic process (GO:0031145);;	--	[DO]	--	Anaphase-promoting complex, subunit 10 (APC10)	Anaphase-promoting complex subunit 10 GN=APC10 OS=Arabidopsis thaliana (Mouse-ear cress) PE=1 SV=2	Anaphase-promoting complex subunit 10 {ECO:0000256|PIRNR:PIRNR028841} OS=Glycine max (Soybean) PE=3 SV=1	PREDICTED: uncharacterized protein LOC100526925 isoform X1 [Glycine max]	PREDICTED: Glycine max uncharacterized LOC100526925 (LOC100526925), transcript variant X1, mRNA
RDW_SDW_1st	mlm	Chr16	29621947	1.0817e-08	7.97	0.7207	C/A	C:113_A:15	0.12	Glyma.16G138200.2	29525781	29528541	[DO]	--	Cellular Component: anaphase-promoting complex (GO:0005680);; Biological Process: regulation of mitotic metaphase/anaphase transition (GO:0030071);; Biological Process: anaphase-promoting complex-dependent proteasomal ubiquitin-dependent protein catabolic process (GO:0031145);;	--	[DO]	--	Anaphase-promoting complex, subunit 10 (APC10)	Anaphase-promoting complex subunit 10 GN=APC10 OS=Arabidopsis thaliana (Mouse-ear cress) PE=1 SV=2	Anaphase-promoting complex subunit 10 {ECO:0000256|PIRNR:PIRNR028841} OS=Glycine max (Soybean) PE=3 SV=1	PREDICTED: uncharacterized protein LOC100526925 isoform X1 [Glycine max]	PREDICTED: Glycine max uncharacterized LOC100526925 (LOC100526925), transcript variant X1, mRNA
RDW_SDW_1st	cmlm	Chr16	29621947	1.0817e-08	7.97	0.7207	C/A	C:113_A:15	0.12	Glyma.16G138200.3	29525781	29528541	[DO]	--	Cellular Component: anaphase-promoting complex (GO:0005680);; Biological Process: phloem or xylem histogenesis (GO:0010087);; Biological Process: regulation of mitotic metaphase/anaphase transition (GO:0030071);; Biological Process: anaphase-promoting complex-dependent proteasomal ubiquitin-dependent protein catabolic process (GO:0031145);; Biological Process: regulation of DNA endoreduplication …	K03357|1e-124|rcu:RCOM_0535960|anaphase-promoting complex, putative	[DO]	--	Anaphase-promoting complex, subunit 10 (APC10)	Anaphase-promoting complex subunit 10 GN=APC10 OS=Arabidopsis thaliana (Mouse-ear cress) PE=1 SV=2	Anaphase-promoting complex subunit 10 {ECO:0000256|PIRNR:PIRNR028841} OS=Glycine max (Soybean) PE=3 SV=1	Anaphase-promoting complex subunit 10 [Glycine soja]	Glycine max uncharacterized LOC100526925 (LOC100526925), mRNA >gi|255631164|gb|BT091730.1| Soybean clone JCVI-FLGm-8N15 unknown mRNA
RDW_SDW_1st	glm	Chr16	29621947	1.4226e-18	17.85	0.71642	C/A	C:113_A:15	0.12	Glyma.16G138200.3	29525781	29528541	[DO]	--	Cellular Component: anaphase-promoting complex (GO:0005680);; Biological Process: phloem or xylem histogenesis (GO:0010087);; Biological Process: regulation of mitotic metaphase/anaphase transition (GO:0030071);; Biological Process: anaphase-promoting complex-dependent proteasomal ubiquitin-dependent protein catabolic process (GO:0031145);; Biological Process: regulation of DNA endoreduplication …	K03357|1e-124|rcu:RCOM_0535960|anaphase-promoting complex, putative	[DO]	--	Anaphase-promoting complex, subunit 10 (APC10)	Anaphase-promoting complex subunit 10 GN=APC10 OS=Arabidopsis thaliana (Mouse-ear cress) PE=1 SV=2	Anaphase-promoting complex subunit 10 {ECO:0000256|PIRNR:PIRNR028841} OS=Glycine max (Soybean) PE=3 SV=1	Anaphase-promoting complex subunit 10 [Glycine soja]	Glycine max uncharacterized LOC100526925 (LOC100526925), mRNA >gi|255631164|gb|BT091730.1| Soybean clone JCVI-FLGm-8N15 unknown mRNA
RDW_SDW_1st	mlm	Chr16	29621947	1.0817e-08	7.97	0.7207	C/A	C:113_A:15	0.12	Glyma.16G138200.3	29525781	29528541	[DO]	--	Cellular Component: anaphase-promoting complex (GO:0005680);; Biological Process: phloem or xylem histogenesis (GO:0010087);; Biological Process: regulation of mitotic metaphase/anaphase transition (GO:0030071);; Biological Process: anaphase-promoting complex-dependent proteasomal ubiquitin-dependent protein catabolic process (GO:0031145);; Biological Process: regulation of DNA endoreduplication …	K03357|1e-124|rcu:RCOM_0535960|anaphase-promoting complex, putative	[DO]	--	Anaphase-promoting complex, subunit 10 (APC10)	Anaphase-promoting complex subunit 10 GN=APC10 OS=Arabidopsis thaliana (Mouse-ear cress) PE=1 SV=2	Anaphase-promoting complex subunit 10 {ECO:0000256|PIRNR:PIRNR028841} OS=Glycine max (Soybean) PE=3 SV=1	Anaphase-promoting complex subunit 10 [Glycine soja]	Glycine max uncharacterized LOC100526925 (LOC100526925), mRNA >gi|255631164|gb|BT091730.1| Soybean clone JCVI-FLGm-8N15 unknown mRNA
RDW_SDW_1st	cmlm	Chr16	29621947	1.0817e-08	7.97	0.7207	C/A	C:113_A:15	0.12	Glyma.16G138200.4	29526197	29528541	[DO]	--	Cellular Component: anaphase-promoting complex (GO:0005680);; Biological Process: phloem or xylem histogenesis (GO:0010087);; Biological Process: regulation of mitotic metaphase/anaphase transition (GO:0030071);; Biological Process: anaphase-promoting complex-dependent proteasomal ubiquitin-dependent protein catabolic process (GO:0031145);; Biological Process: regulation of DNA endoreduplication …	K03357|1e-112|pop:POPTR_796785|hypothetical protein	[DO]	--	Anaphase-promoting complex, subunit 10 (APC10)	Anaphase-promoting complex subunit 10 GN=APC10 OS=Arabidopsis thaliana (Mouse-ear cress) PE=1 SV=2	Uncharacterized protein {ECO:0000313|EnsemblPlants:GLYMA16G25220.2} OS=Glycine max (Soybean) PE=4 SV=1	Anaphase-promoting complex subunit 10 [Glycine soja]	Glycine max uncharacterized LOC100526925 (LOC100526925), mRNA >gi|255631164|gb|BT091730.1| Soybean clone JCVI-FLGm-8N15 unknown mRNA
RDW_SDW_1st	glm	Chr16	29621947	1.4226e-18	17.85	0.71642	C/A	C:113_A:15	0.12	Glyma.16G138200.4	29526197	29528541	[DO]	--	Cellular Component: anaphase-promoting complex (GO:0005680);; Biological Process: phloem or xylem histogenesis (GO:0010087);; Biological Process: regulation of mitotic metaphase/anaphase transition (GO:0030071);; Biological Process: anaphase-promoting complex-dependent proteasomal ubiquitin-dependent protein catabolic process (GO:0031145);; Biological Process: regulation of DNA endoreduplication …	K03357|1e-112|pop:POPTR_796785|hypothetical protein	[DO]	--	Anaphase-promoting complex, subunit 10 (APC10)	Anaphase-promoting complex subunit 10 GN=APC10 OS=Arabidopsis thaliana (Mouse-ear cress) PE=1 SV=2	Uncharacterized protein {ECO:0000313|EnsemblPlants:GLYMA16G25220.2} OS=Glycine max (Soybean) PE=4 SV=1	Anaphase-promoting complex subunit 10 [Glycine soja]	Glycine max uncharacterized LOC100526925 (LOC100526925), mRNA >gi|255631164|gb|BT091730.1| Soybean clone JCVI-FLGm-8N15 unknown mRNA
RDW_SDW_1st	mlm	Chr16	29621947	1.0817e-08	7.97	0.7207	C/A	C:113_A:15	0.12	Glyma.16G138200.4	29526197	29528541	[DO]	--	Cellular Component: anaphase-promoting complex (GO:0005680);; Biological Process: phloem or xylem histogenesis (GO:0010087);; Biological Process: regulation of mitotic metaphase/anaphase transition (GO:0030071);; Biological Process: anaphase-promoting complex-dependent proteasomal ubiquitin-dependent protein catabolic process (GO:0031145);; Biological Process: regulation of DNA endoreduplication …	K03357|1e-112|pop:POPTR_796785|hypothetical protein	[DO]	--	Anaphase-promoting complex, subunit 10 (APC10)	Anaphase-promoting complex subunit 10 GN=APC10 OS=Arabidopsis thaliana (Mouse-ear cress) PE=1 SV=2	Uncharacterized protein {ECO:0000313|EnsemblPlants:GLYMA16G25220.2} OS=Glycine max (Soybean) PE=4 SV=1	Anaphase-promoting complex subunit 10 [Glycine soja]	Glycine max uncharacterized LOC100526925 (LOC100526925), mRNA >gi|255631164|gb|BT091730.1| Soybean clone JCVI-FLGm-8N15 unknown mRNA
RDW_SDW_1st	cmlm	Chr16	29621947	1.0817e-08	7.97	0.7207	C/A	C:113_A:15	0.12	Glyma.16G138300.1	29532421	29538165	--	--	--	--	[S]	Function unknown	U-box domain;; Kinesin-associated protein (KAP)	U-box domain-containing protein 5 GN=PUB5 OS=Arabidopsis thaliana (Mouse-ear cress) PE=3 SV=3	Uncharacterized protein {ECO:0000313|EnsemblPlants:GLYMA16G25240.1} OS=Glycine max (Soybean) PE=4 SV=2	PREDICTED: U-box domain-containing protein 5-like isoform X1 [Glycine max]	PREDICTED: Glycine max U-box domain-containing protein 5-like (LOC100798951), transcript variant X1, mRNA
RDW_SDW_1st	glm	Chr16	29621947	1.4226e-18	17.85	0.71642	C/A	C:113_A:15	0.12	Glyma.16G138300.1	29532421	29538165	--	--	--	--	[S]	Function unknown	U-box domain;; Kinesin-associated protein (KAP)	U-box domain-containing protein 5 GN=PUB5 OS=Arabidopsis thaliana (Mouse-ear cress) PE=3 SV=3	Uncharacterized protein {ECO:0000313|EnsemblPlants:GLYMA16G25240.1} OS=Glycine max (Soybean) PE=4 SV=2	PREDICTED: U-box domain-containing protein 5-like isoform X1 [Glycine max]	PREDICTED: Glycine max U-box domain-containing protein 5-like (LOC100798951), transcript variant X1, mRNA
RDW_SDW_1st	mlm	Chr16	29621947	1.0817e-08	7.97	0.7207	C/A	C:113_A:15	0.12	Glyma.16G138300.1	29532421	29538165	--	--	--	--	[S]	Function unknown	U-box domain;; Kinesin-associated protein (KAP)	U-box domain-containing protein 5 GN=PUB5 OS=Arabidopsis thaliana (Mouse-ear cress) PE=3 SV=3	Uncharacterized protein {ECO:0000313|EnsemblPlants:GLYMA16G25240.1} OS=Glycine max (Soybean) PE=4 SV=2	PREDICTED: U-box domain-containing protein 5-like isoform X1 [Glycine max]	PREDICTED: Glycine max U-box domain-containing protein 5-like (LOC100798951), transcript variant X1, mRNA
RDW_SDW_1st	cmlm	Chr16	29621947	1.0817e-08	7.97	0.7207	C/A	C:113_A:15	0.12	Glyma.16G138300.10	29532421	29536821	--	--	Molecular Function: ligase activity (GO:0016874);;	--	[S]	Function unknown	U-box domain;; Kinesin-associated protein (KAP)	U-box domain-containing protein 5 GN=PUB5 OS=Arabidopsis thaliana (Mouse-ear cress) PE=3 SV=3	Uncharacterized protein {ECO:0000313|EnsemblPlants:GLYMA16G25240.1} OS=Glycine max (Soybean) PE=4 SV=2	PREDICTED: U-box domain-containing protein 5-like isoform X1 [Glycine max]	PREDICTED: Glycine max U-box domain-containing protein 5-like (LOC100798951), transcript variant X1, mRNA
RDW_SDW_1st	glm	Chr16	29621947	1.4226e-18	17.85	0.71642	C/A	C:113_A:15	0.12	Glyma.16G138300.10	29532421	29536821	--	--	Molecular Function: ligase activity (GO:0016874);;	--	[S]	Function unknown	U-box domain;; Kinesin-associated protein (KAP)	U-box domain-containing protein 5 GN=PUB5 OS=Arabidopsis thaliana (Mouse-ear cress) PE=3 SV=3	Uncharacterized protein {ECO:0000313|EnsemblPlants:GLYMA16G25240.1} OS=Glycine max (Soybean) PE=4 SV=2	PREDICTED: U-box domain-containing protein 5-like isoform X1 [Glycine max]	PREDICTED: Glycine max U-box domain-containing protein 5-like (LOC100798951), transcript variant X1, mRNA
RDW_SDW_1st	mlm	Chr16	29621947	1.0817e-08	7.97	0.7207	C/A	C:113_A:15	0.12	Glyma.16G138300.10	29532421	29536821	--	--	Molecular Function: ligase activity (GO:0016874);;	--	[S]	Function unknown	U-box domain;; Kinesin-associated protein (KAP)	U-box domain-containing protein 5 GN=PUB5 OS=Arabidopsis thaliana (Mouse-ear cress) PE=3 SV=3	Uncharacterized protein {ECO:0000313|EnsemblPlants:GLYMA16G25240.1} OS=Glycine max (Soybean) PE=4 SV=2	PREDICTED: U-box domain-containing protein 5-like isoform X1 [Glycine max]	PREDICTED: Glycine max U-box domain-containing protein 5-like (LOC100798951), transcript variant X1, mRNA
RDW_SDW_1st	cmlm	Chr16	29621947	1.0817e-08	7.97	0.7207	C/A	C:113_A:15	0.12	Glyma.16G138300.11	29532421	29536821	--	--	--	--	[S]	Function unknown	U-box domain;; Kinesin-associated protein (KAP)	U-box domain-containing protein 5 GN=PUB5 OS=Arabidopsis thaliana (Mouse-ear cress) PE=3 SV=3	Uncharacterized protein {ECO:0000313|EnsemblPlants:GLYMA16G25240.1} OS=Glycine max (Soybean) PE=4 SV=2	PREDICTED: U-box domain-containing protein 5-like isoform X1 [Glycine max]	PREDICTED: Glycine max U-box domain-containing protein 5-like (LOC100798951), transcript variant X1, mRNA
RDW_SDW_1st	glm	Chr16	29621947	1.4226e-18	17.85	0.71642	C/A	C:113_A:15	0.12	Glyma.16G138300.11	29532421	29536821	--	--	--	--	[S]	Function unknown	U-box domain;; Kinesin-associated protein (KAP)	U-box domain-containing protein 5 GN=PUB5 OS=Arabidopsis thaliana (Mouse-ear cress) PE=3 SV=3	Uncharacterized protein {ECO:0000313|EnsemblPlants:GLYMA16G25240.1} OS=Glycine max (Soybean) PE=4 SV=2	PREDICTED: U-box domain-containing protein 5-like isoform X1 [Glycine max]	PREDICTED: Glycine max U-box domain-containing protein 5-like (LOC100798951), transcript variant X1, mRNA
RDW_SDW_1st	mlm	Chr16	29621947	1.0817e-08	7.97	0.7207	C/A	C:113_A:15	0.12	Glyma.16G138300.11	29532421	29536821	--	--	--	--	[S]	Function unknown	U-box domain;; Kinesin-associated protein (KAP)	U-box domain-containing protein 5 GN=PUB5 OS=Arabidopsis thaliana (Mouse-ear cress) PE=3 SV=3	Uncharacterized protein {ECO:0000313|EnsemblPlants:GLYMA16G25240.1} OS=Glycine max (Soybean) PE=4 SV=2	PREDICTED: U-box domain-containing protein 5-like isoform X1 [Glycine max]	PREDICTED: Glycine max U-box domain-containing protein 5-like (LOC100798951), transcript variant X1, mRNA
RDW_SDW_1st	cmlm	Chr16	29621947	1.0817e-08	7.97	0.7207	C/A	C:113_A:15	0.12	Glyma.16G138300.2	29532421	29538165	--	--	Molecular Function: ligase activity (GO:0016874);;	--	[S]	Function unknown	U-box domain;; Kinesin-associated protein (KAP)	U-box domain-containing protein 5 GN=PUB5 OS=Arabidopsis thaliana (Mouse-ear cress) PE=3 SV=3	Uncharacterized protein {ECO:0000313|EnsemblPlants:GLYMA16G25240.1} OS=Glycine max (Soybean) PE=4 SV=2	PREDICTED: U-box domain-containing protein 5-like isoform X1 [Glycine max]	PREDICTED: Glycine max U-box domain-containing protein 5-like (LOC100798951), transcript variant X1, mRNA
RDW_SDW_1st	glm	Chr16	29621947	1.4226e-18	17.85	0.71642	C/A	C:113_A:15	0.12	Glyma.16G138300.2	29532421	29538165	--	--	Molecular Function: ligase activity (GO:0016874);;	--	[S]	Function unknown	U-box domain;; Kinesin-associated protein (KAP)	U-box domain-containing protein 5 GN=PUB5 OS=Arabidopsis thaliana (Mouse-ear cress) PE=3 SV=3	Uncharacterized protein {ECO:0000313|EnsemblPlants:GLYMA16G25240.1} OS=Glycine max (Soybean) PE=4 SV=2	PREDICTED: U-box domain-containing protein 5-like isoform X1 [Glycine max]	PREDICTED: Glycine max U-box domain-containing protein 5-like (LOC100798951), transcript variant X1, mRNA
RDW_SDW_1st	mlm	Chr16	29621947	1.0817e-08	7.97	0.7207	C/A	C:113_A:15	0.12	Glyma.16G138300.2	29532421	29538165	--	--	Molecular Function: ligase activity (GO:0016874);;	--	[S]	Function unknown	U-box domain;; Kinesin-associated protein (KAP)	U-box domain-containing protein 5 GN=PUB5 OS=Arabidopsis thaliana (Mouse-ear cress) PE=3 SV=3	Uncharacterized protein {ECO:0000313|EnsemblPlants:GLYMA16G25240.1} OS=Glycine max (Soybean) PE=4 SV=2	PREDICTED: U-box domain-containing protein 5-like isoform X1 [Glycine max]	PREDICTED: Glycine max U-box domain-containing protein 5-like (LOC100798951), transcript variant X1, mRNA
RDW_SDW_1st	cmlm	Chr16	29621947	1.0817e-08	7.97	0.7207	C/A	C:113_A:15	0.12	Glyma.16G138300.3	29532421	29538165	--	--	--	--	[S]	Function unknown	U-box domain;; Kinesin-associated protein (KAP)	U-box domain-containing protein 5 GN=PUB5 OS=Arabidopsis thaliana (Mouse-ear cress) PE=3 SV=3	Uncharacterized protein {ECO:0000313|EnsemblPlants:GLYMA16G25240.1} OS=Glycine max (Soybean) PE=4 SV=2	PREDICTED: U-box domain-containing protein 5-like isoform X1 [Glycine max]	PREDICTED: Glycine max U-box domain-containing protein 5-like (LOC100798951), transcript variant X1, mRNA
RDW_SDW_1st	glm	Chr16	29621947	1.4226e-18	17.85	0.71642	C/A	C:113_A:15	0.12	Glyma.16G138300.3	29532421	29538165	--	--	--	--	[S]	Function unknown	U-box domain;; Kinesin-associated protein (KAP)	U-box domain-containing protein 5 GN=PUB5 OS=Arabidopsis thaliana (Mouse-ear cress) PE=3 SV=3	Uncharacterized protein {ECO:0000313|EnsemblPlants:GLYMA16G25240.1} OS=Glycine max (Soybean) PE=4 SV=2	PREDICTED: U-box domain-containing protein 5-like isoform X1 [Glycine max]	PREDICTED: Glycine max U-box domain-containing protein 5-like (LOC100798951), transcript variant X1, mRNA
RDW_SDW_1st	mlm	Chr16	29621947	1.0817e-08	7.97	0.7207	C/A	C:113_A:15	0.12	Glyma.16G138300.3	29532421	29538165	--	--	--	--	[S]	Function unknown	U-box domain;; Kinesin-associated protein (KAP)	U-box domain-containing protein 5 GN=PUB5 OS=Arabidopsis thaliana (Mouse-ear cress) PE=3 SV=3	Uncharacterized protein {ECO:0000313|EnsemblPlants:GLYMA16G25240.1} OS=Glycine max (Soybean) PE=4 SV=2	PREDICTED: U-box domain-containing protein 5-like isoform X1 [Glycine max]	PREDICTED: Glycine max U-box domain-containing protein 5-like (LOC100798951), transcript variant X1, mRNA
RDW_SDW_1st	cmlm	Chr16	29621947	1.0817e-08	7.97	0.7207	C/A	C:113_A:15	0.12	Glyma.16G138300.4	29532421	29538165	--	--	Cellular Component: ubiquitin ligase complex (GO:0000151);; Molecular Function: ubiquitin-protein ligase activity (GO:0004842);; Biological Process: protein ubiquitination (GO:0016567);;	--	[S]	Function unknown	U-box domain	U-box domain-containing protein 5 GN=PUB5 OS=Arabidopsis thaliana (Mouse-ear cress) PE=3 SV=3	Uncharacterized protein {ECO:0000313|EnsemblPlants:GLYMA16G25240.1} OS=Glycine max (Soybean) PE=4 SV=2	PREDICTED: U-box domain-containing protein 5-like isoform X2 [Glycine max]	PREDICTED: Glycine max U-box domain-containing protein 5-like (LOC100798951), transcript variant X2, mRNA
RDW_SDW_1st	glm	Chr16	29621947	1.4226e-18	17.85	0.71642	C/A	C:113_A:15	0.12	Glyma.16G138300.4	29532421	29538165	--	--	Cellular Component: ubiquitin ligase complex (GO:0000151);; Molecular Function: ubiquitin-protein ligase activity (GO:0004842);; Biological Process: protein ubiquitination (GO:0016567);;	--	[S]	Function unknown	U-box domain	U-box domain-containing protein 5 GN=PUB5 OS=Arabidopsis thaliana (Mouse-ear cress) PE=3 SV=3	Uncharacterized protein {ECO:0000313|EnsemblPlants:GLYMA16G25240.1} OS=Glycine max (Soybean) PE=4 SV=2	PREDICTED: U-box domain-containing protein 5-like isoform X2 [Glycine max]	PREDICTED: Glycine max U-box domain-containing protein 5-like (LOC100798951), transcript variant X2, mRNA
RDW_SDW_1st	mlm	Chr16	29621947	1.0817e-08	7.97	0.7207	C/A	C:113_A:15	0.12	Glyma.16G138300.4	29532421	29538165	--	--	Cellular Component: ubiquitin ligase complex (GO:0000151);; Molecular Function: ubiquitin-protein ligase activity (GO:0004842);; Biological Process: protein ubiquitination (GO:0016567);;	--	[S]	Function unknown	U-box domain	U-box domain-containing protein 5 GN=PUB5 OS=Arabidopsis thaliana (Mouse-ear cress) PE=3 SV=3	Uncharacterized protein {ECO:0000313|EnsemblPlants:GLYMA16G25240.1} OS=Glycine max (Soybean) PE=4 SV=2	PREDICTED: U-box domain-containing protein 5-like isoform X2 [Glycine max]	PREDICTED: Glycine max U-box domain-containing protein 5-like (LOC100798951), transcript variant X2, mRNA
RDW_SDW_1st	cmlm	Chr16	29621947	1.0817e-08	7.97	0.7207	C/A	C:113_A:15	0.12	Glyma.16G138300.5	29532421	29538165	--	--	Cellular Component: ubiquitin ligase complex (GO:0000151);; Molecular Function: ubiquitin-protein ligase activity (GO:0004842);; Biological Process: protein ubiquitination (GO:0016567);;	--	[S]	Function unknown	U-box domain	U-box domain-containing protein 5 GN=PUB5 OS=Arabidopsis thaliana (Mouse-ear cress) PE=3 SV=3	Uncharacterized protein {ECO:0000313|EnsemblPlants:GLYMA16G25240.1} OS=Glycine max (Soybean) PE=4 SV=2	PREDICTED: U-box domain-containing protein 5-like isoform X2 [Glycine max]	PREDICTED: Glycine max U-box domain-containing protein 5-like (LOC100798951), transcript variant X2, mRNA
RDW_SDW_1st	glm	Chr16	29621947	1.4226e-18	17.85	0.71642	C/A	C:113_A:15	0.12	Glyma.16G138300.5	29532421	29538165	--	--	Cellular Component: ubiquitin ligase complex (GO:0000151);; Molecular Function: ubiquitin-protein ligase activity (GO:0004842);; Biological Process: protein ubiquitination (GO:0016567);;	--	[S]	Function unknown	U-box domain	U-box domain-containing protein 5 GN=PUB5 OS=Arabidopsis thaliana (Mouse-ear cress) PE=3 SV=3	Uncharacterized protein {ECO:0000313|EnsemblPlants:GLYMA16G25240.1} OS=Glycine max (Soybean) PE=4 SV=2	PREDICTED: U-box domain-containing protein 5-like isoform X2 [Glycine max]	PREDICTED: Glycine max U-box domain-containing protein 5-like (LOC100798951), transcript variant X2, mRNA
RDW_SDW_1st	mlm	Chr16	29621947	1.0817e-08	7.97	0.7207	C/A	C:113_A:15	0.12	Glyma.16G138300.5	29532421	29538165	--	--	Cellular Component: ubiquitin ligase complex (GO:0000151);; Molecular Function: ubiquitin-protein ligase activity (GO:0004842);; Biological Process: protein ubiquitination (GO:0016567);;	--	[S]	Function unknown	U-box domain	U-box domain-containing protein 5 GN=PUB5 OS=Arabidopsis thaliana (Mouse-ear cress) PE=3 SV=3	Uncharacterized protein {ECO:0000313|EnsemblPlants:GLYMA16G25240.1} OS=Glycine max (Soybean) PE=4 SV=2	PREDICTED: U-box domain-containing protein 5-like isoform X2 [Glycine max]	PREDICTED: Glycine max U-box domain-containing protein 5-like (LOC100798951), transcript variant X2, mRNA
RDW_SDW_1st	cmlm	Chr16	29621947	1.0817e-08	7.97	0.7207	C/A	C:113_A:15	0.12	Glyma.16G138300.6	29532421	29538165	--	--	Cellular Component: ubiquitin ligase complex (GO:0000151);; Molecular Function: ubiquitin-protein ligase activity (GO:0004842);; Biological Process: protein ubiquitination (GO:0016567);;	--	[S]	Function unknown	U-box domain	U-box domain-containing protein 5 GN=PUB5 OS=Arabidopsis thaliana (Mouse-ear cress) PE=3 SV=3	Uncharacterized protein {ECO:0000313|EnsemblPlants:GLYMA16G25240.1} OS=Glycine max (Soybean) PE=4 SV=2	PREDICTED: U-box domain-containing protein 5-like isoform X2 [Glycine max]	PREDICTED: Glycine max U-box domain-containing protein 5-like (LOC100798951), transcript variant X2, mRNA
RDW_SDW_1st	glm	Chr16	29621947	1.4226e-18	17.85	0.71642	C/A	C:113_A:15	0.12	Glyma.16G138300.6	29532421	29538165	--	--	Cellular Component: ubiquitin ligase complex (GO:0000151);; Molecular Function: ubiquitin-protein ligase activity (GO:0004842);; Biological Process: protein ubiquitination (GO:0016567);;	--	[S]	Function unknown	U-box domain	U-box domain-containing protein 5 GN=PUB5 OS=Arabidopsis thaliana (Mouse-ear cress) PE=3 SV=3	Uncharacterized protein {ECO:0000313|EnsemblPlants:GLYMA16G25240.1} OS=Glycine max (Soybean) PE=4 SV=2	PREDICTED: U-box domain-containing protein 5-like isoform X2 [Glycine max]	PREDICTED: Glycine max U-box domain-containing protein 5-like (LOC100798951), transcript variant X2, mRNA
RDW_SDW_1st	mlm	Chr16	29621947	1.0817e-08	7.97	0.7207	C/A	C:113_A:15	0.12	Glyma.16G138300.6	29532421	29538165	--	--	Cellular Component: ubiquitin ligase complex (GO:0000151);; Molecular Function: ubiquitin-protein ligase activity (GO:0004842);; Biological Process: protein ubiquitination (GO:0016567);;	--	[S]	Function unknown	U-box domain	U-box domain-containing protein 5 GN=PUB5 OS=Arabidopsis thaliana (Mouse-ear cress) PE=3 SV=3	Uncharacterized protein {ECO:0000313|EnsemblPlants:GLYMA16G25240.1} OS=Glycine max (Soybean) PE=4 SV=2	PREDICTED: U-box domain-containing protein 5-like isoform X2 [Glycine max]	PREDICTED: Glycine max U-box domain-containing protein 5-like (LOC100798951), transcript variant X2, mRNA
RDW_SDW_1st	cmlm	Chr16	29621947	1.0817e-08	7.97	0.7207	C/A	C:113_A:15	0.12	Glyma.16G138300.7	29532421	29538165	--	--	Cellular Component: ubiquitin ligase complex (GO:0000151);; Molecular Function: ubiquitin-protein ligase activity (GO:0004842);; Biological Process: protein ubiquitination (GO:0016567);;	--	[S]	Function unknown	U-box domain	U-box domain-containing protein 5 GN=PUB5 OS=Arabidopsis thaliana (Mouse-ear cress) PE=3 SV=3	Uncharacterized protein {ECO:0000313|EnsemblPlants:GLYMA16G25240.1} OS=Glycine max (Soybean) PE=4 SV=2	PREDICTED: U-box domain-containing protein 5-like isoform X2 [Glycine max]	PREDICTED: Glycine max U-box domain-containing protein 5-like (LOC100798951), transcript variant X2, mRNA
RDW_SDW_1st	glm	Chr16	29621947	1.4226e-18	17.85	0.71642	C/A	C:113_A:15	0.12	Glyma.16G138300.7	29532421	29538165	--	--	Cellular Component: ubiquitin ligase complex (GO:0000151);; Molecular Function: ubiquitin-protein ligase activity (GO:0004842);; Biological Process: protein ubiquitination (GO:0016567);;	--	[S]	Function unknown	U-box domain	U-box domain-containing protein 5 GN=PUB5 OS=Arabidopsis thaliana (Mouse-ear cress) PE=3 SV=3	Uncharacterized protein {ECO:0000313|EnsemblPlants:GLYMA16G25240.1} OS=Glycine max (Soybean) PE=4 SV=2	PREDICTED: U-box domain-containing protein 5-like isoform X2 [Glycine max]	PREDICTED: Glycine max U-box domain-containing protein 5-like (LOC100798951), transcript variant X2, mRNA
RDW_SDW_1st	mlm	Chr16	29621947	1.0817e-08	7.97	0.7207	C/A	C:113_A:15	0.12	Glyma.16G138300.7	29532421	29538165	--	--	Cellular Component: ubiquitin ligase complex (GO:0000151);; Molecular Function: ubiquitin-protein ligase activity (GO:0004842);; Biological Process: protein ubiquitination (GO:0016567);;	--	[S]	Function unknown	U-box domain	U-box domain-containing protein 5 GN=PUB5 OS=Arabidopsis thaliana (Mouse-ear cress) PE=3 SV=3	Uncharacterized protein {ECO:0000313|EnsemblPlants:GLYMA16G25240.1} OS=Glycine max (Soybean) PE=4 SV=2	PREDICTED: U-box domain-containing protein 5-like isoform X2 [Glycine max]	PREDICTED: Glycine max U-box domain-containing protein 5-like (LOC100798951), transcript variant X2, mRNA
RDW_SDW_1st	cmlm	Chr16	29621947	1.0817e-08	7.97	0.7207	C/A	C:113_A:15	0.12	Glyma.16G138300.8	29532421	29537104	--	--	Molecular Function: ligase activity (GO:0016874);;	--	[S]	Function unknown	U-box domain;; Kinesin-associated protein (KAP)	U-box domain-containing protein 5 GN=PUB5 OS=Arabidopsis thaliana (Mouse-ear cress) PE=3 SV=3	Uncharacterized protein {ECO:0000313|EnsemblPlants:GLYMA16G25240.1} OS=Glycine max (Soybean) PE=4 SV=2	PREDICTED: U-box domain-containing protein 5-like isoform X1 [Glycine max]	PREDICTED: Glycine max U-box domain-containing protein 5-like (LOC100798951), transcript variant X1, mRNA
RDW_SDW_1st	glm	Chr16	29621947	1.4226e-18	17.85	0.71642	C/A	C:113_A:15	0.12	Glyma.16G138300.8	29532421	29537104	--	--	Molecular Function: ligase activity (GO:0016874);;	--	[S]	Function unknown	U-box domain;; Kinesin-associated protein (KAP)	U-box domain-containing protein 5 GN=PUB5 OS=Arabidopsis thaliana (Mouse-ear cress) PE=3 SV=3	Uncharacterized protein {ECO:0000313|EnsemblPlants:GLYMA16G25240.1} OS=Glycine max (Soybean) PE=4 SV=2	PREDICTED: U-box domain-containing protein 5-like isoform X1 [Glycine max]	PREDICTED: Glycine max U-box domain-containing protein 5-like (LOC100798951), transcript variant X1, mRNA
RDW_SDW_1st	mlm	Chr16	29621947	1.0817e-08	7.97	0.7207	C/A	C:113_A:15	0.12	Glyma.16G138300.8	29532421	29537104	--	--	Molecular Function: ligase activity (GO:0016874);;	--	[S]	Function unknown	U-box domain;; Kinesin-associated protein (KAP)	U-box domain-containing protein 5 GN=PUB5 OS=Arabidopsis thaliana (Mouse-ear cress) PE=3 SV=3	Uncharacterized protein {ECO:0000313|EnsemblPlants:GLYMA16G25240.1} OS=Glycine max (Soybean) PE=4 SV=2	PREDICTED: U-box domain-containing protein 5-like isoform X1 [Glycine max]	PREDICTED: Glycine max U-box domain-containing protein 5-like (LOC100798951), transcript variant X1, mRNA
RDW_SDW_1st	cmlm	Chr16	29621947	1.0817e-08	7.97	0.7207	C/A	C:113_A:15	0.12	Glyma.16G138300.9	29532421	29537104	--	--	--	--	[S]	Function unknown	U-box domain;; Kinesin-associated protein (KAP)	U-box domain-containing protein 5 GN=PUB5 OS=Arabidopsis thaliana (Mouse-ear cress) PE=3 SV=3	Uncharacterized protein {ECO:0000313|EnsemblPlants:GLYMA16G25240.1} OS=Glycine max (Soybean) PE=4 SV=2	PREDICTED: U-box domain-containing protein 5-like isoform X1 [Glycine max]	PREDICTED: Glycine max U-box domain-containing protein 5-like (LOC100798951), transcript variant X1, mRNA
RDW_SDW_1st	glm	Chr16	29621947	1.4226e-18	17.85	0.71642	C/A	C:113_A:15	0.12	Glyma.16G138300.9	29532421	29537104	--	--	--	--	[S]	Function unknown	U-box domain;; Kinesin-associated protein (KAP)	U-box domain-containing protein 5 GN=PUB5 OS=Arabidopsis thaliana (Mouse-ear cress) PE=3 SV=3	Uncharacterized protein {ECO:0000313|EnsemblPlants:GLYMA16G25240.1} OS=Glycine max (Soybean) PE=4 SV=2	PREDICTED: U-box domain-containing protein 5-like isoform X1 [Glycine max]	PREDICTED: Glycine max U-box domain-containing protein 5-like (LOC100798951), transcript variant X1, mRNA
RDW_SDW_1st	mlm	Chr16	29621947	1.0817e-08	7.97	0.7207	C/A	C:113_A:15	0.12	Glyma.16G138300.9	29532421	29537104	--	--	--	--	[S]	Function unknown	U-box domain;; Kinesin-associated protein (KAP)	U-box domain-containing protein 5 GN=PUB5 OS=Arabidopsis thaliana (Mouse-ear cress) PE=3 SV=3	Uncharacterized protein {ECO:0000313|EnsemblPlants:GLYMA16G25240.1} OS=Glycine max (Soybean) PE=4 SV=2	PREDICTED: U-box domain-containing protein 5-like isoform X1 [Glycine max]	PREDICTED: Glycine max U-box domain-containing protein 5-like (LOC100798951), transcript variant X1, mRNA
RDW_SDW_1st	cmlm	Chr16	29621947	1.0817e-08	7.97	0.7207	C/A	C:113_A:15	0.12	Glyma.16G138400.1	29560913	29562163	--	--	Molecular Function: DNA binding (GO:0003677);; Molecular Function: chromatin binding (GO:0003682);; Cellular Component: nucleus (GO:0005634);;	--	[O]	Posttranslational modification, protein turnover, chaperones	--	Protein RADIALIS-like 1 GN=T22F8.150 OS=Arabidopsis thaliana (Mouse-ear cress) PE=2 SV=1	Uncharacterized protein {ECO:0000313|EnsemblPlants:GLYMA16G25250.1} OS=Glycine max (Soybean) PE=4 SV=1	PREDICTED: protein RADIALIS-like 1-like [Glycine max]	PREDICTED: Glycine max protein RADIALIS-like 1-like (LOC100778576), mRNA
RDW_SDW_1st	glm	Chr16	29621947	1.4226e-18	17.85	0.71642	C/A	C:113_A:15	0.12	Glyma.16G138400.1	29560913	29562163	--	--	Molecular Function: DNA binding (GO:0003677);; Molecular Function: chromatin binding (GO:0003682);; Cellular Component: nucleus (GO:0005634);;	--	[O]	Posttranslational modification, protein turnover, chaperones	--	Protein RADIALIS-like 1 GN=T22F8.150 OS=Arabidopsis thaliana (Mouse-ear cress) PE=2 SV=1	Uncharacterized protein {ECO:0000313|EnsemblPlants:GLYMA16G25250.1} OS=Glycine max (Soybean) PE=4 SV=1	PREDICTED: protein RADIALIS-like 1-like [Glycine max]	PREDICTED: Glycine max protein RADIALIS-like 1-like (LOC100778576), mRNA
RDW_SDW_1st	mlm	Chr16	29621947	1.0817e-08	7.97	0.7207	C/A	C:113_A:15	0.12	Glyma.16G138400.1	29560913	29562163	--	--	Molecular Function: DNA binding (GO:0003677);; Molecular Function: chromatin binding (GO:0003682);; Cellular Component: nucleus (GO:0005634);;	--	[O]	Posttranslational modification, protein turnover, chaperones	--	Protein RADIALIS-like 1 GN=T22F8.150 OS=Arabidopsis thaliana (Mouse-ear cress) PE=2 SV=1	Uncharacterized protein {ECO:0000313|EnsemblPlants:GLYMA16G25250.1} OS=Glycine max (Soybean) PE=4 SV=1	PREDICTED: protein RADIALIS-like 1-like [Glycine max]	PREDICTED: Glycine max protein RADIALIS-like 1-like (LOC100778576), mRNA
RDW_SDW_1st	cmlm	Chr16	29621947	1.0817e-08	7.97	0.7207	C/A	C:113_A:15	0.12	Glyma.16G138500.1	29564872	29566190	--	--	Molecular Function: DNA binding (GO:0003677);; Molecular Function: chromatin binding (GO:0003682);; Cellular Component: nucleus (GO:0005634);;	--	[O]	Posttranslational modification, protein turnover, chaperones	--	Protein RADIALIS-like 5 GN=F18O14.26 OS=Arabidopsis thaliana (Mouse-ear cress) PE=3 SV=1	Uncharacterized protein {ECO:0000313|EnsemblPlants:GLYMA16G25260.2} OS=Glycine max (Soybean) PE=4 SV=1	hypothetical protein glysoja_033658 [Glycine soja]	Medicago truncatula MYB transcription factor MYB164 (MTR_5g020540) mRNA, complete cds
RDW_SDW_1st	glm	Chr16	29621947	1.4226e-18	17.85	0.71642	C/A	C:113_A:15	0.12	Glyma.16G138500.1	29564872	29566190	--	--	Molecular Function: DNA binding (GO:0003677);; Molecular Function: chromatin binding (GO:0003682);; Cellular Component: nucleus (GO:0005634);;	--	[O]	Posttranslational modification, protein turnover, chaperones	--	Protein RADIALIS-like 5 GN=F18O14.26 OS=Arabidopsis thaliana (Mouse-ear cress) PE=3 SV=1	Uncharacterized protein {ECO:0000313|EnsemblPlants:GLYMA16G25260.2} OS=Glycine max (Soybean) PE=4 SV=1	hypothetical protein glysoja_033658 [Glycine soja]	Medicago truncatula MYB transcription factor MYB164 (MTR_5g020540) mRNA, complete cds
RDW_SDW_1st	mlm	Chr16	29621947	1.0817e-08	7.97	0.7207	C/A	C:113_A:15	0.12	Glyma.16G138500.1	29564872	29566190	--	--	Molecular Function: DNA binding (GO:0003677);; Molecular Function: chromatin binding (GO:0003682);; Cellular Component: nucleus (GO:0005634);;	--	[O]	Posttranslational modification, protein turnover, chaperones	--	Protein RADIALIS-like 5 GN=F18O14.26 OS=Arabidopsis thaliana (Mouse-ear cress) PE=3 SV=1	Uncharacterized protein {ECO:0000313|EnsemblPlants:GLYMA16G25260.2} OS=Glycine max (Soybean) PE=4 SV=1	hypothetical protein glysoja_033658 [Glycine soja]	Medicago truncatula MYB transcription factor MYB164 (MTR_5g020540) mRNA, complete cds
RDW_SDW_1st	cmlm	Chr16	29621947	1.0817e-08	7.97	0.7207	C/A	C:113_A:15	0.12	Glyma.16G138600.1	29575672	29576924	--	--	--	--	--	--	--	Early nodulin-75 (Precursor) GN=ENOD2B OS=Glycine max (Soybean) PE=2 SV=2	Uncharacterized protein {ECO:0000313|EnsemblPlants:GLYMA16G25270.1} OS=Glycine max (Soybean) PE=4 SV=1	PREDICTED: uncharacterized protein LOC100779111 [Glycine max]	PREDICTED: Glycine max uncharacterized LOC100779111 (LOC100779111), mRNA
RDW_SDW_1st	glm	Chr16	29621947	1.4226e-18	17.85	0.71642	C/A	C:113_A:15	0.12	Glyma.16G138600.1	29575672	29576924	--	--	--	--	--	--	--	Early nodulin-75 (Precursor) GN=ENOD2B OS=Glycine max (Soybean) PE=2 SV=2	Uncharacterized protein {ECO:0000313|EnsemblPlants:GLYMA16G25270.1} OS=Glycine max (Soybean) PE=4 SV=1	PREDICTED: uncharacterized protein LOC100779111 [Glycine max]	PREDICTED: Glycine max uncharacterized LOC100779111 (LOC100779111), mRNA
RDW_SDW_1st	mlm	Chr16	29621947	1.0817e-08	7.97	0.7207	C/A	C:113_A:15	0.12	Glyma.16G138600.1	29575672	29576924	--	--	--	--	--	--	--	Early nodulin-75 (Precursor) GN=ENOD2B OS=Glycine max (Soybean) PE=2 SV=2	Uncharacterized protein {ECO:0000313|EnsemblPlants:GLYMA16G25270.1} OS=Glycine max (Soybean) PE=4 SV=1	PREDICTED: uncharacterized protein LOC100779111 [Glycine max]	PREDICTED: Glycine max uncharacterized LOC100779111 (LOC100779111), mRNA
RDW_SDW_1st	cmlm	Chr16	29621947	1.0817e-08	7.97	0.7207	C/A	C:113_A:15	0.12	Glyma.16G138700.1	29584588	29591384	--	--	Molecular Function: DNA binding (GO:0003677);;	--	--	--	ZF-HD protein dimerisation region	Zinc-finger homeodomain protein 5 GN=F22H5.4 OS=Arabidopsis thaliana (Mouse-ear cress) PE=1 SV=1	Uncharacterized protein {ECO:0000313|EnsemblPlants:GLYMA16G25280.2} OS=Glycine max (Soybean) PE=4 SV=1	PREDICTED: ZF-HD homeobox protein At4g24660-like isoform X2 [Glycine max]	PREDICTED: Glycine max ZF-HD homeobox protein At4g24660-like (LOC100800005), transcript variant X1, mRNA
RDW_SDW_1st	glm	Chr16	29621947	1.4226e-18	17.85	0.71642	C/A	C:113_A:15	0.12	Glyma.16G138700.1	29584588	29591384	--	--	Molecular Function: DNA binding (GO:0003677);;	--	--	--	ZF-HD protein dimerisation region	Zinc-finger homeodomain protein 5 GN=F22H5.4 OS=Arabidopsis thaliana (Mouse-ear cress) PE=1 SV=1	Uncharacterized protein {ECO:0000313|EnsemblPlants:GLYMA16G25280.2} OS=Glycine max (Soybean) PE=4 SV=1	PREDICTED: ZF-HD homeobox protein At4g24660-like isoform X2 [Glycine max]	PREDICTED: Glycine max ZF-HD homeobox protein At4g24660-like (LOC100800005), transcript variant X1, mRNA
RDW_SDW_1st	mlm	Chr16	29621947	1.0817e-08	7.97	0.7207	C/A	C:113_A:15	0.12	Glyma.16G138700.1	29584588	29591384	--	--	Molecular Function: DNA binding (GO:0003677);;	--	--	--	ZF-HD protein dimerisation region	Zinc-finger homeodomain protein 5 GN=F22H5.4 OS=Arabidopsis thaliana (Mouse-ear cress) PE=1 SV=1	Uncharacterized protein {ECO:0000313|EnsemblPlants:GLYMA16G25280.2} OS=Glycine max (Soybean) PE=4 SV=1	PREDICTED: ZF-HD homeobox protein At4g24660-like isoform X2 [Glycine max]	PREDICTED: Glycine max ZF-HD homeobox protein At4g24660-like (LOC100800005), transcript variant X1, mRNA
RDW_SDW_1st	cmlm	Chr16	29621947	1.0817e-08	7.97	0.7207	C/A	C:113_A:15	0.12	Glyma.16G138700.2	29584588	29591384	--	--	Molecular Function: DNA binding (GO:0003677);;	--	--	--	ZF-HD protein dimerisation region	Zinc-finger homeodomain protein 5 GN=F22H5.4 OS=Arabidopsis thaliana (Mouse-ear cress) PE=1 SV=1	Uncharacterized protein {ECO:0000313|EnsemblPlants:GLYMA16G25280.2} OS=Glycine max (Soybean) PE=4 SV=1	PREDICTED: ZF-HD homeobox protein At4g24660-like isoform X2 [Glycine max]	PREDICTED: Glycine max ZF-HD homeobox protein At4g24660-like (LOC100800005), transcript variant X1, mRNA
RDW_SDW_1st	glm	Chr16	29621947	1.4226e-18	17.85	0.71642	C/A	C:113_A:15	0.12	Glyma.16G138700.2	29584588	29591384	--	--	Molecular Function: DNA binding (GO:0003677);;	--	--	--	ZF-HD protein dimerisation region	Zinc-finger homeodomain protein 5 GN=F22H5.4 OS=Arabidopsis thaliana (Mouse-ear cress) PE=1 SV=1	Uncharacterized protein {ECO:0000313|EnsemblPlants:GLYMA16G25280.2} OS=Glycine max (Soybean) PE=4 SV=1	PREDICTED: ZF-HD homeobox protein At4g24660-like isoform X2 [Glycine max]	PREDICTED: Glycine max ZF-HD homeobox protein At4g24660-like (LOC100800005), transcript variant X1, mRNA
RDW_SDW_1st	mlm	Chr16	29621947	1.0817e-08	7.97	0.7207	C/A	C:113_A:15	0.12	Glyma.16G138700.2	29584588	29591384	--	--	Molecular Function: DNA binding (GO:0003677);;	--	--	--	ZF-HD protein dimerisation region	Zinc-finger homeodomain protein 5 GN=F22H5.4 OS=Arabidopsis thaliana (Mouse-ear cress) PE=1 SV=1	Uncharacterized protein {ECO:0000313|EnsemblPlants:GLYMA16G25280.2} OS=Glycine max (Soybean) PE=4 SV=1	PREDICTED: ZF-HD homeobox protein At4g24660-like isoform X2 [Glycine max]	PREDICTED: Glycine max ZF-HD homeobox protein At4g24660-like (LOC100800005), transcript variant X1, mRNA
RDW_SDW_1st	cmlm	Chr16	29621947	1.0817e-08	7.97	0.7207	C/A	C:113_A:15	0.12	Glyma.16G138700.3	29584588	29591384	--	--	Molecular Function: DNA binding (GO:0003677);;	--	--	--	ZF-HD protein dimerisation region	Zinc-finger homeodomain protein 5 GN=F22H5.4 OS=Arabidopsis thaliana (Mouse-ear cress) PE=1 SV=1	Uncharacterized protein {ECO:0000313|EnsemblPlants:GLYMA16G25280.1} OS=Glycine max (Soybean) PE=4 SV=2	ZF-HD homeobox protein [Glycine soja]	PREDICTED: Glycine max ZF-HD homeobox protein At4g24660-like (LOC100800005), transcript variant X1, mRNA
RDW_SDW_1st	glm	Chr16	29621947	1.4226e-18	17.85	0.71642	C/A	C:113_A:15	0.12	Glyma.16G138700.3	29584588	29591384	--	--	Molecular Function: DNA binding (GO:0003677);;	--	--	--	ZF-HD protein dimerisation region	Zinc-finger homeodomain protein 5 GN=F22H5.4 OS=Arabidopsis thaliana (Mouse-ear cress) PE=1 SV=1	Uncharacterized protein {ECO:0000313|EnsemblPlants:GLYMA16G25280.1} OS=Glycine max (Soybean) PE=4 SV=2	ZF-HD homeobox protein [Glycine soja]	PREDICTED: Glycine max ZF-HD homeobox protein At4g24660-like (LOC100800005), transcript variant X1, mRNA
RDW_SDW_1st	mlm	Chr16	29621947	1.0817e-08	7.97	0.7207	C/A	C:113_A:15	0.12	Glyma.16G138700.3	29584588	29591384	--	--	Molecular Function: DNA binding (GO:0003677);;	--	--	--	ZF-HD protein dimerisation region	Zinc-finger homeodomain protein 5 GN=F22H5.4 OS=Arabidopsis thaliana (Mouse-ear cress) PE=1 SV=1	Uncharacterized protein {ECO:0000313|EnsemblPlants:GLYMA16G25280.1} OS=Glycine max (Soybean) PE=4 SV=2	ZF-HD homeobox protein [Glycine soja]	PREDICTED: Glycine max ZF-HD homeobox protein At4g24660-like (LOC100800005), transcript variant X1, mRNA
RDW_SDW_1st	cmlm	Chr16	29621947	1.0817e-08	7.97	0.7207	C/A	C:113_A:15	0.12	Glyma.16G138800.1	29609432	29614949	[GEPR]	--	Biological Process: carbohydrate transport (GO:0008643);; Cellular Component: integral component of membrane (GO:0016021);; Molecular Function: substrate-specific transmembrane transporter activity (GO:0022891);; Molecular Function: 2-alkenal reductase [NAD(P)] activity (GO:0032440);; Biological Process: transmembrane transport (GO:0055085);; Biological Process: oxidation-reduction process (GO:00…	--	[R]	General function prediction only	Sugar (and other) transporter;; Major Facilitator Superfamily	Sugar transporter ERD6-like 6 GN=At1g75220 OS=Arabidopsis thaliana (Mouse-ear cress) PE=1 SV=1	Uncharacterized protein {ECO:0000313|EnsemblPlants:GLYMA16G25310.1} OS=Glycine max (Soybean) PE=3 SV=1	PREDICTED: sugar transporter ERD6-like 6-like isoform X1 [Glycine max]	PREDICTED: Glycine max sugar transporter ERD6-like 6-like (LOC100779637), transcript variant X1, mRNA
RDW_SDW_1st	glm	Chr16	29621947	1.4226e-18	17.85	0.71642	C/A	C:113_A:15	0.12	Glyma.16G138800.1	29609432	29614949	[GEPR]	--	Biological Process: carbohydrate transport (GO:0008643);; Cellular Component: integral component of membrane (GO:0016021);; Molecular Function: substrate-specific transmembrane transporter activity (GO:0022891);; Molecular Function: 2-alkenal reductase [NAD(P)] activity (GO:0032440);; Biological Process: transmembrane transport (GO:0055085);; Biological Process: oxidation-reduction process (GO:00…	--	[R]	General function prediction only	Sugar (and other) transporter;; Major Facilitator Superfamily	Sugar transporter ERD6-like 6 GN=At1g75220 OS=Arabidopsis thaliana (Mouse-ear cress) PE=1 SV=1	Uncharacterized protein {ECO:0000313|EnsemblPlants:GLYMA16G25310.1} OS=Glycine max (Soybean) PE=3 SV=1	PREDICTED: sugar transporter ERD6-like 6-like isoform X1 [Glycine max]	PREDICTED: Glycine max sugar transporter ERD6-like 6-like (LOC100779637), transcript variant X1, mRNA
RDW_SDW_1st	mlm	Chr16	29621947	1.0817e-08	7.97	0.7207	C/A	C:113_A:15	0.12	Glyma.16G138800.1	29609432	29614949	[GEPR]	--	Biological Process: carbohydrate transport (GO:0008643);; Cellular Component: integral component of membrane (GO:0016021);; Molecular Function: substrate-specific transmembrane transporter activity (GO:0022891);; Molecular Function: 2-alkenal reductase [NAD(P)] activity (GO:0032440);; Biological Process: transmembrane transport (GO:0055085);; Biological Process: oxidation-reduction process (GO:00…	--	[R]	General function prediction only	Sugar (and other) transporter;; Major Facilitator Superfamily	Sugar transporter ERD6-like 6 GN=At1g75220 OS=Arabidopsis thaliana (Mouse-ear cress) PE=1 SV=1	Uncharacterized protein {ECO:0000313|EnsemblPlants:GLYMA16G25310.1} OS=Glycine max (Soybean) PE=3 SV=1	PREDICTED: sugar transporter ERD6-like 6-like isoform X1 [Glycine max]	PREDICTED: Glycine max sugar transporter ERD6-like 6-like (LOC100779637), transcript variant X1, mRNA
RDW_SDW_1st	cmlm	Chr16	29621947	1.0817e-08	7.97	0.7207	C/A	C:113_A:15	0.12	Glyma.16G138800.2	29609432	29615000	[GEPR]	--	Biological Process: carbohydrate transport (GO:0008643);; Cellular Component: integral component of membrane (GO:0016021);; Molecular Function: substrate-specific transmembrane transporter activity (GO:0022891);; Molecular Function: 2-alkenal reductase [NAD(P)] activity (GO:0032440);; Biological Process: transmembrane transport (GO:0055085);; Biological Process: oxidation-reduction process (GO:00…	--	[R]	General function prediction only	Sugar (and other) transporter;; Major Facilitator Superfamily	Sugar transporter ERD6-like 6 GN=At1g75220 OS=Arabidopsis thaliana (Mouse-ear cress) PE=1 SV=1	Uncharacterized protein {ECO:0000313|EnsemblPlants:GLYMA16G25310.2} OS=Glycine max (Soybean) PE=3 SV=1	PREDICTED: sugar transporter ERD6-like 6-like isoform X1 [Glycine max]	PREDICTED: Glycine max sugar transporter ERD6-like 6-like (LOC100779637), transcript variant X1, mRNA
RDW_SDW_1st	glm	Chr16	29621947	1.4226e-18	17.85	0.71642	C/A	C:113_A:15	0.12	Glyma.16G138800.2	29609432	29615000	[GEPR]	--	Biological Process: carbohydrate transport (GO:0008643);; Cellular Component: integral component of membrane (GO:0016021);; Molecular Function: substrate-specific transmembrane transporter activity (GO:0022891);; Molecular Function: 2-alkenal reductase [NAD(P)] activity (GO:0032440);; Biological Process: transmembrane transport (GO:0055085);; Biological Process: oxidation-reduction process (GO:00…	--	[R]	General function prediction only	Sugar (and other) transporter;; Major Facilitator Superfamily	Sugar transporter ERD6-like 6 GN=At1g75220 OS=Arabidopsis thaliana (Mouse-ear cress) PE=1 SV=1	Uncharacterized protein {ECO:0000313|EnsemblPlants:GLYMA16G25310.2} OS=Glycine max (Soybean) PE=3 SV=1	PREDICTED: sugar transporter ERD6-like 6-like isoform X1 [Glycine max]	PREDICTED: Glycine max sugar transporter ERD6-like 6-like (LOC100779637), transcript variant X1, mRNA
RDW_SDW_1st	mlm	Chr16	29621947	1.0817e-08	7.97	0.7207	C/A	C:113_A:15	0.12	Glyma.16G138800.2	29609432	29615000	[GEPR]	--	Biological Process: carbohydrate transport (GO:0008643);; Cellular Component: integral component of membrane (GO:0016021);; Molecular Function: substrate-specific transmembrane transporter activity (GO:0022891);; Molecular Function: 2-alkenal reductase [NAD(P)] activity (GO:0032440);; Biological Process: transmembrane transport (GO:0055085);; Biological Process: oxidation-reduction process (GO:00…	--	[R]	General function prediction only	Sugar (and other) transporter;; Major Facilitator Superfamily	Sugar transporter ERD6-like 6 GN=At1g75220 OS=Arabidopsis thaliana (Mouse-ear cress) PE=1 SV=1	Uncharacterized protein {ECO:0000313|EnsemblPlants:GLYMA16G25310.2} OS=Glycine max (Soybean) PE=3 SV=1	PREDICTED: sugar transporter ERD6-like 6-like isoform X1 [Glycine max]	PREDICTED: Glycine max sugar transporter ERD6-like 6-like (LOC100779637), transcript variant X1, mRNA
RDW_SDW_1st	cmlm	Chr16	29621947	1.0817e-08	7.97	0.7207	C/A	C:113_A:15	0.12	Glyma.16G138800.3	29609432	29614949	[GEPR]	--	Cellular Component: vacuole (GO:0005773);; Cellular Component: plasma membrane (GO:0005886);; Biological Process: carbohydrate transport (GO:0008643);; Cellular Component: integral component of membrane (GO:0016021);; Molecular Function: substrate-specific transmembrane transporter activity (GO:0022891);; Biological Process: transmembrane transport (GO:0055085);;	--	[R]	General function prediction only	Sugar (and other) transporter;; Major Facilitator Superfamily	Sugar transporter ERD6-like 6 GN=At1g75220 OS=Arabidopsis thaliana (Mouse-ear cress) PE=1 SV=1	Uncharacterized protein {ECO:0000313|EnsemblPlants:GLYMA16G25310.3} OS=Glycine max (Soybean) PE=3 SV=1	PREDICTED: sugar transporter ERD6-like 6-like isoform X2 [Glycine max]	PREDICTED: Glycine max sugar transporter ERD6-like 6-like (LOC100779637), transcript variant X2, mRNA
RDW_SDW_1st	glm	Chr16	29621947	1.4226e-18	17.85	0.71642	C/A	C:113_A:15	0.12	Glyma.16G138800.3	29609432	29614949	[GEPR]	--	Cellular Component: vacuole (GO:0005773);; Cellular Component: plasma membrane (GO:0005886);; Biological Process: carbohydrate transport (GO:0008643);; Cellular Component: integral component of membrane (GO:0016021);; Molecular Function: substrate-specific transmembrane transporter activity (GO:0022891);; Biological Process: transmembrane transport (GO:0055085);;	--	[R]	General function prediction only	Sugar (and other) transporter;; Major Facilitator Superfamily	Sugar transporter ERD6-like 6 GN=At1g75220 OS=Arabidopsis thaliana (Mouse-ear cress) PE=1 SV=1	Uncharacterized protein {ECO:0000313|EnsemblPlants:GLYMA16G25310.3} OS=Glycine max (Soybean) PE=3 SV=1	PREDICTED: sugar transporter ERD6-like 6-like isoform X2 [Glycine max]	PREDICTED: Glycine max sugar transporter ERD6-like 6-like (LOC100779637), transcript variant X2, mRNA
RDW_SDW_1st	mlm	Chr16	29621947	1.0817e-08	7.97	0.7207	C/A	C:113_A:15	0.12	Glyma.16G138800.3	29609432	29614949	[GEPR]	--	Cellular Component: vacuole (GO:0005773);; Cellular Component: plasma membrane (GO:0005886);; Biological Process: carbohydrate transport (GO:0008643);; Cellular Component: integral component of membrane (GO:0016021);; Molecular Function: substrate-specific transmembrane transporter activity (GO:0022891);; Biological Process: transmembrane transport (GO:0055085);;	--	[R]	General function prediction only	Sugar (and other) transporter;; Major Facilitator Superfamily	Sugar transporter ERD6-like 6 GN=At1g75220 OS=Arabidopsis thaliana (Mouse-ear cress) PE=1 SV=1	Uncharacterized protein {ECO:0000313|EnsemblPlants:GLYMA16G25310.3} OS=Glycine max (Soybean) PE=3 SV=1	PREDICTED: sugar transporter ERD6-like 6-like isoform X2 [Glycine max]	PREDICTED: Glycine max sugar transporter ERD6-like 6-like (LOC100779637), transcript variant X2, mRNA
RDW_SDW_1st	cmlm	Chr16	29621947	1.0817e-08	7.97	0.7207	C/A	C:113_A:15	0.12	Glyma.16G138900.1	29620531	29621995	[GEPR]	--	Biological Process: carbohydrate transport (GO:0008643);; Cellular Component: integral component of membrane (GO:0016021);; Molecular Function: substrate-specific transmembrane transporter activity (GO:0022891);; Molecular Function: 2-alkenal reductase [NAD(P)] activity (GO:0032440);; Biological Process: transmembrane transport (GO:0055085);; Biological Process: oxidation-reduction process (GO:00…	--	[R]	General function prediction only	Sugar (and other) transporter	Sugar transporter ERD6-like 6 GN=At1g75220 OS=Arabidopsis thaliana (Mouse-ear cress) PE=1 SV=1	Uncharacterized protein {ECO:0000313|EnsemblPlants:GLYMA16G25320.2} OS=Glycine max (Soybean) PE=3 SV=1	PREDICTED: sugar transporter ERD6-like 6-like [Glycine max]	PREDICTED: Glycine max sugar transporter ERD6-like 6-like (LOC100801076), mRNA
RDW_SDW_1st	glm	Chr16	29621947	1.4226e-18	17.85	0.71642	C/A	C:113_A:15	0.12	Glyma.16G138900.1	29620531	29621995	[GEPR]	--	Biological Process: carbohydrate transport (GO:0008643);; Cellular Component: integral component of membrane (GO:0016021);; Molecular Function: substrate-specific transmembrane transporter activity (GO:0022891);; Molecular Function: 2-alkenal reductase [NAD(P)] activity (GO:0032440);; Biological Process: transmembrane transport (GO:0055085);; Biological Process: oxidation-reduction process (GO:00…	--	[R]	General function prediction only	Sugar (and other) transporter	Sugar transporter ERD6-like 6 GN=At1g75220 OS=Arabidopsis thaliana (Mouse-ear cress) PE=1 SV=1	Uncharacterized protein {ECO:0000313|EnsemblPlants:GLYMA16G25320.2} OS=Glycine max (Soybean) PE=3 SV=1	PREDICTED: sugar transporter ERD6-like 6-like [Glycine max]	PREDICTED: Glycine max sugar transporter ERD6-like 6-like (LOC100801076), mRNA
RDW_SDW_1st	mlm	Chr16	29621947	1.0817e-08	7.97	0.7207	C/A	C:113_A:15	0.12	Glyma.16G138900.1	29620531	29621995	[GEPR]	--	Biological Process: carbohydrate transport (GO:0008643);; Cellular Component: integral component of membrane (GO:0016021);; Molecular Function: substrate-specific transmembrane transporter activity (GO:0022891);; Molecular Function: 2-alkenal reductase [NAD(P)] activity (GO:0032440);; Biological Process: transmembrane transport (GO:0055085);; Biological Process: oxidation-reduction process (GO:00…	--	[R]	General function prediction only	Sugar (and other) transporter	Sugar transporter ERD6-like 6 GN=At1g75220 OS=Arabidopsis thaliana (Mouse-ear cress) PE=1 SV=1	Uncharacterized protein {ECO:0000313|EnsemblPlants:GLYMA16G25320.2} OS=Glycine max (Soybean) PE=3 SV=1	PREDICTED: sugar transporter ERD6-like 6-like [Glycine max]	PREDICTED: Glycine max sugar transporter ERD6-like 6-like (LOC100801076), mRNA
RDW_SDW_1st	cmlm	Chr16	29621947	1.0817e-08	7.97	0.7207	C/A	C:113_A:15	0.12	Glyma.16G139000.1	29623540	29631451	[GEPR]	--	Biological Process: carbohydrate transport (GO:0008643);; Cellular Component: integral component of membrane (GO:0016021);; Molecular Function: substrate-specific transmembrane transporter activity (GO:0022891);; Biological Process: transmembrane transport (GO:0055085);;	--	[R]	General function prediction only	Sugar (and other) transporter;; Major Facilitator Superfamily	Sugar transporter ERD6-like 4 GN=At1g19450 OS=Arabidopsis thaliana (Mouse-ear cress) PE=2 SV=1	Uncharacterized protein {ECO:0000313|EnsemblPlants:GLYMA16G25320.2} OS=Glycine max (Soybean) PE=3 SV=1	PREDICTED: sugar transporter ERD6-like 6-like [Glycine max]	PREDICTED: Glycine max sugar transporter ERD6-like 6-like (LOC100801076), mRNA
RDW_SDW_1st	glm	Chr16	29621947	1.4226e-18	17.85	0.71642	C/A	C:113_A:15	0.12	Glyma.16G139000.1	29623540	29631451	[GEPR]	--	Biological Process: carbohydrate transport (GO:0008643);; Cellular Component: integral component of membrane (GO:0016021);; Molecular Function: substrate-specific transmembrane transporter activity (GO:0022891);; Biological Process: transmembrane transport (GO:0055085);;	--	[R]	General function prediction only	Sugar (and other) transporter;; Major Facilitator Superfamily	Sugar transporter ERD6-like 4 GN=At1g19450 OS=Arabidopsis thaliana (Mouse-ear cress) PE=2 SV=1	Uncharacterized protein {ECO:0000313|EnsemblPlants:GLYMA16G25320.2} OS=Glycine max (Soybean) PE=3 SV=1	PREDICTED: sugar transporter ERD6-like 6-like [Glycine max]	PREDICTED: Glycine max sugar transporter ERD6-like 6-like (LOC100801076), mRNA
RDW_SDW_1st	mlm	Chr16	29621947	1.0817e-08	7.97	0.7207	C/A	C:113_A:15	0.12	Glyma.16G139000.1	29623540	29631451	[GEPR]	--	Biological Process: carbohydrate transport (GO:0008643);; Cellular Component: integral component of membrane (GO:0016021);; Molecular Function: substrate-specific transmembrane transporter activity (GO:0022891);; Biological Process: transmembrane transport (GO:0055085);;	--	[R]	General function prediction only	Sugar (and other) transporter;; Major Facilitator Superfamily	Sugar transporter ERD6-like 4 GN=At1g19450 OS=Arabidopsis thaliana (Mouse-ear cress) PE=2 SV=1	Uncharacterized protein {ECO:0000313|EnsemblPlants:GLYMA16G25320.2} OS=Glycine max (Soybean) PE=3 SV=1	PREDICTED: sugar transporter ERD6-like 6-like [Glycine max]	PREDICTED: Glycine max sugar transporter ERD6-like 6-like (LOC100801076), mRNA
RDW_SDW_1st	cmlm	Chr16	29621947	1.0817e-08	7.97	0.7207	C/A	C:113_A:15	0.12	Glyma.16G139100.1	29632332	29634248	--	--	Biological Process: metabolic process (GO:0008152);; Molecular Function: hydrolase activity (GO:0016787);;	--	[R]	General function prediction only	Alpha/beta hydrolase family	--	Uncharacterized protein {ECO:0000313|EnsemblPlants:GLYMA16G25330.1} OS=Glycine max (Soybean) PE=4 SV=1	PREDICTED: epoxide hydrolase 4-like isoform X1 [Glycine max]	PREDICTED: Glycine max epoxide hydrolase 4-like (LOC100780172), transcript variant X2, mRNA
RDW_SDW_1st	glm	Chr16	29621947	1.4226e-18	17.85	0.71642	C/A	C:113_A:15	0.12	Glyma.16G139100.1	29632332	29634248	--	--	Biological Process: metabolic process (GO:0008152);; Molecular Function: hydrolase activity (GO:0016787);;	--	[R]	General function prediction only	Alpha/beta hydrolase family	--	Uncharacterized protein {ECO:0000313|EnsemblPlants:GLYMA16G25330.1} OS=Glycine max (Soybean) PE=4 SV=1	PREDICTED: epoxide hydrolase 4-like isoform X1 [Glycine max]	PREDICTED: Glycine max epoxide hydrolase 4-like (LOC100780172), transcript variant X2, mRNA
RDW_SDW_1st	mlm	Chr16	29621947	1.0817e-08	7.97	0.7207	C/A	C:113_A:15	0.12	Glyma.16G139100.1	29632332	29634248	--	--	Biological Process: metabolic process (GO:0008152);; Molecular Function: hydrolase activity (GO:0016787);;	--	[R]	General function prediction only	Alpha/beta hydrolase family	--	Uncharacterized protein {ECO:0000313|EnsemblPlants:GLYMA16G25330.1} OS=Glycine max (Soybean) PE=4 SV=1	PREDICTED: epoxide hydrolase 4-like isoform X1 [Glycine max]	PREDICTED: Glycine max epoxide hydrolase 4-like (LOC100780172), transcript variant X2, mRNA
RDW_SDW_1st	cmlm	Chr16	29621947	1.0817e-08	7.97	0.7207	C/A	C:113_A:15	0.12	Glyma.16G139200.1	29635782	29637892	--	--	--	--	--	--	Domain of unknown function (DUF4371)	--	Uncharacterized protein {ECO:0000313|EnsemblPlants:GLYMA16G25341.1} OS=Glycine max (Soybean) PE=4 SV=1	hypothetical protein POPTR_0001s14710g [Populus trichocarpa]	Glycine max clone GM_WBc0237B24, complete sequence
RDW_SDW_1st	glm	Chr16	29621947	1.4226e-18	17.85	0.71642	C/A	C:113_A:15	0.12	Glyma.16G139200.1	29635782	29637892	--	--	--	--	--	--	Domain of unknown function (DUF4371)	--	Uncharacterized protein {ECO:0000313|EnsemblPlants:GLYMA16G25341.1} OS=Glycine max (Soybean) PE=4 SV=1	hypothetical protein POPTR_0001s14710g [Populus trichocarpa]	Glycine max clone GM_WBc0237B24, complete sequence
RDW_SDW_1st	mlm	Chr16	29621947	1.0817e-08	7.97	0.7207	C/A	C:113_A:15	0.12	Glyma.16G139200.1	29635782	29637892	--	--	--	--	--	--	Domain of unknown function (DUF4371)	--	Uncharacterized protein {ECO:0000313|EnsemblPlants:GLYMA16G25341.1} OS=Glycine max (Soybean) PE=4 SV=1	hypothetical protein POPTR_0001s14710g [Populus trichocarpa]	Glycine max clone GM_WBc0237B24, complete sequence
RDW_SDW_1st	cmlm	Chr16	29621947	1.0817e-08	7.97	0.7207	C/A	C:113_A:15	0.12	Glyma.16G139300.1	29668583	29669097	--	--	Molecular Function: catalytic activity (GO:0003824);; Molecular Function: organic cyclic compound binding (GO:0097159);; Molecular Function: heterocyclic compound binding (GO:1901363);;	--	--	--	--	--	Uncharacterized protein {ECO:0000313|EnsemblPlants:GLYMA17G37541.1} OS=Glycine max (Soybean) PE=4 SV=1	Altered inheritance of mitochondria protein 32 [Glycine soja]	Glycine max cultivar OAC Thames phytochrome A (PhyA3) gene, complete cds
RDW_SDW_1st	glm	Chr16	29621947	1.4226e-18	17.85	0.71642	C/A	C:113_A:15	0.12	Glyma.16G139300.1	29668583	29669097	--	--	Molecular Function: catalytic activity (GO:0003824);; Molecular Function: organic cyclic compound binding (GO:0097159);; Molecular Function: heterocyclic compound binding (GO:1901363);;	--	--	--	--	--	Uncharacterized protein {ECO:0000313|EnsemblPlants:GLYMA17G37541.1} OS=Glycine max (Soybean) PE=4 SV=1	Altered inheritance of mitochondria protein 32 [Glycine soja]	Glycine max cultivar OAC Thames phytochrome A (PhyA3) gene, complete cds
RDW_SDW_1st	mlm	Chr16	29621947	1.0817e-08	7.97	0.7207	C/A	C:113_A:15	0.12	Glyma.16G139300.1	29668583	29669097	--	--	Molecular Function: catalytic activity (GO:0003824);; Molecular Function: organic cyclic compound binding (GO:0097159);; Molecular Function: heterocyclic compound binding (GO:1901363);;	--	--	--	--	--	Uncharacterized protein {ECO:0000313|EnsemblPlants:GLYMA17G37541.1} OS=Glycine max (Soybean) PE=4 SV=1	Altered inheritance of mitochondria protein 32 [Glycine soja]	Glycine max cultivar OAC Thames phytochrome A (PhyA3) gene, complete cds
RDW_SDW_1st	cmlm	Chr16	29621947	1.0817e-08	7.97	0.7207	C/A	C:113_A:15	0.12	Glyma.16G139400.1	29672011	29674023	--	--	Molecular Function: sequence-specific DNA binding transcription factor activity (GO:0003700);; Biological Process: regulation of transcription, DNA-templated (GO:0006355);; Molecular Function: zinc ion binding (GO:0008270);; Molecular Function: sequence-specific DNA binding (GO:0043565);;	--	[K]	Transcription	GATA zinc finger	GATA transcription factor 18 GN=GATA18 OS=Arabidopsis thaliana (Mouse-ear cress) PE=2 SV=2	Uncharacterized protein {ECO:0000313|EnsemblPlants:GLYMA16G25370.1} OS=Glycine max (Soybean) PE=4 SV=1	PREDICTED: GATA transcription factor 18-like [Glycine max]	PREDICTED: Glycine max GATA transcription factor 18-like (LOC100801623), mRNA
RDW_SDW_1st	glm	Chr16	29621947	1.4226e-18	17.85	0.71642	C/A	C:113_A:15	0.12	Glyma.16G139400.1	29672011	29674023	--	--	Molecular Function: sequence-specific DNA binding transcription factor activity (GO:0003700);; Biological Process: regulation of transcription, DNA-templated (GO:0006355);; Molecular Function: zinc ion binding (GO:0008270);; Molecular Function: sequence-specific DNA binding (GO:0043565);;	--	[K]	Transcription	GATA zinc finger	GATA transcription factor 18 GN=GATA18 OS=Arabidopsis thaliana (Mouse-ear cress) PE=2 SV=2	Uncharacterized protein {ECO:0000313|EnsemblPlants:GLYMA16G25370.1} OS=Glycine max (Soybean) PE=4 SV=1	PREDICTED: GATA transcription factor 18-like [Glycine max]	PREDICTED: Glycine max GATA transcription factor 18-like (LOC100801623), mRNA
RDW_SDW_1st	mlm	Chr16	29621947	1.0817e-08	7.97	0.7207	C/A	C:113_A:15	0.12	Glyma.16G139400.1	29672011	29674023	--	--	Molecular Function: sequence-specific DNA binding transcription factor activity (GO:0003700);; Biological Process: regulation of transcription, DNA-templated (GO:0006355);; Molecular Function: zinc ion binding (GO:0008270);; Molecular Function: sequence-specific DNA binding (GO:0043565);;	--	[K]	Transcription	GATA zinc finger	GATA transcription factor 18 GN=GATA18 OS=Arabidopsis thaliana (Mouse-ear cress) PE=2 SV=2	Uncharacterized protein {ECO:0000313|EnsemblPlants:GLYMA16G25370.1} OS=Glycine max (Soybean) PE=4 SV=1	PREDICTED: GATA transcription factor 18-like [Glycine max]	PREDICTED: Glycine max GATA transcription factor 18-like (LOC100801623), mRNA
RDW_SDW_1st	cmlm	Chr16	29621947	1.0817e-08	7.97	0.7207	C/A	C:113_A:15	0.12	Glyma.16G139500.1	29686243	29690346	[D]	Cell cycle control, cell division, chromosome partitioning	Cellular Component: cytoplasm (GO:0005737);;	K06287|1e-101|rcu:RCOM_0440500|maf protein, putative	[D]	Cell cycle control, cell division, chromosome partitioning	Maf-like protein	--	Uncharacterized protein {ECO:0000313|EnsemblPlants:GLYMA16G25380.1} OS=Glycine max (Soybean) PE=4 SV=1	PREDICTED: maf-like protein DDB_G0281937-like isoform X1 [Glycine max]	PREDICTED: Glycine max maf-like protein DDB_G0281937-like (LOC100802151), transcript variant X1, mRNA
RDW_SDW_1st	glm	Chr16	29621947	1.4226e-18	17.85	0.71642	C/A	C:113_A:15	0.12	Glyma.16G139500.1	29686243	29690346	[D]	Cell cycle control, cell division, chromosome partitioning	Cellular Component: cytoplasm (GO:0005737);;	K06287|1e-101|rcu:RCOM_0440500|maf protein, putative	[D]	Cell cycle control, cell division, chromosome partitioning	Maf-like protein	--	Uncharacterized protein {ECO:0000313|EnsemblPlants:GLYMA16G25380.1} OS=Glycine max (Soybean) PE=4 SV=1	PREDICTED: maf-like protein DDB_G0281937-like isoform X1 [Glycine max]	PREDICTED: Glycine max maf-like protein DDB_G0281937-like (LOC100802151), transcript variant X1, mRNA
RDW_SDW_1st	mlm	Chr16	29621947	1.0817e-08	7.97	0.7207	C/A	C:113_A:15	0.12	Glyma.16G139500.1	29686243	29690346	[D]	Cell cycle control, cell division, chromosome partitioning	Cellular Component: cytoplasm (GO:0005737);;	K06287|1e-101|rcu:RCOM_0440500|maf protein, putative	[D]	Cell cycle control, cell division, chromosome partitioning	Maf-like protein	--	Uncharacterized protein {ECO:0000313|EnsemblPlants:GLYMA16G25380.1} OS=Glycine max (Soybean) PE=4 SV=1	PREDICTED: maf-like protein DDB_G0281937-like isoform X1 [Glycine max]	PREDICTED: Glycine max maf-like protein DDB_G0281937-like (LOC100802151), transcript variant X1, mRNA
RDW_SDW_1st	cmlm	Chr16	29621947	1.0817e-08	7.97	0.7207	C/A	C:113_A:15	0.12	Glyma.16G139500.2	29686243	29690410	[D]	Cell cycle control, cell division, chromosome partitioning	Cellular Component: cytoplasm (GO:0005737);;	K06287|2e-71|rcu:RCOM_0440500|maf protein, putative	[D]	Cell cycle control, cell division, chromosome partitioning	Maf-like protein	--	Uncharacterized protein {ECO:0000313|EnsemblPlants:GLYMA16G25380.3} OS=Glycine max (Soybean) PE=4 SV=1	PREDICTED: maf-like protein DDB_G0281937-like isoform X2 [Glycine max]	PREDICTED: Glycine max maf-like protein DDB_G0281937-like (LOC100802151), transcript variant X2, mRNA
RDW_SDW_1st	glm	Chr16	29621947	1.4226e-18	17.85	0.71642	C/A	C:113_A:15	0.12	Glyma.16G139500.2	29686243	29690410	[D]	Cell cycle control, cell division, chromosome partitioning	Cellular Component: cytoplasm (GO:0005737);;	K06287|2e-71|rcu:RCOM_0440500|maf protein, putative	[D]	Cell cycle control, cell division, chromosome partitioning	Maf-like protein	--	Uncharacterized protein {ECO:0000313|EnsemblPlants:GLYMA16G25380.3} OS=Glycine max (Soybean) PE=4 SV=1	PREDICTED: maf-like protein DDB_G0281937-like isoform X2 [Glycine max]	PREDICTED: Glycine max maf-like protein DDB_G0281937-like (LOC100802151), transcript variant X2, mRNA
RDW_SDW_1st	mlm	Chr16	29621947	1.0817e-08	7.97	0.7207	C/A	C:113_A:15	0.12	Glyma.16G139500.2	29686243	29690410	[D]	Cell cycle control, cell division, chromosome partitioning	Cellular Component: cytoplasm (GO:0005737);;	K06287|2e-71|rcu:RCOM_0440500|maf protein, putative	[D]	Cell cycle control, cell division, chromosome partitioning	Maf-like protein	--	Uncharacterized protein {ECO:0000313|EnsemblPlants:GLYMA16G25380.3} OS=Glycine max (Soybean) PE=4 SV=1	PREDICTED: maf-like protein DDB_G0281937-like isoform X2 [Glycine max]	PREDICTED: Glycine max maf-like protein DDB_G0281937-like (LOC100802151), transcript variant X2, mRNA
RDW_SDW_1st	cmlm	Chr16	29621947	1.0817e-08	7.97	0.7207	C/A	C:113_A:15	0.12	Glyma.16G139500.3	29686243	29690388	[D]	Cell cycle control, cell division, chromosome partitioning	Cellular Component: cytoplasm (GO:0005737);;	K06287|2e-62|rcu:RCOM_0440500|maf protein, putative	[D]	Cell cycle control, cell division, chromosome partitioning	Maf-like protein	--	Uncharacterized protein {ECO:0000313|EnsemblPlants:GLYMA16G25380.4} OS=Glycine max (Soybean) PE=4 SV=1	PREDICTED: maf-like protein DDB_G0281937-like isoform X3 [Glycine max]	PREDICTED: Glycine max maf-like protein DDB_G0281937-like (LOC100802151), transcript variant X3, mRNA
RDW_SDW_1st	glm	Chr16	29621947	1.4226e-18	17.85	0.71642	C/A	C:113_A:15	0.12	Glyma.16G139500.3	29686243	29690388	[D]	Cell cycle control, cell division, chromosome partitioning	Cellular Component: cytoplasm (GO:0005737);;	K06287|2e-62|rcu:RCOM_0440500|maf protein, putative	[D]	Cell cycle control, cell division, chromosome partitioning	Maf-like protein	--	Uncharacterized protein {ECO:0000313|EnsemblPlants:GLYMA16G25380.4} OS=Glycine max (Soybean) PE=4 SV=1	PREDICTED: maf-like protein DDB_G0281937-like isoform X3 [Glycine max]	PREDICTED: Glycine max maf-like protein DDB_G0281937-like (LOC100802151), transcript variant X3, mRNA
RDW_SDW_1st	mlm	Chr16	29621947	1.0817e-08	7.97	0.7207	C/A	C:113_A:15	0.12	Glyma.16G139500.3	29686243	29690388	[D]	Cell cycle control, cell division, chromosome partitioning	Cellular Component: cytoplasm (GO:0005737);;	K06287|2e-62|rcu:RCOM_0440500|maf protein, putative	[D]	Cell cycle control, cell division, chromosome partitioning	Maf-like protein	--	Uncharacterized protein {ECO:0000313|EnsemblPlants:GLYMA16G25380.4} OS=Glycine max (Soybean) PE=4 SV=1	PREDICTED: maf-like protein DDB_G0281937-like isoform X3 [Glycine max]	PREDICTED: Glycine max maf-like protein DDB_G0281937-like (LOC100802151), transcript variant X3, mRNA
RDW_SDW_1st	cmlm	Chr16	29621947	1.0817e-08	7.97	0.7207	C/A	C:113_A:15	0.12	Glyma.16G139500.4	29686243	29690347	[D]	Cell cycle control, cell division, chromosome partitioning	Cellular Component: cytoplasm (GO:0005737);;	K06287|7e-72|rcu:RCOM_0440500|maf protein, putative	[D]	Cell cycle control, cell division, chromosome partitioning	Maf-like protein	--	Uncharacterized protein {ECO:0000313|EnsemblPlants:GLYMA16G25380.2} OS=Glycine max (Soybean) PE=4 SV=1	PREDICTED: maf-like protein DDB_G0281937-like isoform X2 [Glycine max]	PREDICTED: Glycine max maf-like protein DDB_G0281937-like (LOC100802151), transcript variant X2, mRNA
RDW_SDW_1st	glm	Chr16	29621947	1.4226e-18	17.85	0.71642	C/A	C:113_A:15	0.12	Glyma.16G139500.4	29686243	29690347	[D]	Cell cycle control, cell division, chromosome partitioning	Cellular Component: cytoplasm (GO:0005737);;	K06287|7e-72|rcu:RCOM_0440500|maf protein, putative	[D]	Cell cycle control, cell division, chromosome partitioning	Maf-like protein	--	Uncharacterized protein {ECO:0000313|EnsemblPlants:GLYMA16G25380.2} OS=Glycine max (Soybean) PE=4 SV=1	PREDICTED: maf-like protein DDB_G0281937-like isoform X2 [Glycine max]	PREDICTED: Glycine max maf-like protein DDB_G0281937-like (LOC100802151), transcript variant X2, mRNA
RDW_SDW_1st	mlm	Chr16	29621947	1.0817e-08	7.97	0.7207	C/A	C:113_A:15	0.12	Glyma.16G139500.4	29686243	29690347	[D]	Cell cycle control, cell division, chromosome partitioning	Cellular Component: cytoplasm (GO:0005737);;	K06287|7e-72|rcu:RCOM_0440500|maf protein, putative	[D]	Cell cycle control, cell division, chromosome partitioning	Maf-like protein	--	Uncharacterized protein {ECO:0000313|EnsemblPlants:GLYMA16G25380.2} OS=Glycine max (Soybean) PE=4 SV=1	PREDICTED: maf-like protein DDB_G0281937-like isoform X2 [Glycine max]	PREDICTED: Glycine max maf-like protein DDB_G0281937-like (LOC100802151), transcript variant X2, mRNA
RDW_SDW_1st	cmlm	Chr16	29621947	1.0817e-08	7.97	0.7207	C/A	C:113_A:15	0.12	Glyma.16G139600.1	29698281	29706202	[Q]	Secondary metabolites biosynthesis, transport and catabolism	Molecular Function: copper ion binding (GO:0005507);; Cellular Component: mitochondrion (GO:0005739);; Molecular Function: oxidoreductase activity (GO:0016491);; Biological Process: isopentenyl diphosphate biosynthetic process, methylerythritol 4-phosphate pathway (GO:0019288);; Biological Process: hydrogen peroxide catabolic process (GO:0042744);; Biological Process: oxidation-reduction process …	--	[H]	Coenzyme transport and metabolism	FAD dependent oxidoreductase;; NAD(P)-binding Rossmann-like domain;; Flavin containing amine oxidoreductase;; Thi4 family;; FAD binding domain	Prolycopene isomerase, chloroplastic (Precursor) GN=CRTISO OS=Daucus carota (Wild carrot) PE=2 SV=1	Uncharacterized protein {ECO:0000313|EnsemblPlants:GLYMA16G25390.1} OS=Glycine max (Soybean) PE=4 SV=1	PREDICTED: pyridine nucleotide-disulfide oxidoreductase domain-containing protein 2-like [Glycine max]	PREDICTED: Glycine max pyridine nucleotide-disulfide oxidoreductase domain-containing protein 2-like (LOC100781247), mRNA
RDW_SDW_1st	glm	Chr16	29621947	1.4226e-18	17.85	0.71642	C/A	C:113_A:15	0.12	Glyma.16G139600.1	29698281	29706202	[Q]	Secondary metabolites biosynthesis, transport and catabolism	Molecular Function: copper ion binding (GO:0005507);; Cellular Component: mitochondrion (GO:0005739);; Molecular Function: oxidoreductase activity (GO:0016491);; Biological Process: isopentenyl diphosphate biosynthetic process, methylerythritol 4-phosphate pathway (GO:0019288);; Biological Process: hydrogen peroxide catabolic process (GO:0042744);; Biological Process: oxidation-reduction process …	--	[H]	Coenzyme transport and metabolism	FAD dependent oxidoreductase;; NAD(P)-binding Rossmann-like domain;; Flavin containing amine oxidoreductase;; Thi4 family;; FAD binding domain	Prolycopene isomerase, chloroplastic (Precursor) GN=CRTISO OS=Daucus carota (Wild carrot) PE=2 SV=1	Uncharacterized protein {ECO:0000313|EnsemblPlants:GLYMA16G25390.1} OS=Glycine max (Soybean) PE=4 SV=1	PREDICTED: pyridine nucleotide-disulfide oxidoreductase domain-containing protein 2-like [Glycine max]	PREDICTED: Glycine max pyridine nucleotide-disulfide oxidoreductase domain-containing protein 2-like (LOC100781247), mRNA
RDW_SDW_1st	mlm	Chr16	29621947	1.0817e-08	7.97	0.7207	C/A	C:113_A:15	0.12	Glyma.16G139600.1	29698281	29706202	[Q]	Secondary metabolites biosynthesis, transport and catabolism	Molecular Function: copper ion binding (GO:0005507);; Cellular Component: mitochondrion (GO:0005739);; Molecular Function: oxidoreductase activity (GO:0016491);; Biological Process: isopentenyl diphosphate biosynthetic process, methylerythritol 4-phosphate pathway (GO:0019288);; Biological Process: hydrogen peroxide catabolic process (GO:0042744);; Biological Process: oxidation-reduction process …	--	[H]	Coenzyme transport and metabolism	FAD dependent oxidoreductase;; NAD(P)-binding Rossmann-like domain;; Flavin containing amine oxidoreductase;; Thi4 family;; FAD binding domain	Prolycopene isomerase, chloroplastic (Precursor) GN=CRTISO OS=Daucus carota (Wild carrot) PE=2 SV=1	Uncharacterized protein {ECO:0000313|EnsemblPlants:GLYMA16G25390.1} OS=Glycine max (Soybean) PE=4 SV=1	PREDICTED: pyridine nucleotide-disulfide oxidoreductase domain-containing protein 2-like [Glycine max]	PREDICTED: Glycine max pyridine nucleotide-disulfide oxidoreductase domain-containing protein 2-like (LOC100781247), mRNA
RDW_SDW_1st	cmlm	Chr16	29621947	1.0817e-08	7.97	0.7207	C/A	C:113_A:15	0.12	Glyma.16G139700.1	29705320	29710788	[U]	Intracellular trafficking, secretion, and vesicular transport	Biological Process: intracellular protein transport (GO:0006886);; Molecular Function: protein transporter activity (GO:0008565);; Biological Process: vesicle-mediated transport (GO:0016192);; Cellular Component: AP-3 adaptor complex (GO:0030123);; Cellular Component: clathrin vesicle coat (GO:0030125);;	K12399|5e-94|pop:POPTR_719511|hypothetical protein	[U]	Intracellular trafficking, secretion, and vesicular transport	Clathrin adaptor complex small chain	AP-3 complex subunit sigma GN=At3g50860 OS=Arabidopsis thaliana (Mouse-ear cress) PE=2 SV=1	Putative uncharacterized protein {ECO:0000313|EMBL:ACU17232.1} OS=Glycine max (Soybean) PE=2 SV=1	PREDICTED: uncharacterized protein LOC100781795 isoform X2 [Glycine max]	PREDICTED: Glycine max AP-3 complex subunit sigma-like (LOC100781795), transcript variant X2, mRNA
RDW_SDW_1st	glm	Chr16	29621947	1.4226e-18	17.85	0.71642	C/A	C:113_A:15	0.12	Glyma.16G139700.1	29705320	29710788	[U]	Intracellular trafficking, secretion, and vesicular transport	Biological Process: intracellular protein transport (GO:0006886);; Molecular Function: protein transporter activity (GO:0008565);; Biological Process: vesicle-mediated transport (GO:0016192);; Cellular Component: AP-3 adaptor complex (GO:0030123);; Cellular Component: clathrin vesicle coat (GO:0030125);;	K12399|5e-94|pop:POPTR_719511|hypothetical protein	[U]	Intracellular trafficking, secretion, and vesicular transport	Clathrin adaptor complex small chain	AP-3 complex subunit sigma GN=At3g50860 OS=Arabidopsis thaliana (Mouse-ear cress) PE=2 SV=1	Putative uncharacterized protein {ECO:0000313|EMBL:ACU17232.1} OS=Glycine max (Soybean) PE=2 SV=1	PREDICTED: uncharacterized protein LOC100781795 isoform X2 [Glycine max]	PREDICTED: Glycine max AP-3 complex subunit sigma-like (LOC100781795), transcript variant X2, mRNA
RDW_SDW_1st	mlm	Chr16	29621947	1.0817e-08	7.97	0.7207	C/A	C:113_A:15	0.12	Glyma.16G139700.1	29705320	29710788	[U]	Intracellular trafficking, secretion, and vesicular transport	Biological Process: intracellular protein transport (GO:0006886);; Molecular Function: protein transporter activity (GO:0008565);; Biological Process: vesicle-mediated transport (GO:0016192);; Cellular Component: AP-3 adaptor complex (GO:0030123);; Cellular Component: clathrin vesicle coat (GO:0030125);;	K12399|5e-94|pop:POPTR_719511|hypothetical protein	[U]	Intracellular trafficking, secretion, and vesicular transport	Clathrin adaptor complex small chain	AP-3 complex subunit sigma GN=At3g50860 OS=Arabidopsis thaliana (Mouse-ear cress) PE=2 SV=1	Putative uncharacterized protein {ECO:0000313|EMBL:ACU17232.1} OS=Glycine max (Soybean) PE=2 SV=1	PREDICTED: uncharacterized protein LOC100781795 isoform X2 [Glycine max]	PREDICTED: Glycine max AP-3 complex subunit sigma-like (LOC100781795), transcript variant X2, mRNA
RDW_SDW_1st	cmlm	Chr16	29621947	1.0817e-08	7.97	0.7207	C/A	C:113_A:15	0.12	Glyma.16G139700.2	29705320	29710788	[U]	Intracellular trafficking, secretion, and vesicular transport	Biological Process: intracellular protein transport (GO:0006886);; Molecular Function: protein transporter activity (GO:0008565);; Biological Process: vesicle-mediated transport (GO:0016192);; Cellular Component: AP-3 adaptor complex (GO:0030123);; Cellular Component: clathrin vesicle coat (GO:0030125);;	K12399|1e-75|vvi:100254708|hypothetical protein LOC100254708	[U]	Intracellular trafficking, secretion, and vesicular transport	Clathrin adaptor complex small chain	AP-3 complex subunit sigma GN=At3g50860 OS=Arabidopsis thaliana (Mouse-ear cress) PE=2 SV=1	Uncharacterized protein {ECO:0000313|EnsemblPlants:GLYMA16G25400.2} OS=Glycine max (Soybean) PE=4 SV=1	PREDICTED: uncharacterized protein LOC100781795 isoform X1 [Glycine max]	PREDICTED: Glycine max AP-3 complex subunit sigma-like (LOC100781795), transcript variant X1, mRNA
RDW_SDW_1st	glm	Chr16	29621947	1.4226e-18	17.85	0.71642	C/A	C:113_A:15	0.12	Glyma.16G139700.2	29705320	29710788	[U]	Intracellular trafficking, secretion, and vesicular transport	Biological Process: intracellular protein transport (GO:0006886);; Molecular Function: protein transporter activity (GO:0008565);; Biological Process: vesicle-mediated transport (GO:0016192);; Cellular Component: AP-3 adaptor complex (GO:0030123);; Cellular Component: clathrin vesicle coat (GO:0030125);;	K12399|1e-75|vvi:100254708|hypothetical protein LOC100254708	[U]	Intracellular trafficking, secretion, and vesicular transport	Clathrin adaptor complex small chain	AP-3 complex subunit sigma GN=At3g50860 OS=Arabidopsis thaliana (Mouse-ear cress) PE=2 SV=1	Uncharacterized protein {ECO:0000313|EnsemblPlants:GLYMA16G25400.2} OS=Glycine max (Soybean) PE=4 SV=1	PREDICTED: uncharacterized protein LOC100781795 isoform X1 [Glycine max]	PREDICTED: Glycine max AP-3 complex subunit sigma-like (LOC100781795), transcript variant X1, mRNA
RDW_SDW_1st	mlm	Chr16	29621947	1.0817e-08	7.97	0.7207	C/A	C:113_A:15	0.12	Glyma.16G139700.2	29705320	29710788	[U]	Intracellular trafficking, secretion, and vesicular transport	Biological Process: intracellular protein transport (GO:0006886);; Molecular Function: protein transporter activity (GO:0008565);; Biological Process: vesicle-mediated transport (GO:0016192);; Cellular Component: AP-3 adaptor complex (GO:0030123);; Cellular Component: clathrin vesicle coat (GO:0030125);;	K12399|1e-75|vvi:100254708|hypothetical protein LOC100254708	[U]	Intracellular trafficking, secretion, and vesicular transport	Clathrin adaptor complex small chain	AP-3 complex subunit sigma GN=At3g50860 OS=Arabidopsis thaliana (Mouse-ear cress) PE=2 SV=1	Uncharacterized protein {ECO:0000313|EnsemblPlants:GLYMA16G25400.2} OS=Glycine max (Soybean) PE=4 SV=1	PREDICTED: uncharacterized protein LOC100781795 isoform X1 [Glycine max]	PREDICTED: Glycine max AP-3 complex subunit sigma-like (LOC100781795), transcript variant X1, mRNA
RDW_SDW_1st	emmax	Chr16	36801463	1.2594e-05	4.9	--	T/A	T:133_A:9	0.06	Glyma.16G207100.1	36701476	36704764	--	--	Molecular Function: oxidoreductase activity, acting on paired donors, with incorporation or reduction of molecular oxygen, 2-oxoglutarate as one donor, and incorporation of one atom each of oxygen into both donors (GO:0016706);; Biological Process: oxidation-reduction process (GO:0055114);;	K10768|1e-129|vvi:100252488|hypothetical protein LOC100252488	[S]	Function unknown	2OG-Fe(II) oxygenase superfamily	--	Uncharacterized protein {ECO:0000313|EnsemblPlants:GLYMA16G33210.2} OS=Glycine max (Soybean) PE=4 SV=1	PREDICTED: alpha-ketoglutarate-dependent dioxygenase alkB homolog 6-like [Glycine max]	PREDICTED: Glycine max alpha-ketoglutarate-dependent dioxygenase alkB homolog 6-like (LOC100793993), mRNA
RDW_SDW_1st	fastlmm	Chr16	36801463	1.32972e-05	4.88	--	T/A	T:133_A:9	0.06	Glyma.16G207100.1	36701476	36704764	--	--	Molecular Function: oxidoreductase activity, acting on paired donors, with incorporation or reduction of molecular oxygen, 2-oxoglutarate as one donor, and incorporation of one atom each of oxygen into both donors (GO:0016706);; Biological Process: oxidation-reduction process (GO:0055114);;	K10768|1e-129|vvi:100252488|hypothetical protein LOC100252488	[S]	Function unknown	2OG-Fe(II) oxygenase superfamily	--	Uncharacterized protein {ECO:0000313|EnsemblPlants:GLYMA16G33210.2} OS=Glycine max (Soybean) PE=4 SV=1	PREDICTED: alpha-ketoglutarate-dependent dioxygenase alkB homolog 6-like [Glycine max]	PREDICTED: Glycine max alpha-ketoglutarate-dependent dioxygenase alkB homolog 6-like (LOC100793993), mRNA
RDW_SDW_1st	emmax	Chr16	36801463	1.2594e-05	4.9	--	T/A	T:133_A:9	0.06	Glyma.16G207100.2	36701476	36704764	--	--	Molecular Function: oxidoreductase activity, acting on paired donors, with incorporation or reduction of molecular oxygen, 2-oxoglutarate as one donor, and incorporation of one atom each of oxygen into both donors (GO:0016706);; Biological Process: oxidation-reduction process (GO:0055114);;	K10768|1e-113|vvi:100252488|hypothetical protein LOC100252488	[S]	Function unknown	2OG-Fe(II) oxygenase superfamily	--	Uncharacterized protein {ECO:0000313|EnsemblPlants:GLYMA16G33210.2} OS=Glycine max (Soybean) PE=4 SV=1	PREDICTED: alpha-ketoglutarate-dependent dioxygenase alkB homolog 6-like [Glycine max]	PREDICTED: Glycine max alpha-ketoglutarate-dependent dioxygenase alkB homolog 6-like (LOC100793993), mRNA
RDW_SDW_1st	fastlmm	Chr16	36801463	1.32972e-05	4.88	--	T/A	T:133_A:9	0.06	Glyma.16G207100.2	36701476	36704764	--	--	Molecular Function: oxidoreductase activity, acting on paired donors, with incorporation or reduction of molecular oxygen, 2-oxoglutarate as one donor, and incorporation of one atom each of oxygen into both donors (GO:0016706);; Biological Process: oxidation-reduction process (GO:0055114);;	K10768|1e-113|vvi:100252488|hypothetical protein LOC100252488	[S]	Function unknown	2OG-Fe(II) oxygenase superfamily	--	Uncharacterized protein {ECO:0000313|EnsemblPlants:GLYMA16G33210.2} OS=Glycine max (Soybean) PE=4 SV=1	PREDICTED: alpha-ketoglutarate-dependent dioxygenase alkB homolog 6-like [Glycine max]	PREDICTED: Glycine max alpha-ketoglutarate-dependent dioxygenase alkB homolog 6-like (LOC100793993), mRNA
RDW_SDW_1st	emmax	Chr16	36801463	1.2594e-05	4.9	--	T/A	T:133_A:9	0.06	Glyma.16G207200.1	36705861	36716997	[R]	General function prediction only	Cellular Component: nucleus (GO:0005634);; Molecular Function: histone-lysine N-methyltransferase activity (GO:0018024);; Biological Process: histone lysine methylation (GO:0034968);;	--	[K]	Transcription	SET domain	Histone-lysine N-methyltransferase ASHH3 GN=F6E13.28 OS=Arabidopsis thaliana (Mouse-ear cress) PE=2 SV=2	Uncharacterized protein {ECO:0000313|EnsemblPlants:GLYMA16G33220.1} OS=Glycine max (Soybean) PE=4 SV=1	PREDICTED: histone-lysine N-methyltransferase ASHH3-like isoform X1 [Glycine max]	PREDICTED: Glycine max histone-lysine N-methyltransferase ASHH3-like (LOC100794521), transcript variant X2, mRNA
RDW_SDW_1st	fastlmm	Chr16	36801463	1.32972e-05	4.88	--	T/A	T:133_A:9	0.06	Glyma.16G207200.1	36705861	36716997	[R]	General function prediction only	Cellular Component: nucleus (GO:0005634);; Molecular Function: histone-lysine N-methyltransferase activity (GO:0018024);; Biological Process: histone lysine methylation (GO:0034968);;	--	[K]	Transcription	SET domain	Histone-lysine N-methyltransferase ASHH3 GN=F6E13.28 OS=Arabidopsis thaliana (Mouse-ear cress) PE=2 SV=2	Uncharacterized protein {ECO:0000313|EnsemblPlants:GLYMA16G33220.1} OS=Glycine max (Soybean) PE=4 SV=1	PREDICTED: histone-lysine N-methyltransferase ASHH3-like isoform X1 [Glycine max]	PREDICTED: Glycine max histone-lysine N-methyltransferase ASHH3-like (LOC100794521), transcript variant X2, mRNA
RDW_SDW_1st	emmax	Chr16	36801463	1.2594e-05	4.9	--	T/A	T:133_A:9	0.06	Glyma.16G207200.2	36705861	36716997	[R]	General function prediction only	Cellular Component: nucleus (GO:0005634);; Molecular Function: histone-lysine N-methyltransferase activity (GO:0018024);; Biological Process: histone lysine methylation (GO:0034968);;	--	[K]	Transcription	SET domain	Histone-lysine N-methyltransferase ASHH3 GN=F6E13.28 OS=Arabidopsis thaliana (Mouse-ear cress) PE=2 SV=2	Uncharacterized protein {ECO:0000313|EnsemblPlants:GLYMA16G33220.2} OS=Glycine max (Soybean) PE=4 SV=1	PREDICTED: histone-lysine N-methyltransferase ASHH3-like isoform X3 [Glycine max]	PREDICTED: Glycine max histone-lysine N-methyltransferase ASHH3-like (LOC100794521), transcript variant X3, mRNA
RDW_SDW_1st	fastlmm	Chr16	36801463	1.32972e-05	4.88	--	T/A	T:133_A:9	0.06	Glyma.16G207200.2	36705861	36716997	[R]	General function prediction only	Cellular Component: nucleus (GO:0005634);; Molecular Function: histone-lysine N-methyltransferase activity (GO:0018024);; Biological Process: histone lysine methylation (GO:0034968);;	--	[K]	Transcription	SET domain	Histone-lysine N-methyltransferase ASHH3 GN=F6E13.28 OS=Arabidopsis thaliana (Mouse-ear cress) PE=2 SV=2	Uncharacterized protein {ECO:0000313|EnsemblPlants:GLYMA16G33220.2} OS=Glycine max (Soybean) PE=4 SV=1	PREDICTED: histone-lysine N-methyltransferase ASHH3-like isoform X3 [Glycine max]	PREDICTED: Glycine max histone-lysine N-methyltransferase ASHH3-like (LOC100794521), transcript variant X3, mRNA
RDW_SDW_1st	emmax	Chr16	36801463	1.2594e-05	4.9	--	T/A	T:133_A:9	0.06	Glyma.16G207200.3	36705861	36716997	[R]	General function prediction only	Cellular Component: nucleus (GO:0005634);; Molecular Function: histone-lysine N-methyltransferase activity (GO:0018024);; Biological Process: histone lysine methylation (GO:0034968);;	--	[K]	Transcription	SET domain	Histone-lysine N-methyltransferase ASHH3 GN=F6E13.28 OS=Arabidopsis thaliana (Mouse-ear cress) PE=2 SV=2	Uncharacterized protein {ECO:0000313|EnsemblPlants:GLYMA16G33220.2} OS=Glycine max (Soybean) PE=4 SV=1	PREDICTED: histone-lysine N-methyltransferase ASHH3-like isoform X3 [Glycine max]	PREDICTED: Glycine max histone-lysine N-methyltransferase ASHH3-like (LOC100794521), transcript variant X3, mRNA
RDW_SDW_1st	fastlmm	Chr16	36801463	1.32972e-05	4.88	--	T/A	T:133_A:9	0.06	Glyma.16G207200.3	36705861	36716997	[R]	General function prediction only	Cellular Component: nucleus (GO:0005634);; Molecular Function: histone-lysine N-methyltransferase activity (GO:0018024);; Biological Process: histone lysine methylation (GO:0034968);;	--	[K]	Transcription	SET domain	Histone-lysine N-methyltransferase ASHH3 GN=F6E13.28 OS=Arabidopsis thaliana (Mouse-ear cress) PE=2 SV=2	Uncharacterized protein {ECO:0000313|EnsemblPlants:GLYMA16G33220.2} OS=Glycine max (Soybean) PE=4 SV=1	PREDICTED: histone-lysine N-methyltransferase ASHH3-like isoform X3 [Glycine max]	PREDICTED: Glycine max histone-lysine N-methyltransferase ASHH3-like (LOC100794521), transcript variant X3, mRNA
RDW_SDW_1st	emmax	Chr16	36801463	1.2594e-05	4.9	--	T/A	T:133_A:9	0.06	Glyma.16G207200.4	36706239	36716997	[R]	General function prediction only	Cellular Component: nucleus (GO:0005634);; Molecular Function: histone-lysine N-methyltransferase activity (GO:0018024);; Biological Process: histone lysine methylation (GO:0034968);;	--	[K]	Transcription	SET domain	Histone-lysine N-methyltransferase ASHH3 GN=F6E13.28 OS=Arabidopsis thaliana (Mouse-ear cress) PE=2 SV=2	Uncharacterized protein {ECO:0000313|EnsemblPlants:GLYMA16G33220.1} OS=Glycine max (Soybean) PE=4 SV=1	PREDICTED: histone-lysine N-methyltransferase ASHH3-like isoform X1 [Glycine max]	PREDICTED: Glycine max histone-lysine N-methyltransferase ASHH3-like (LOC100794521), transcript variant X2, mRNA
RDW_SDW_1st	fastlmm	Chr16	36801463	1.32972e-05	4.88	--	T/A	T:133_A:9	0.06	Glyma.16G207200.4	36706239	36716997	[R]	General function prediction only	Cellular Component: nucleus (GO:0005634);; Molecular Function: histone-lysine N-methyltransferase activity (GO:0018024);; Biological Process: histone lysine methylation (GO:0034968);;	--	[K]	Transcription	SET domain	Histone-lysine N-methyltransferase ASHH3 GN=F6E13.28 OS=Arabidopsis thaliana (Mouse-ear cress) PE=2 SV=2	Uncharacterized protein {ECO:0000313|EnsemblPlants:GLYMA16G33220.1} OS=Glycine max (Soybean) PE=4 SV=1	PREDICTED: histone-lysine N-methyltransferase ASHH3-like isoform X1 [Glycine max]	PREDICTED: Glycine max histone-lysine N-methyltransferase ASHH3-like (LOC100794521), transcript variant X2, mRNA
RDW_SDW_1st	emmax	Chr16	36801463	1.2594e-05	4.9	--	T/A	T:133_A:9	0.06	Glyma.16G207200.5	36707989	36716997	[R]	General function prediction only	Cellular Component: nucleus (GO:0005634);; Molecular Function: histone-lysine N-methyltransferase activity (GO:0018024);; Biological Process: histone lysine methylation (GO:0034968);;	--	[K]	Transcription	SET domain	Histone-lysine N-methyltransferase ASHH3 GN=F6E13.28 OS=Arabidopsis thaliana (Mouse-ear cress) PE=2 SV=2	Uncharacterized protein {ECO:0000313|EnsemblPlants:GLYMA16G33220.2} OS=Glycine max (Soybean) PE=4 SV=1	PREDICTED: histone-lysine N-methyltransferase ASHH3-like isoform X3 [Glycine max]	PREDICTED: Glycine max histone-lysine N-methyltransferase ASHH3-like (LOC100794521), transcript variant X3, mRNA
RDW_SDW_1st	fastlmm	Chr16	36801463	1.32972e-05	4.88	--	T/A	T:133_A:9	0.06	Glyma.16G207200.5	36707989	36716997	[R]	General function prediction only	Cellular Component: nucleus (GO:0005634);; Molecular Function: histone-lysine N-methyltransferase activity (GO:0018024);; Biological Process: histone lysine methylation (GO:0034968);;	--	[K]	Transcription	SET domain	Histone-lysine N-methyltransferase ASHH3 GN=F6E13.28 OS=Arabidopsis thaliana (Mouse-ear cress) PE=2 SV=2	Uncharacterized protein {ECO:0000313|EnsemblPlants:GLYMA16G33220.2} OS=Glycine max (Soybean) PE=4 SV=1	PREDICTED: histone-lysine N-methyltransferase ASHH3-like isoform X3 [Glycine max]	PREDICTED: Glycine max histone-lysine N-methyltransferase ASHH3-like (LOC100794521), transcript variant X3, mRNA
RDW_SDW_1st	emmax	Chr16	36801463	1.2594e-05	4.9	--	T/A	T:133_A:9	0.06	Glyma.16G207300.1	36718287	36720700	[J]	Translation, ribosomal structure and biogenesis	Molecular Function: RNA binding (GO:0003723);; Molecular Function: structural constituent of ribosome (GO:0003735);; Biological Process: translation (GO:0006412);; Cellular Component: small ribosomal subunit (GO:0015935);;	K02985|1e-158|vvi:100266287|hypothetical protein LOC100266287	[J]	Translation, ribosomal structure and biogenesis	Ribosomal protein S3, C-terminal domain;; KH domain	40S ribosomal protein S3-3 GN=RPS3C OS=Arabidopsis thaliana (Mouse-ear cress) PE=1 SV=1	Putative uncharacterized protein {ECO:0000313|EMBL:ACU19000.1} OS=Glycine max (Soybean) PE=2 SV=1	PREDICTED: 40S ribosomal protein S3-3 [Glycine max]	PREDICTED: Glycine max 40S ribosomal protein S3-3-like (LOC100795045), mRNA
RDW_SDW_1st	fastlmm	Chr16	36801463	1.32972e-05	4.88	--	T/A	T:133_A:9	0.06	Glyma.16G207300.1	36718287	36720700	[J]	Translation, ribosomal structure and biogenesis	Molecular Function: RNA binding (GO:0003723);; Molecular Function: structural constituent of ribosome (GO:0003735);; Biological Process: translation (GO:0006412);; Cellular Component: small ribosomal subunit (GO:0015935);;	K02985|1e-158|vvi:100266287|hypothetical protein LOC100266287	[J]	Translation, ribosomal structure and biogenesis	Ribosomal protein S3, C-terminal domain;; KH domain	40S ribosomal protein S3-3 GN=RPS3C OS=Arabidopsis thaliana (Mouse-ear cress) PE=1 SV=1	Putative uncharacterized protein {ECO:0000313|EMBL:ACU19000.1} OS=Glycine max (Soybean) PE=2 SV=1	PREDICTED: 40S ribosomal protein S3-3 [Glycine max]	PREDICTED: Glycine max 40S ribosomal protein S3-3-like (LOC100795045), mRNA
RDW_SDW_1st	emmax	Chr16	36801463	1.2594e-05	4.9	--	T/A	T:133_A:9	0.06	Glyma.16G207400.1	36722555	36724883	[J]	Translation, ribosomal structure and biogenesis	Molecular Function: RNA binding (GO:0003723);; Molecular Function: structural constituent of ribosome (GO:0003735);; Biological Process: translation (GO:0006412);; Cellular Component: small ribosomal subunit (GO:0015935);;	K02985|1e-158|vvi:100266287|hypothetical protein LOC100266287	[J]	Translation, ribosomal structure and biogenesis	Ribosomal protein S3, C-terminal domain;; KH domain	40S ribosomal protein S3-3 GN=RPS3C OS=Arabidopsis thaliana (Mouse-ear cress) PE=1 SV=1	Uncharacterized protein {ECO:0000313|EnsemblPlants:GLYMA16G33240.1} OS=Glycine max (Soybean) PE=3 SV=1	PREDICTED: 40S ribosomal protein S3-3-like [Glycine max]	PREDICTED: Glycine max 40S ribosomal protein S3-3-like (LOC100795581), mRNA
RDW_SDW_1st	fastlmm	Chr16	36801463	1.32972e-05	4.88	--	T/A	T:133_A:9	0.06	Glyma.16G207400.1	36722555	36724883	[J]	Translation, ribosomal structure and biogenesis	Molecular Function: RNA binding (GO:0003723);; Molecular Function: structural constituent of ribosome (GO:0003735);; Biological Process: translation (GO:0006412);; Cellular Component: small ribosomal subunit (GO:0015935);;	K02985|1e-158|vvi:100266287|hypothetical protein LOC100266287	[J]	Translation, ribosomal structure and biogenesis	Ribosomal protein S3, C-terminal domain;; KH domain	40S ribosomal protein S3-3 GN=RPS3C OS=Arabidopsis thaliana (Mouse-ear cress) PE=1 SV=1	Uncharacterized protein {ECO:0000313|EnsemblPlants:GLYMA16G33240.1} OS=Glycine max (Soybean) PE=3 SV=1	PREDICTED: 40S ribosomal protein S3-3-like [Glycine max]	PREDICTED: Glycine max 40S ribosomal protein S3-3-like (LOC100795581), mRNA
RDW_SDW_1st	emmax	Chr16	36801463	1.2594e-05	4.9	--	T/A	T:133_A:9	0.06	Glyma.16G207500.1	36728513	36732189	[P]	Inorganic ion transport and metabolism	Molecular Function: peroxidase activity (GO:0004601);; Biological Process: polyamine catabolic process (GO:0006598);; Biological Process: response to oxidative stress (GO:0006979);; Biological Process: phenylpropanoid metabolic process (GO:0009698);; Biological Process: response to nitrate (GO:0010167);; Biological Process: nitrate transport (GO:0015706);; Molecular Function: heme binding (GO:002…	K00430|1e-172|rcu:RCOM_1176840|Peroxidase 47 precursor, putative (EC:1.11.1.7)	--	--	Peroxidase	Peroxidase 47 (Precursor) GN=F17M5.180 OS=Arabidopsis thaliana (Mouse-ear cress) PE=2 SV=2	Uncharacterized protein {ECO:0000313|EnsemblPlants:GLYMA16G33250.1} OS=Glycine max (Soybean) PE=3 SV=2	PREDICTED: peroxidase 47-like [Glycine max]	PREDICTED: Glycine max peroxidase 47-like (LOC100796105), mRNA
RDW_SDW_1st	fastlmm	Chr16	36801463	1.32972e-05	4.88	--	T/A	T:133_A:9	0.06	Glyma.16G207500.1	36728513	36732189	[P]	Inorganic ion transport and metabolism	Molecular Function: peroxidase activity (GO:0004601);; Biological Process: polyamine catabolic process (GO:0006598);; Biological Process: response to oxidative stress (GO:0006979);; Biological Process: phenylpropanoid metabolic process (GO:0009698);; Biological Process: response to nitrate (GO:0010167);; Biological Process: nitrate transport (GO:0015706);; Molecular Function: heme binding (GO:002…	K00430|1e-172|rcu:RCOM_1176840|Peroxidase 47 precursor, putative (EC:1.11.1.7)	--	--	Peroxidase	Peroxidase 47 (Precursor) GN=F17M5.180 OS=Arabidopsis thaliana (Mouse-ear cress) PE=2 SV=2	Uncharacterized protein {ECO:0000313|EnsemblPlants:GLYMA16G33250.1} OS=Glycine max (Soybean) PE=3 SV=2	PREDICTED: peroxidase 47-like [Glycine max]	PREDICTED: Glycine max peroxidase 47-like (LOC100796105), mRNA
RDW_SDW_1st	emmax	Chr16	36801463	1.2594e-05	4.9	--	T/A	T:133_A:9	0.06	Glyma.16G207600.1	36733685	36738992	--	--	Biological Process: RNA splicing, via endonucleolytic cleavage and ligation (GO:0000394);; Biological Process: phosphatidylinositol biosynthetic process (GO:0006661);; Biological Process: methionine biosynthetic process (GO:0009086);; Cellular Component: integral component of membrane (GO:0016021);; Biological Process: vesicle-mediated transport (GO:0016192);;	--	[U]	Intracellular trafficking, secretion, and vesicular transport	Got1/Sft2-like family	--	Uncharacterized protein {ECO:0000313|EnsemblPlants:GLYMA16G33260.1} (Fragment) OS=Glycine max (Soybean) PE=2 SV=1	PREDICTED: vesicle transport protein SFT2B [Glycine max]	PREDICTED: Glycine max uncharacterized LOC100500193 (LOC100500193), mRNA
RDW_SDW_1st	fastlmm	Chr16	36801463	1.32972e-05	4.88	--	T/A	T:133_A:9	0.06	Glyma.16G207600.1	36733685	36738992	--	--	Biological Process: RNA splicing, via endonucleolytic cleavage and ligation (GO:0000394);; Biological Process: phosphatidylinositol biosynthetic process (GO:0006661);; Biological Process: methionine biosynthetic process (GO:0009086);; Cellular Component: integral component of membrane (GO:0016021);; Biological Process: vesicle-mediated transport (GO:0016192);;	--	[U]	Intracellular trafficking, secretion, and vesicular transport	Got1/Sft2-like family	--	Uncharacterized protein {ECO:0000313|EnsemblPlants:GLYMA16G33260.1} (Fragment) OS=Glycine max (Soybean) PE=2 SV=1	PREDICTED: vesicle transport protein SFT2B [Glycine max]	PREDICTED: Glycine max uncharacterized LOC100500193 (LOC100500193), mRNA
RDW_SDW_1st	emmax	Chr16	36801463	1.2594e-05	4.9	--	T/A	T:133_A:9	0.06	Glyma.16G207700.1	36739878	36743378	[S]	Function unknown	Biological Process: cellular aromatic compound metabolic process (GO:0006725);; Molecular Function: ferrous iron binding (GO:0008198);; Molecular Function: zinc ion binding (GO:0008270);; Molecular Function: oxidoreductase activity, acting on single donors with incorporation of molecular oxygen, incorporation of two atoms of oxygen (GO:0016702);; Biological Process: oxidation-reduction process (G…	--	--	--	Catalytic LigB subunit of aromatic ring-opening dioxygenase	4,5-DOPA dioxygenase extradiol GN=DODA OS=Beta vulgaris (Sugar beet) PE=1 SV=1	Uncharacterized protein {ECO:0000313|EnsemblPlants:GLYMA16G33270.1} OS=Glycine max (Soybean) PE=4 SV=1	PREDICTED: 4,5-DOPA dioxygenase extradiol [Glycine max]	PREDICTED: Glycine max 4,5-DOPA dioxygenase extradiol-like protein-like (LOC100797161), mRNA
RDW_SDW_1st	fastlmm	Chr16	36801463	1.32972e-05	4.88	--	T/A	T:133_A:9	0.06	Glyma.16G207700.1	36739878	36743378	[S]	Function unknown	Biological Process: cellular aromatic compound metabolic process (GO:0006725);; Molecular Function: ferrous iron binding (GO:0008198);; Molecular Function: zinc ion binding (GO:0008270);; Molecular Function: oxidoreductase activity, acting on single donors with incorporation of molecular oxygen, incorporation of two atoms of oxygen (GO:0016702);; Biological Process: oxidation-reduction process (G…	--	--	--	Catalytic LigB subunit of aromatic ring-opening dioxygenase	4,5-DOPA dioxygenase extradiol GN=DODA OS=Beta vulgaris (Sugar beet) PE=1 SV=1	Uncharacterized protein {ECO:0000313|EnsemblPlants:GLYMA16G33270.1} OS=Glycine max (Soybean) PE=4 SV=1	PREDICTED: 4,5-DOPA dioxygenase extradiol [Glycine max]	PREDICTED: Glycine max 4,5-DOPA dioxygenase extradiol-like protein-like (LOC100797161), mRNA
RDW_SDW_1st	emmax	Chr16	36801463	1.2594e-05	4.9	--	T/A	T:133_A:9	0.06	Glyma.16G207800.1	36750028	36751833	[S]	Function unknown	Biological Process: cellular aromatic compound metabolic process (GO:0006725);; Molecular Function: ferrous iron binding (GO:0008198);; Molecular Function: zinc ion binding (GO:0008270);; Molecular Function: oxidoreductase activity, acting on single donors with incorporation of molecular oxygen, incorporation of two atoms of oxygen (GO:0016702);; Biological Process: oxidation-reduction process (G…	--	--	--	Catalytic LigB subunit of aromatic ring-opening dioxygenase	Extradiol ring-cleavage dioxygenase GN=LIGB OS=Arabidopsis thaliana (Mouse-ear cress) PE=2 SV=1	Uncharacterized protein {ECO:0000313|EnsemblPlants:GLYMA16G33280.1} OS=Glycine max (Soybean) PE=4 SV=1	4,5-DOPA dioxygenase extradiol-like protein [Glycine soja]	Glycine max extradiol ring-cleavage dioxygenase-like (LOC100798236), mRNA
RDW_SDW_1st	fastlmm	Chr16	36801463	1.32972e-05	4.88	--	T/A	T:133_A:9	0.06	Glyma.16G207800.1	36750028	36751833	[S]	Function unknown	Biological Process: cellular aromatic compound metabolic process (GO:0006725);; Molecular Function: ferrous iron binding (GO:0008198);; Molecular Function: zinc ion binding (GO:0008270);; Molecular Function: oxidoreductase activity, acting on single donors with incorporation of molecular oxygen, incorporation of two atoms of oxygen (GO:0016702);; Biological Process: oxidation-reduction process (G…	--	--	--	Catalytic LigB subunit of aromatic ring-opening dioxygenase	Extradiol ring-cleavage dioxygenase GN=LIGB OS=Arabidopsis thaliana (Mouse-ear cress) PE=2 SV=1	Uncharacterized protein {ECO:0000313|EnsemblPlants:GLYMA16G33280.1} OS=Glycine max (Soybean) PE=4 SV=1	4,5-DOPA dioxygenase extradiol-like protein [Glycine soja]	Glycine max extradiol ring-cleavage dioxygenase-like (LOC100798236), mRNA
RDW_SDW_1st	emmax	Chr16	36801463	1.2594e-05	4.9	--	T/A	T:133_A:9	0.06	Glyma.16G207900.1	36755043	36763450	--	--	--	--	[S]	Function unknown	Histone deacetylation protein Rxt3	DEAD-box ATP-dependent RNA helicase 42 GN=F9H16.10 OS=Arabidopsis thaliana (Mouse-ear cress) PE=1 SV=2	Uncharacterized protein {ECO:0000313|EnsemblPlants:GLYMA16G33300.1} OS=Glycine max (Soybean) PE=4 SV=2	PREDICTED: zinc finger CCCH domain-containing protein 13-like isoform X1 [Glycine max]	PREDICTED: Glycine max zinc finger CCCH domain-containing protein 13-like (LOC100798761), transcript variant X2, mRNA
RDW_SDW_1st	fastlmm	Chr16	36801463	1.32972e-05	4.88	--	T/A	T:133_A:9	0.06	Glyma.16G207900.1	36755043	36763450	--	--	--	--	[S]	Function unknown	Histone deacetylation protein Rxt3	DEAD-box ATP-dependent RNA helicase 42 GN=F9H16.10 OS=Arabidopsis thaliana (Mouse-ear cress) PE=1 SV=2	Uncharacterized protein {ECO:0000313|EnsemblPlants:GLYMA16G33300.1} OS=Glycine max (Soybean) PE=4 SV=2	PREDICTED: zinc finger CCCH domain-containing protein 13-like isoform X1 [Glycine max]	PREDICTED: Glycine max zinc finger CCCH domain-containing protein 13-like (LOC100798761), transcript variant X2, mRNA
RDW_SDW_1st	emmax	Chr16	36801463	1.2594e-05	4.9	--	T/A	T:133_A:9	0.06	Glyma.16G207900.2	36754888	36763450	--	--	--	--	[S]	Function unknown	Histone deacetylation protein Rxt3	DEAD-box ATP-dependent RNA helicase 42 GN=F9H16.10 OS=Arabidopsis thaliana (Mouse-ear cress) PE=1 SV=2	Uncharacterized protein {ECO:0000313|EnsemblPlants:GLYMA16G33300.1} OS=Glycine max (Soybean) PE=4 SV=2	PREDICTED: zinc finger CCCH domain-containing protein 13-like isoform X1 [Glycine max]	PREDICTED: Glycine max zinc finger CCCH domain-containing protein 13-like (LOC100798761), transcript variant X2, mRNA
RDW_SDW_1st	fastlmm	Chr16	36801463	1.32972e-05	4.88	--	T/A	T:133_A:9	0.06	Glyma.16G207900.2	36754888	36763450	--	--	--	--	[S]	Function unknown	Histone deacetylation protein Rxt3	DEAD-box ATP-dependent RNA helicase 42 GN=F9H16.10 OS=Arabidopsis thaliana (Mouse-ear cress) PE=1 SV=2	Uncharacterized protein {ECO:0000313|EnsemblPlants:GLYMA16G33300.1} OS=Glycine max (Soybean) PE=4 SV=2	PREDICTED: zinc finger CCCH domain-containing protein 13-like isoform X1 [Glycine max]	PREDICTED: Glycine max zinc finger CCCH domain-containing protein 13-like (LOC100798761), transcript variant X2, mRNA
RDW_SDW_1st	emmax	Chr16	36801463	1.2594e-05	4.9	--	T/A	T:133_A:9	0.06	Glyma.16G207900.3	36755039	36763450	--	--	--	--	[S]	Function unknown	Histone deacetylation protein Rxt3	DEAD-box ATP-dependent RNA helicase 42 GN=F9H16.10 OS=Arabidopsis thaliana (Mouse-ear cress) PE=1 SV=2	Uncharacterized protein {ECO:0000313|EnsemblPlants:GLYMA16G33300.1} OS=Glycine max (Soybean) PE=4 SV=2	PREDICTED: zinc finger CCCH domain-containing protein 13-like isoform X1 [Glycine max]	PREDICTED: Glycine max zinc finger CCCH domain-containing protein 13-like (LOC100798761), transcript variant X2, mRNA
RDW_SDW_1st	fastlmm	Chr16	36801463	1.32972e-05	4.88	--	T/A	T:133_A:9	0.06	Glyma.16G207900.3	36755039	36763450	--	--	--	--	[S]	Function unknown	Histone deacetylation protein Rxt3	DEAD-box ATP-dependent RNA helicase 42 GN=F9H16.10 OS=Arabidopsis thaliana (Mouse-ear cress) PE=1 SV=2	Uncharacterized protein {ECO:0000313|EnsemblPlants:GLYMA16G33300.1} OS=Glycine max (Soybean) PE=4 SV=2	PREDICTED: zinc finger CCCH domain-containing protein 13-like isoform X1 [Glycine max]	PREDICTED: Glycine max zinc finger CCCH domain-containing protein 13-like (LOC100798761), transcript variant X2, mRNA
RDW_SDW_1st	emmax	Chr16	36801463	1.2594e-05	4.9	--	T/A	T:133_A:9	0.06	Glyma.16G207900.4	36755055	36763450	--	--	--	--	[S]	Function unknown	Histone deacetylation protein Rxt3	DEAD-box ATP-dependent RNA helicase 42 GN=F9H16.10 OS=Arabidopsis thaliana (Mouse-ear cress) PE=1 SV=2	Uncharacterized protein {ECO:0000313|EnsemblPlants:GLYMA16G33300.1} OS=Glycine max (Soybean) PE=4 SV=2	PREDICTED: zinc finger CCCH domain-containing protein 13-like isoform X1 [Glycine max]	PREDICTED: Glycine max zinc finger CCCH domain-containing protein 13-like (LOC100798761), transcript variant X2, mRNA
RDW_SDW_1st	fastlmm	Chr16	36801463	1.32972e-05	4.88	--	T/A	T:133_A:9	0.06	Glyma.16G207900.4	36755055	36763450	--	--	--	--	[S]	Function unknown	Histone deacetylation protein Rxt3	DEAD-box ATP-dependent RNA helicase 42 GN=F9H16.10 OS=Arabidopsis thaliana (Mouse-ear cress) PE=1 SV=2	Uncharacterized protein {ECO:0000313|EnsemblPlants:GLYMA16G33300.1} OS=Glycine max (Soybean) PE=4 SV=2	PREDICTED: zinc finger CCCH domain-containing protein 13-like isoform X1 [Glycine max]	PREDICTED: Glycine max zinc finger CCCH domain-containing protein 13-like (LOC100798761), transcript variant X2, mRNA
RDW_SDW_1st	emmax	Chr16	36801463	1.2594e-05	4.9	--	T/A	T:133_A:9	0.06	Glyma.16G208000.1	36768171	36769991	--	--	--	--	--	--	--	--	Uncharacterized protein {ECO:0000313|EnsemblPlants:GLYMA16G33310.1} OS=Glycine max (Soybean) PE=4 SV=1	hypothetical protein glysoja_014058 [Glycine soja]	Phaseolus vulgaris hypothetical protein (PHAVU_004G132600g) mRNA, complete cds
RDW_SDW_1st	fastlmm	Chr16	36801463	1.32972e-05	4.88	--	T/A	T:133_A:9	0.06	Glyma.16G208000.1	36768171	36769991	--	--	--	--	--	--	--	--	Uncharacterized protein {ECO:0000313|EnsemblPlants:GLYMA16G33310.1} OS=Glycine max (Soybean) PE=4 SV=1	hypothetical protein glysoja_014058 [Glycine soja]	Phaseolus vulgaris hypothetical protein (PHAVU_004G132600g) mRNA, complete cds
RDW_SDW_1st	emmax	Chr16	36801463	1.2594e-05	4.9	--	T/A	T:133_A:9	0.06	Glyma.16G208100.1	36776806	36778169	[I]	Lipid transport and metabolism	Biological Process: metabolic process (GO:0008152);; Molecular Function: hydrolase activity (GO:0016787);;	--	[V]	Defense mechanisms	alpha/beta hydrolase fold;; Alpha/beta hydrolase family;; Carboxylesterase family;; Protein of unknown function (DUF2424)	Probable carboxylesterase 18 GN=CXE18 OS=Arabidopsis thaliana (Mouse-ear cress) PE=1 SV=1	Uncharacterized protein {ECO:0000313|EnsemblPlants:GLYMA16G33320.1} OS=Glycine max (Soybean) PE=4 SV=1	PREDICTED: probable carboxylesterase 18-like [Glycine max]	PREDICTED: Glycine max probable carboxylesterase 18-like (LOC100799285), mRNA
RDW_SDW_1st	fastlmm	Chr16	36801463	1.32972e-05	4.88	--	T/A	T:133_A:9	0.06	Glyma.16G208100.1	36776806	36778169	[I]	Lipid transport and metabolism	Biological Process: metabolic process (GO:0008152);; Molecular Function: hydrolase activity (GO:0016787);;	--	[V]	Defense mechanisms	alpha/beta hydrolase fold;; Alpha/beta hydrolase family;; Carboxylesterase family;; Protein of unknown function (DUF2424)	Probable carboxylesterase 18 GN=CXE18 OS=Arabidopsis thaliana (Mouse-ear cress) PE=1 SV=1	Uncharacterized protein {ECO:0000313|EnsemblPlants:GLYMA16G33320.1} OS=Glycine max (Soybean) PE=4 SV=1	PREDICTED: probable carboxylesterase 18-like [Glycine max]	PREDICTED: Glycine max probable carboxylesterase 18-like (LOC100799285), mRNA
RDW_SDW_1st	emmax	Chr16	36801463	1.2594e-05	4.9	--	T/A	T:133_A:9	0.06	Glyma.16G208200.1	36780247	36781946	[I]	Lipid transport and metabolism	Molecular Function: carboxylic ester hydrolase activity (GO:0004091);; Biological Process: metabolic process (GO:0008152);; Molecular Function: retinyl-palmitate esterase activity (GO:0050253);; Molecular Function: methyl indole-3-acetate esterase activity (GO:0080030);; Molecular Function: methyl salicylate esterase activity (GO:0080031);; Molecular Function: methyl jasmonate esterase activity (…	--	[V]	Defense mechanisms	alpha/beta hydrolase fold;; Alpha/beta hydrolase family;; Carboxylesterase family;; Protein of unknown function (DUF2424)	Probable carboxylesterase 18 GN=CXE18 OS=Arabidopsis thaliana (Mouse-ear cress) PE=1 SV=1	Uncharacterized protein {ECO:0000313|EnsemblPlants:GLYMA16G33330.1} OS=Glycine max (Soybean) PE=4 SV=1	PREDICTED: probable carboxylesterase 18-like [Glycine max]	PREDICTED: Glycine max probable carboxylesterase 18-like (LOC102665243), mRNA
RDW_SDW_1st	fastlmm	Chr16	36801463	1.32972e-05	4.88	--	T/A	T:133_A:9	0.06	Glyma.16G208200.1	36780247	36781946	[I]	Lipid transport and metabolism	Molecular Function: carboxylic ester hydrolase activity (GO:0004091);; Biological Process: metabolic process (GO:0008152);; Molecular Function: retinyl-palmitate esterase activity (GO:0050253);; Molecular Function: methyl indole-3-acetate esterase activity (GO:0080030);; Molecular Function: methyl salicylate esterase activity (GO:0080031);; Molecular Function: methyl jasmonate esterase activity (…	--	[V]	Defense mechanisms	alpha/beta hydrolase fold;; Alpha/beta hydrolase family;; Carboxylesterase family;; Protein of unknown function (DUF2424)	Probable carboxylesterase 18 GN=CXE18 OS=Arabidopsis thaliana (Mouse-ear cress) PE=1 SV=1	Uncharacterized protein {ECO:0000313|EnsemblPlants:GLYMA16G33330.1} OS=Glycine max (Soybean) PE=4 SV=1	PREDICTED: probable carboxylesterase 18-like [Glycine max]	PREDICTED: Glycine max probable carboxylesterase 18-like (LOC102665243), mRNA
RDW_SDW_1st	emmax	Chr16	36801463	1.2594e-05	4.9	--	T/A	T:133_A:9	0.06	Glyma.16G208300.1	36786114	36787686	[I]	Lipid transport and metabolism	Biological Process: metabolic process (GO:0008152);; Molecular Function: hydrolase activity (GO:0016787);;	--	[V]	Defense mechanisms	alpha/beta hydrolase fold;; Carboxylesterase family	Probable carboxylesterase 18 GN=CXE18 OS=Arabidopsis thaliana (Mouse-ear cress) PE=1 SV=1	Uncharacterized protein {ECO:0000313|EnsemblPlants:GLYMA16G33340.1} OS=Glycine max (Soybean) PE=4 SV=1	PREDICTED: probable carboxylesterase 18-like [Glycine max]	PREDICTED: Glycine max probable carboxylesterase 18-like (LOC100799815), mRNA
RDW_SDW_1st	fastlmm	Chr16	36801463	1.32972e-05	4.88	--	T/A	T:133_A:9	0.06	Glyma.16G208300.1	36786114	36787686	[I]	Lipid transport and metabolism	Biological Process: metabolic process (GO:0008152);; Molecular Function: hydrolase activity (GO:0016787);;	--	[V]	Defense mechanisms	alpha/beta hydrolase fold;; Carboxylesterase family	Probable carboxylesterase 18 GN=CXE18 OS=Arabidopsis thaliana (Mouse-ear cress) PE=1 SV=1	Uncharacterized protein {ECO:0000313|EnsemblPlants:GLYMA16G33340.1} OS=Glycine max (Soybean) PE=4 SV=1	PREDICTED: probable carboxylesterase 18-like [Glycine max]	PREDICTED: Glycine max probable carboxylesterase 18-like (LOC100799815), mRNA
RDW_SDW_1st	emmax	Chr16	36801463	1.2594e-05	4.9	--	T/A	T:133_A:9	0.06	Glyma.16G208400.1	36789933	36801967	[P]	Inorganic ion transport and metabolism	Molecular Function: voltage-gated chloride channel activity (GO:0005247);; Biological Process: chloride transport (GO:0006821);; Cellular Component: integral component of membrane (GO:0016021);; Molecular Function: adenyl nucleotide binding (GO:0030554);; Biological Process: transmembrane transport (GO:0055085);;	--	[P]	Inorganic ion transport and metabolism	Voltage gated chloride channel;; CBS domain	Chloride channel protein CLC-c GN=K9P8.3 OS=Arabidopsis thaliana (Mouse-ear cress) PE=1 SV=1	Chloride channel protein {ECO:0000256|RuleBase:RU361221} OS=Glycine max (Soybean) PE=3 SV=1	PREDICTED: chloride channel protein CLC-c-like isoform X1 [Glycine max]	PREDICTED: Glycine max chloride channel protein CLC-c-like (LOC100809070), transcript variant X8, mRNA
RDW_SDW_1st	fastlmm	Chr16	36801463	1.32972e-05	4.88	--	T/A	T:133_A:9	0.06	Glyma.16G208400.1	36789933	36801967	[P]	Inorganic ion transport and metabolism	Molecular Function: voltage-gated chloride channel activity (GO:0005247);; Biological Process: chloride transport (GO:0006821);; Cellular Component: integral component of membrane (GO:0016021);; Molecular Function: adenyl nucleotide binding (GO:0030554);; Biological Process: transmembrane transport (GO:0055085);;	--	[P]	Inorganic ion transport and metabolism	Voltage gated chloride channel;; CBS domain	Chloride channel protein CLC-c GN=K9P8.3 OS=Arabidopsis thaliana (Mouse-ear cress) PE=1 SV=1	Chloride channel protein {ECO:0000256|RuleBase:RU361221} OS=Glycine max (Soybean) PE=3 SV=1	PREDICTED: chloride channel protein CLC-c-like isoform X1 [Glycine max]	PREDICTED: Glycine max chloride channel protein CLC-c-like (LOC100809070), transcript variant X8, mRNA
RDW_SDW_1st	emmax	Chr16	36801463	1.2594e-05	4.9	--	T/A	T:133_A:9	0.06	Glyma.16G208400.10	36789933	36800815	[P]	Inorganic ion transport and metabolism	Molecular Function: voltage-gated chloride channel activity (GO:0005247);; Biological Process: chloride transport (GO:0006821);; Cellular Component: integral component of membrane (GO:0016021);; Molecular Function: adenyl nucleotide binding (GO:0030554);; Biological Process: transmembrane transport (GO:0055085);;	--	[P]	Inorganic ion transport and metabolism	Voltage gated chloride channel;; CBS domain	Chloride channel protein CLC-c GN=K9P8.3 OS=Arabidopsis thaliana (Mouse-ear cress) PE=1 SV=1	Chloride channel protein {ECO:0000256|RuleBase:RU361221} OS=Glycine max (Soybean) PE=3 SV=1	PREDICTED: chloride channel protein CLC-c-like isoform X1 [Glycine max]	PREDICTED: Glycine max chloride channel protein CLC-c-like (LOC100809070), transcript variant X10, mRNA
RDW_SDW_1st	fastlmm	Chr16	36801463	1.32972e-05	4.88	--	T/A	T:133_A:9	0.06	Glyma.16G208400.10	36789933	36800815	[P]	Inorganic ion transport and metabolism	Molecular Function: voltage-gated chloride channel activity (GO:0005247);; Biological Process: chloride transport (GO:0006821);; Cellular Component: integral component of membrane (GO:0016021);; Molecular Function: adenyl nucleotide binding (GO:0030554);; Biological Process: transmembrane transport (GO:0055085);;	--	[P]	Inorganic ion transport and metabolism	Voltage gated chloride channel;; CBS domain	Chloride channel protein CLC-c GN=K9P8.3 OS=Arabidopsis thaliana (Mouse-ear cress) PE=1 SV=1	Chloride channel protein {ECO:0000256|RuleBase:RU361221} OS=Glycine max (Soybean) PE=3 SV=1	PREDICTED: chloride channel protein CLC-c-like isoform X1 [Glycine max]	PREDICTED: Glycine max chloride channel protein CLC-c-like (LOC100809070), transcript variant X10, mRNA
RDW_SDW_1st	emmax	Chr16	36801463	1.2594e-05	4.9	--	T/A	T:133_A:9	0.06	Glyma.16G208400.11	36789933	36800207	[P]	Inorganic ion transport and metabolism	Molecular Function: voltage-gated chloride channel activity (GO:0005247);; Biological Process: chloride transport (GO:0006821);; Cellular Component: integral component of membrane (GO:0016021);; Molecular Function: adenyl nucleotide binding (GO:0030554);; Biological Process: transmembrane transport (GO:0055085);;	--	[P]	Inorganic ion transport and metabolism	Voltage gated chloride channel;; CBS domain	Chloride channel protein CLC-c GN=K9P8.3 OS=Arabidopsis thaliana (Mouse-ear cress) PE=1 SV=1	Chloride channel protein {ECO:0000256|RuleBase:RU361221} OS=Glycine max (Soybean) PE=3 SV=1	PREDICTED: chloride channel protein CLC-c-like isoform X10 [Glycine max]	PREDICTED: Glycine max chloride channel protein CLC-c-like (LOC100809070), transcript variant X10, mRNA
RDW_SDW_1st	fastlmm	Chr16	36801463	1.32972e-05	4.88	--	T/A	T:133_A:9	0.06	Glyma.16G208400.11	36789933	36800207	[P]	Inorganic ion transport and metabolism	Molecular Function: voltage-gated chloride channel activity (GO:0005247);; Biological Process: chloride transport (GO:0006821);; Cellular Component: integral component of membrane (GO:0016021);; Molecular Function: adenyl nucleotide binding (GO:0030554);; Biological Process: transmembrane transport (GO:0055085);;	--	[P]	Inorganic ion transport and metabolism	Voltage gated chloride channel;; CBS domain	Chloride channel protein CLC-c GN=K9P8.3 OS=Arabidopsis thaliana (Mouse-ear cress) PE=1 SV=1	Chloride channel protein {ECO:0000256|RuleBase:RU361221} OS=Glycine max (Soybean) PE=3 SV=1	PREDICTED: chloride channel protein CLC-c-like isoform X10 [Glycine max]	PREDICTED: Glycine max chloride channel protein CLC-c-like (LOC100809070), transcript variant X10, mRNA
RDW_SDW_1st	emmax	Chr16	36801463	1.2594e-05	4.9	--	T/A	T:133_A:9	0.06	Glyma.16G208400.12	36789933	36800207	[P]	Inorganic ion transport and metabolism	Molecular Function: voltage-gated chloride channel activity (GO:0005247);; Biological Process: chloride transport (GO:0006821);; Cellular Component: integral component of membrane (GO:0016021);; Molecular Function: adenyl nucleotide binding (GO:0030554);; Biological Process: transmembrane transport (GO:0055085);;	--	[P]	Inorganic ion transport and metabolism	Voltage gated chloride channel;; CBS domain	Chloride channel protein CLC-c GN=K9P8.3 OS=Arabidopsis thaliana (Mouse-ear cress) PE=1 SV=1	Chloride channel protein {ECO:0000256|RuleBase:RU361221} OS=Glycine max (Soybean) PE=3 SV=1	PREDICTED: chloride channel protein CLC-c-like isoform X1 [Glycine max]	PREDICTED: Glycine max chloride channel protein CLC-c-like (LOC100809070), transcript variant X8, mRNA
RDW_SDW_1st	fastlmm	Chr16	36801463	1.32972e-05	4.88	--	T/A	T:133_A:9	0.06	Glyma.16G208400.12	36789933	36800207	[P]	Inorganic ion transport and metabolism	Molecular Function: voltage-gated chloride channel activity (GO:0005247);; Biological Process: chloride transport (GO:0006821);; Cellular Component: integral component of membrane (GO:0016021);; Molecular Function: adenyl nucleotide binding (GO:0030554);; Biological Process: transmembrane transport (GO:0055085);;	--	[P]	Inorganic ion transport and metabolism	Voltage gated chloride channel;; CBS domain	Chloride channel protein CLC-c GN=K9P8.3 OS=Arabidopsis thaliana (Mouse-ear cress) PE=1 SV=1	Chloride channel protein {ECO:0000256|RuleBase:RU361221} OS=Glycine max (Soybean) PE=3 SV=1	PREDICTED: chloride channel protein CLC-c-like isoform X1 [Glycine max]	PREDICTED: Glycine max chloride channel protein CLC-c-like (LOC100809070), transcript variant X8, mRNA
RDW_SDW_1st	emmax	Chr16	36801463	1.2594e-05	4.9	--	T/A	T:133_A:9	0.06	Glyma.16G208400.13	36789933	36798486	[P]	Inorganic ion transport and metabolism	Molecular Function: voltage-gated chloride channel activity (GO:0005247);; Biological Process: chloride transport (GO:0006821);; Cellular Component: integral component of membrane (GO:0016021);; Molecular Function: adenyl nucleotide binding (GO:0030554);; Biological Process: transmembrane transport (GO:0055085);;	--	[P]	Inorganic ion transport and metabolism	Voltage gated chloride channel;; CBS domain	Chloride channel protein CLC-c GN=K9P8.3 OS=Arabidopsis thaliana (Mouse-ear cress) PE=1 SV=1	Chloride channel protein {ECO:0000256|RuleBase:RU361221} OS=Glycine max (Soybean) PE=3 SV=1	PREDICTED: chloride channel protein CLC-c-like isoform X10 [Glycine max]	PREDICTED: Glycine max chloride channel protein CLC-c-like (LOC100809070), transcript variant X10, mRNA
RDW_SDW_1st	fastlmm	Chr16	36801463	1.32972e-05	4.88	--	T/A	T:133_A:9	0.06	Glyma.16G208400.13	36789933	36798486	[P]	Inorganic ion transport and metabolism	Molecular Function: voltage-gated chloride channel activity (GO:0005247);; Biological Process: chloride transport (GO:0006821);; Cellular Component: integral component of membrane (GO:0016021);; Molecular Function: adenyl nucleotide binding (GO:0030554);; Biological Process: transmembrane transport (GO:0055085);;	--	[P]	Inorganic ion transport and metabolism	Voltage gated chloride channel;; CBS domain	Chloride channel protein CLC-c GN=K9P8.3 OS=Arabidopsis thaliana (Mouse-ear cress) PE=1 SV=1	Chloride channel protein {ECO:0000256|RuleBase:RU361221} OS=Glycine max (Soybean) PE=3 SV=1	PREDICTED: chloride channel protein CLC-c-like isoform X10 [Glycine max]	PREDICTED: Glycine max chloride channel protein CLC-c-like (LOC100809070), transcript variant X10, mRNA
RDW_SDW_1st	emmax	Chr16	36801463	1.2594e-05	4.9	--	T/A	T:133_A:9	0.06	Glyma.16G208400.14	36789933	36798486	[P]	Inorganic ion transport and metabolism	Molecular Function: voltage-gated chloride channel activity (GO:0005247);; Biological Process: chloride transport (GO:0006821);; Cellular Component: integral component of membrane (GO:0016021);; Molecular Function: adenyl nucleotide binding (GO:0030554);; Biological Process: transmembrane transport (GO:0055085);;	--	[P]	Inorganic ion transport and metabolism	Voltage gated chloride channel;; CBS domain	Chloride channel protein CLC-c GN=K9P8.3 OS=Arabidopsis thaliana (Mouse-ear cress) PE=1 SV=1	Chloride channel protein {ECO:0000256|RuleBase:RU361221} OS=Glycine max (Soybean) PE=3 SV=1	PREDICTED: chloride channel protein CLC-c-like isoform X10 [Glycine max]	PREDICTED: Glycine max chloride channel protein CLC-c-like (LOC100809070), transcript variant X10, mRNA
RDW_SDW_1st	fastlmm	Chr16	36801463	1.32972e-05	4.88	--	T/A	T:133_A:9	0.06	Glyma.16G208400.14	36789933	36798486	[P]	Inorganic ion transport and metabolism	Molecular Function: voltage-gated chloride channel activity (GO:0005247);; Biological Process: chloride transport (GO:0006821);; Cellular Component: integral component of membrane (GO:0016021);; Molecular Function: adenyl nucleotide binding (GO:0030554);; Biological Process: transmembrane transport (GO:0055085);;	--	[P]	Inorganic ion transport and metabolism	Voltage gated chloride channel;; CBS domain	Chloride channel protein CLC-c GN=K9P8.3 OS=Arabidopsis thaliana (Mouse-ear cress) PE=1 SV=1	Chloride channel protein {ECO:0000256|RuleBase:RU361221} OS=Glycine max (Soybean) PE=3 SV=1	PREDICTED: chloride channel protein CLC-c-like isoform X10 [Glycine max]	PREDICTED: Glycine max chloride channel protein CLC-c-like (LOC100809070), transcript variant X10, mRNA
RDW_SDW_1st	emmax	Chr16	36801463	1.2594e-05	4.9	--	T/A	T:133_A:9	0.06	Glyma.16G208400.2	36789890	36801967	[P]	Inorganic ion transport and metabolism	Molecular Function: voltage-gated chloride channel activity (GO:0005247);; Biological Process: chloride transport (GO:0006821);; Cellular Component: integral component of membrane (GO:0016021);; Molecular Function: adenyl nucleotide binding (GO:0030554);; Biological Process: transmembrane transport (GO:0055085);;	--	[P]	Inorganic ion transport and metabolism	Voltage gated chloride channel;; CBS domain	Chloride channel protein CLC-c GN=K9P8.3 OS=Arabidopsis thaliana (Mouse-ear cress) PE=1 SV=1	Chloride channel protein {ECO:0000256|RuleBase:RU361221} OS=Glycine max (Soybean) PE=3 SV=1	PREDICTED: chloride channel protein CLC-c-like isoform X1 [Glycine max]	PREDICTED: Glycine max chloride channel protein CLC-c-like (LOC100809070), transcript variant X8, mRNA
RDW_SDW_1st	fastlmm	Chr16	36801463	1.32972e-05	4.88	--	T/A	T:133_A:9	0.06	Glyma.16G208400.2	36789890	36801967	[P]	Inorganic ion transport and metabolism	Molecular Function: voltage-gated chloride channel activity (GO:0005247);; Biological Process: chloride transport (GO:0006821);; Cellular Component: integral component of membrane (GO:0016021);; Molecular Function: adenyl nucleotide binding (GO:0030554);; Biological Process: transmembrane transport (GO:0055085);;	--	[P]	Inorganic ion transport and metabolism	Voltage gated chloride channel;; CBS domain	Chloride channel protein CLC-c GN=K9P8.3 OS=Arabidopsis thaliana (Mouse-ear cress) PE=1 SV=1	Chloride channel protein {ECO:0000256|RuleBase:RU361221} OS=Glycine max (Soybean) PE=3 SV=1	PREDICTED: chloride channel protein CLC-c-like isoform X1 [Glycine max]	PREDICTED: Glycine max chloride channel protein CLC-c-like (LOC100809070), transcript variant X8, mRNA
RDW_SDW_1st	emmax	Chr16	36801463	1.2594e-05	4.9	--	T/A	T:133_A:9	0.06	Glyma.16G208400.3	36789890	36801967	[P]	Inorganic ion transport and metabolism	Molecular Function: voltage-gated chloride channel activity (GO:0005247);; Biological Process: chloride transport (GO:0006821);; Cellular Component: integral component of membrane (GO:0016021);; Molecular Function: adenyl nucleotide binding (GO:0030554);; Biological Process: transmembrane transport (GO:0055085);;	--	[P]	Inorganic ion transport and metabolism	Voltage gated chloride channel;; CBS domain	Chloride channel protein CLC-c GN=K9P8.3 OS=Arabidopsis thaliana (Mouse-ear cress) PE=1 SV=1	Chloride channel protein {ECO:0000256|RuleBase:RU361221} OS=Glycine max (Soybean) PE=3 SV=1	PREDICTED: chloride channel protein CLC-c-like isoform X1 [Glycine max]	PREDICTED: Glycine max chloride channel protein CLC-c-like (LOC100809070), transcript variant X8, mRNA
RDW_SDW_1st	fastlmm	Chr16	36801463	1.32972e-05	4.88	--	T/A	T:133_A:9	0.06	Glyma.16G208400.3	36789890	36801967	[P]	Inorganic ion transport and metabolism	Molecular Function: voltage-gated chloride channel activity (GO:0005247);; Biological Process: chloride transport (GO:0006821);; Cellular Component: integral component of membrane (GO:0016021);; Molecular Function: adenyl nucleotide binding (GO:0030554);; Biological Process: transmembrane transport (GO:0055085);;	--	[P]	Inorganic ion transport and metabolism	Voltage gated chloride channel;; CBS domain	Chloride channel protein CLC-c GN=K9P8.3 OS=Arabidopsis thaliana (Mouse-ear cress) PE=1 SV=1	Chloride channel protein {ECO:0000256|RuleBase:RU361221} OS=Glycine max (Soybean) PE=3 SV=1	PREDICTED: chloride channel protein CLC-c-like isoform X1 [Glycine max]	PREDICTED: Glycine max chloride channel protein CLC-c-like (LOC100809070), transcript variant X8, mRNA
RDW_SDW_1st	emmax	Chr16	36801463	1.2594e-05	4.9	--	T/A	T:133_A:9	0.06	Glyma.16G208400.4	36789933	36801967	[P]	Inorganic ion transport and metabolism	Molecular Function: voltage-gated chloride channel activity (GO:0005247);; Biological Process: chloride transport (GO:0006821);; Cellular Component: integral component of membrane (GO:0016021);; Molecular Function: adenyl nucleotide binding (GO:0030554);; Biological Process: transmembrane transport (GO:0055085);;	--	[P]	Inorganic ion transport and metabolism	Voltage gated chloride channel;; CBS domain	Chloride channel protein CLC-c GN=K9P8.3 OS=Arabidopsis thaliana (Mouse-ear cress) PE=1 SV=1	Chloride channel protein {ECO:0000256|RuleBase:RU361221} OS=Glycine max (Soybean) PE=3 SV=1	PREDICTED: chloride channel protein CLC-c-like isoform X1 [Glycine max]	PREDICTED: Glycine max chloride channel protein CLC-c-like (LOC100809070), transcript variant X8, mRNA
RDW_SDW_1st	fastlmm	Chr16	36801463	1.32972e-05	4.88	--	T/A	T:133_A:9	0.06	Glyma.16G208400.4	36789933	36801967	[P]	Inorganic ion transport and metabolism	Molecular Function: voltage-gated chloride channel activity (GO:0005247);; Biological Process: chloride transport (GO:0006821);; Cellular Component: integral component of membrane (GO:0016021);; Molecular Function: adenyl nucleotide binding (GO:0030554);; Biological Process: transmembrane transport (GO:0055085);;	--	[P]	Inorganic ion transport and metabolism	Voltage gated chloride channel;; CBS domain	Chloride channel protein CLC-c GN=K9P8.3 OS=Arabidopsis thaliana (Mouse-ear cress) PE=1 SV=1	Chloride channel protein {ECO:0000256|RuleBase:RU361221} OS=Glycine max (Soybean) PE=3 SV=1	PREDICTED: chloride channel protein CLC-c-like isoform X1 [Glycine max]	PREDICTED: Glycine max chloride channel protein CLC-c-like (LOC100809070), transcript variant X8, mRNA
RDW_SDW_1st	emmax	Chr16	36801463	1.2594e-05	4.9	--	T/A	T:133_A:9	0.06	Glyma.16G208400.5	36789933	36801455	[P]	Inorganic ion transport and metabolism	Molecular Function: voltage-gated chloride channel activity (GO:0005247);; Biological Process: chloride transport (GO:0006821);; Cellular Component: integral component of membrane (GO:0016021);; Molecular Function: adenyl nucleotide binding (GO:0030554);; Biological Process: transmembrane transport (GO:0055085);;	--	[P]	Inorganic ion transport and metabolism	Voltage gated chloride channel;; CBS domain	Chloride channel protein CLC-c GN=K9P8.3 OS=Arabidopsis thaliana (Mouse-ear cress) PE=1 SV=1	Chloride channel protein {ECO:0000256|RuleBase:RU361221} OS=Glycine max (Soybean) PE=3 SV=1	PREDICTED: chloride channel protein CLC-c-like isoform X1 [Glycine max]	PREDICTED: Glycine max chloride channel protein CLC-c-like (LOC100809070), transcript variant X8, mRNA
RDW_SDW_1st	fastlmm	Chr16	36801463	1.32972e-05	4.88	--	T/A	T:133_A:9	0.06	Glyma.16G208400.5	36789933	36801455	[P]	Inorganic ion transport and metabolism	Molecular Function: voltage-gated chloride channel activity (GO:0005247);; Biological Process: chloride transport (GO:0006821);; Cellular Component: integral component of membrane (GO:0016021);; Molecular Function: adenyl nucleotide binding (GO:0030554);; Biological Process: transmembrane transport (GO:0055085);;	--	[P]	Inorganic ion transport and metabolism	Voltage gated chloride channel;; CBS domain	Chloride channel protein CLC-c GN=K9P8.3 OS=Arabidopsis thaliana (Mouse-ear cress) PE=1 SV=1	Chloride channel protein {ECO:0000256|RuleBase:RU361221} OS=Glycine max (Soybean) PE=3 SV=1	PREDICTED: chloride channel protein CLC-c-like isoform X1 [Glycine max]	PREDICTED: Glycine max chloride channel protein CLC-c-like (LOC100809070), transcript variant X8, mRNA
RDW_SDW_1st	emmax	Chr16	36801463	1.2594e-05	4.9	--	T/A	T:133_A:9	0.06	Glyma.16G208400.6	36789933	36801276	[P]	Inorganic ion transport and metabolism	Molecular Function: voltage-gated chloride channel activity (GO:0005247);; Biological Process: chloride transport (GO:0006821);; Cellular Component: integral component of membrane (GO:0016021);; Molecular Function: adenyl nucleotide binding (GO:0030554);; Biological Process: transmembrane transport (GO:0055085);;	--	[P]	Inorganic ion transport and metabolism	Voltage gated chloride channel;; CBS domain	Chloride channel protein CLC-c GN=K9P8.3 OS=Arabidopsis thaliana (Mouse-ear cress) PE=1 SV=1	Chloride channel protein {ECO:0000256|RuleBase:RU361221} OS=Glycine max (Soybean) PE=3 SV=1	PREDICTED: chloride channel protein CLC-c-like isoform X1 [Glycine max]	PREDICTED: Glycine max chloride channel protein CLC-c-like (LOC100809070), transcript variant X8, mRNA
RDW_SDW_1st	fastlmm	Chr16	36801463	1.32972e-05	4.88	--	T/A	T:133_A:9	0.06	Glyma.16G208400.6	36789933	36801276	[P]	Inorganic ion transport and metabolism	Molecular Function: voltage-gated chloride channel activity (GO:0005247);; Biological Process: chloride transport (GO:0006821);; Cellular Component: integral component of membrane (GO:0016021);; Molecular Function: adenyl nucleotide binding (GO:0030554);; Biological Process: transmembrane transport (GO:0055085);;	--	[P]	Inorganic ion transport and metabolism	Voltage gated chloride channel;; CBS domain	Chloride channel protein CLC-c GN=K9P8.3 OS=Arabidopsis thaliana (Mouse-ear cress) PE=1 SV=1	Chloride channel protein {ECO:0000256|RuleBase:RU361221} OS=Glycine max (Soybean) PE=3 SV=1	PREDICTED: chloride channel protein CLC-c-like isoform X1 [Glycine max]	PREDICTED: Glycine max chloride channel protein CLC-c-like (LOC100809070), transcript variant X8, mRNA
RDW_SDW_1st	emmax	Chr16	36801463	1.2594e-05	4.9	--	T/A	T:133_A:9	0.06	Glyma.16G208400.7	36789933	36801276	[P]	Inorganic ion transport and metabolism	Molecular Function: voltage-gated chloride channel activity (GO:0005247);; Biological Process: chloride transport (GO:0006821);; Cellular Component: integral component of membrane (GO:0016021);; Molecular Function: adenyl nucleotide binding (GO:0030554);; Biological Process: transmembrane transport (GO:0055085);;	--	[P]	Inorganic ion transport and metabolism	Voltage gated chloride channel;; CBS domain	Chloride channel protein CLC-c GN=K9P8.3 OS=Arabidopsis thaliana (Mouse-ear cress) PE=1 SV=1	Chloride channel protein {ECO:0000256|RuleBase:RU361221} OS=Glycine max (Soybean) PE=3 SV=1	PREDICTED: chloride channel protein CLC-c-like isoform X1 [Glycine max]	PREDICTED: Glycine max chloride channel protein CLC-c-like (LOC100809070), transcript variant X8, mRNA
RDW_SDW_1st	fastlmm	Chr16	36801463	1.32972e-05	4.88	--	T/A	T:133_A:9	0.06	Glyma.16G208400.7	36789933	36801276	[P]	Inorganic ion transport and metabolism	Molecular Function: voltage-gated chloride channel activity (GO:0005247);; Biological Process: chloride transport (GO:0006821);; Cellular Component: integral component of membrane (GO:0016021);; Molecular Function: adenyl nucleotide binding (GO:0030554);; Biological Process: transmembrane transport (GO:0055085);;	--	[P]	Inorganic ion transport and metabolism	Voltage gated chloride channel;; CBS domain	Chloride channel protein CLC-c GN=K9P8.3 OS=Arabidopsis thaliana (Mouse-ear cress) PE=1 SV=1	Chloride channel protein {ECO:0000256|RuleBase:RU361221} OS=Glycine max (Soybean) PE=3 SV=1	PREDICTED: chloride channel protein CLC-c-like isoform X1 [Glycine max]	PREDICTED: Glycine max chloride channel protein CLC-c-like (LOC100809070), transcript variant X8, mRNA
RDW_SDW_1st	emmax	Chr16	36801463	1.2594e-05	4.9	--	T/A	T:133_A:9	0.06	Glyma.16G208400.8	36789933	36801276	[P]	Inorganic ion transport and metabolism	Molecular Function: voltage-gated chloride channel activity (GO:0005247);; Biological Process: chloride transport (GO:0006821);; Cellular Component: integral component of membrane (GO:0016021);; Molecular Function: adenyl nucleotide binding (GO:0030554);; Biological Process: transmembrane transport (GO:0055085);;	--	[P]	Inorganic ion transport and metabolism	Voltage gated chloride channel;; CBS domain	Chloride channel protein CLC-c GN=K9P8.3 OS=Arabidopsis thaliana (Mouse-ear cress) PE=1 SV=1	Chloride channel protein {ECO:0000256|RuleBase:RU361221} OS=Glycine max (Soybean) PE=3 SV=1	PREDICTED: chloride channel protein CLC-c-like isoform X1 [Glycine max]	PREDICTED: Glycine max chloride channel protein CLC-c-like (LOC100809070), transcript variant X8, mRNA
RDW_SDW_1st	fastlmm	Chr16	36801463	1.32972e-05	4.88	--	T/A	T:133_A:9	0.06	Glyma.16G208400.8	36789933	36801276	[P]	Inorganic ion transport and metabolism	Molecular Function: voltage-gated chloride channel activity (GO:0005247);; Biological Process: chloride transport (GO:0006821);; Cellular Component: integral component of membrane (GO:0016021);; Molecular Function: adenyl nucleotide binding (GO:0030554);; Biological Process: transmembrane transport (GO:0055085);;	--	[P]	Inorganic ion transport and metabolism	Voltage gated chloride channel;; CBS domain	Chloride channel protein CLC-c GN=K9P8.3 OS=Arabidopsis thaliana (Mouse-ear cress) PE=1 SV=1	Chloride channel protein {ECO:0000256|RuleBase:RU361221} OS=Glycine max (Soybean) PE=3 SV=1	PREDICTED: chloride channel protein CLC-c-like isoform X1 [Glycine max]	PREDICTED: Glycine max chloride channel protein CLC-c-like (LOC100809070), transcript variant X8, mRNA
RDW_SDW_1st	emmax	Chr16	36801463	1.2594e-05	4.9	--	T/A	T:133_A:9	0.06	Glyma.16G208400.9	36789909	36800815	[P]	Inorganic ion transport and metabolism	Molecular Function: voltage-gated chloride channel activity (GO:0005247);; Biological Process: chloride transport (GO:0006821);; Cellular Component: integral component of membrane (GO:0016021);; Molecular Function: adenyl nucleotide binding (GO:0030554);; Biological Process: transmembrane transport (GO:0055085);;	--	[P]	Inorganic ion transport and metabolism	Voltage gated chloride channel;; CBS domain	Chloride channel protein CLC-c GN=K9P8.3 OS=Arabidopsis thaliana (Mouse-ear cress) PE=1 SV=1	Chloride channel protein {ECO:0000256|RuleBase:RU361221} OS=Glycine max (Soybean) PE=3 SV=1	PREDICTED: chloride channel protein CLC-c-like isoform X1 [Glycine max]	PREDICTED: Glycine max chloride channel protein CLC-c-like (LOC100809070), transcript variant X8, mRNA
RDW_SDW_1st	fastlmm	Chr16	36801463	1.32972e-05	4.88	--	T/A	T:133_A:9	0.06	Glyma.16G208400.9	36789909	36800815	[P]	Inorganic ion transport and metabolism	Molecular Function: voltage-gated chloride channel activity (GO:0005247);; Biological Process: chloride transport (GO:0006821);; Cellular Component: integral component of membrane (GO:0016021);; Molecular Function: adenyl nucleotide binding (GO:0030554);; Biological Process: transmembrane transport (GO:0055085);;	--	[P]	Inorganic ion transport and metabolism	Voltage gated chloride channel;; CBS domain	Chloride channel protein CLC-c GN=K9P8.3 OS=Arabidopsis thaliana (Mouse-ear cress) PE=1 SV=1	Chloride channel protein {ECO:0000256|RuleBase:RU361221} OS=Glycine max (Soybean) PE=3 SV=1	PREDICTED: chloride channel protein CLC-c-like isoform X1 [Glycine max]	PREDICTED: Glycine max chloride channel protein CLC-c-like (LOC100809070), transcript variant X8, mRNA
RDW_SDW_1st	emmax	Chr16	36801463	1.2594e-05	4.9	--	T/A	T:133_A:9	0.06	Glyma.16G208500.1	36806718	36809299	[J]	Translation, ribosomal structure and biogenesis	Molecular Function: translation initiation factor activity (GO:0003743);; Cellular Component: nucleolus (GO:0005730);; Cellular Component: cytoplasm (GO:0005737);; Biological Process: translational initiation (GO:0006413);; Biological Process: mature ribosome assembly (GO:0042256);; Biological Process: ribosomal large subunit biogenesis (GO:0042273);; Molecular Function: ribosome binding (GO:0043…	K03264|1e-121|vvi:100254404|hypothetical protein LOC100254404	[J]	Translation, ribosomal structure and biogenesis	eIF-6 family	Eukaryotic translation initiation factor 6-2 {ECO:0000255|HAMAP-Rule:MF_03132} GN=At3g55620 OS=Arabidopsis thaliana (Mouse-ear cress) PE=2 SV=1	Uncharacterized protein {ECO:0000313|EnsemblPlants:GLYMA16G33360.1} (Fragment) OS=Glycine max (Soybean) PE=3 SV=1	PREDICTED: eukaryotic translation initiation factor 6-2 [Tarenaya hassleriana]	PREDICTED: Glycine max uncharacterized LOC100800352 (LOC100800352), transcript variant 2, mRNA
RDW_SDW_1st	fastlmm	Chr16	36801463	1.32972e-05	4.88	--	T/A	T:133_A:9	0.06	Glyma.16G208500.1	36806718	36809299	[J]	Translation, ribosomal structure and biogenesis	Molecular Function: translation initiation factor activity (GO:0003743);; Cellular Component: nucleolus (GO:0005730);; Cellular Component: cytoplasm (GO:0005737);; Biological Process: translational initiation (GO:0006413);; Biological Process: mature ribosome assembly (GO:0042256);; Biological Process: ribosomal large subunit biogenesis (GO:0042273);; Molecular Function: ribosome binding (GO:0043…	K03264|1e-121|vvi:100254404|hypothetical protein LOC100254404	[J]	Translation, ribosomal structure and biogenesis	eIF-6 family	Eukaryotic translation initiation factor 6-2 {ECO:0000255|HAMAP-Rule:MF_03132} GN=At3g55620 OS=Arabidopsis thaliana (Mouse-ear cress) PE=2 SV=1	Uncharacterized protein {ECO:0000313|EnsemblPlants:GLYMA16G33360.1} (Fragment) OS=Glycine max (Soybean) PE=3 SV=1	PREDICTED: eukaryotic translation initiation factor 6-2 [Tarenaya hassleriana]	PREDICTED: Glycine max uncharacterized LOC100800352 (LOC100800352), transcript variant 2, mRNA
RDW_SDW_1st	emmax	Chr16	36801463	1.2594e-05	4.9	--	T/A	T:133_A:9	0.06	Glyma.16G208600.1	36810484	36813869	[J]	Translation, ribosomal structure and biogenesis	Molecular Function: translation initiation factor activity (GO:0003743);; Cellular Component: nucleolus (GO:0005730);; Cellular Component: cytosol (GO:0005829);; Biological Process: translational initiation (GO:0006413);; Biological Process: embryo development ending in seed dormancy (GO:0009793);; Biological Process: mature ribosome assembly (GO:0042256);; Biological Process: ribosomal large sub…	K03264|1e-169|vvi:100254404|hypothetical protein LOC100254404	[J]	Translation, ribosomal structure and biogenesis	eIF-6 family	Eukaryotic translation initiation factor 6-2 {ECO:0000255|HAMAP-Rule:MF_03132} GN=At3g55620 OS=Arabidopsis thaliana (Mouse-ear cress) PE=2 SV=1	Eukaryotic translation initiation factor 6 {ECO:0000256|HAMAP-Rule:MF_03132} OS=Glycine max (Soybean) PE=3 SV=1	PREDICTED: eukaryotic translation initiation factor 6-2-like isoform 1 [Glycine max]	PREDICTED: Glycine max uncharacterized LOC100800352 (LOC100800352), transcript variant 2, mRNA
RDW_SDW_1st	fastlmm	Chr16	36801463	1.32972e-05	4.88	--	T/A	T:133_A:9	0.06	Glyma.16G208600.1	36810484	36813869	[J]	Translation, ribosomal structure and biogenesis	Molecular Function: translation initiation factor activity (GO:0003743);; Cellular Component: nucleolus (GO:0005730);; Cellular Component: cytosol (GO:0005829);; Biological Process: translational initiation (GO:0006413);; Biological Process: embryo development ending in seed dormancy (GO:0009793);; Biological Process: mature ribosome assembly (GO:0042256);; Biological Process: ribosomal large sub…	K03264|1e-169|vvi:100254404|hypothetical protein LOC100254404	[J]	Translation, ribosomal structure and biogenesis	eIF-6 family	Eukaryotic translation initiation factor 6-2 {ECO:0000255|HAMAP-Rule:MF_03132} GN=At3g55620 OS=Arabidopsis thaliana (Mouse-ear cress) PE=2 SV=1	Eukaryotic translation initiation factor 6 {ECO:0000256|HAMAP-Rule:MF_03132} OS=Glycine max (Soybean) PE=3 SV=1	PREDICTED: eukaryotic translation initiation factor 6-2-like isoform 1 [Glycine max]	PREDICTED: Glycine max uncharacterized LOC100800352 (LOC100800352), transcript variant 2, mRNA
RDW_SDW_1st	emmax	Chr16	36801463	1.2594e-05	4.9	--	T/A	T:133_A:9	0.06	Glyma.16G208600.2	36810473	36813869	[J]	Translation, ribosomal structure and biogenesis	Molecular Function: translation initiation factor activity (GO:0003743);; Cellular Component: nucleolus (GO:0005730);; Cellular Component: cytosol (GO:0005829);; Biological Process: translational initiation (GO:0006413);; Biological Process: embryo development ending in seed dormancy (GO:0009793);; Biological Process: mature ribosome assembly (GO:0042256);; Biological Process: ribosomal large sub…	K03264|1e-169|vvi:100254404|hypothetical protein LOC100254404	[J]	Translation, ribosomal structure and biogenesis	eIF-6 family	Eukaryotic translation initiation factor 6-2 {ECO:0000255|HAMAP-Rule:MF_03132} GN=At3g55620 OS=Arabidopsis thaliana (Mouse-ear cress) PE=2 SV=1	Eukaryotic translation initiation factor 6 {ECO:0000256|HAMAP-Rule:MF_03132} OS=Glycine max (Soybean) PE=3 SV=1	PREDICTED: eukaryotic translation initiation factor 6-2-like isoform 1 [Glycine max]	PREDICTED: Glycine max uncharacterized LOC100800352 (LOC100800352), transcript variant 2, mRNA
RDW_SDW_1st	fastlmm	Chr16	36801463	1.32972e-05	4.88	--	T/A	T:133_A:9	0.06	Glyma.16G208600.2	36810473	36813869	[J]	Translation, ribosomal structure and biogenesis	Molecular Function: translation initiation factor activity (GO:0003743);; Cellular Component: nucleolus (GO:0005730);; Cellular Component: cytosol (GO:0005829);; Biological Process: translational initiation (GO:0006413);; Biological Process: embryo development ending in seed dormancy (GO:0009793);; Biological Process: mature ribosome assembly (GO:0042256);; Biological Process: ribosomal large sub…	K03264|1e-169|vvi:100254404|hypothetical protein LOC100254404	[J]	Translation, ribosomal structure and biogenesis	eIF-6 family	Eukaryotic translation initiation factor 6-2 {ECO:0000255|HAMAP-Rule:MF_03132} GN=At3g55620 OS=Arabidopsis thaliana (Mouse-ear cress) PE=2 SV=1	Eukaryotic translation initiation factor 6 {ECO:0000256|HAMAP-Rule:MF_03132} OS=Glycine max (Soybean) PE=3 SV=1	PREDICTED: eukaryotic translation initiation factor 6-2-like isoform 1 [Glycine max]	PREDICTED: Glycine max uncharacterized LOC100800352 (LOC100800352), transcript variant 2, mRNA
RDW_SDW_1st	emmax	Chr16	36801463	1.2594e-05	4.9	--	T/A	T:133_A:9	0.06	Glyma.16G208600.3	36810484	36813869	[J]	Translation, ribosomal structure and biogenesis	Molecular Function: translation initiation factor activity (GO:0003743);; Cellular Component: nucleolus (GO:0005730);; Cellular Component: cytosol (GO:0005829);; Biological Process: translational initiation (GO:0006413);; Biological Process: embryo development ending in seed dormancy (GO:0009793);; Biological Process: mature ribosome assembly (GO:0042256);; Biological Process: ribosomal large sub…	K03264|1e-169|vvi:100254404|hypothetical protein LOC100254404	[J]	Translation, ribosomal structure and biogenesis	eIF-6 family	Eukaryotic translation initiation factor 6-2 {ECO:0000255|HAMAP-Rule:MF_03132} GN=At3g55620 OS=Arabidopsis thaliana (Mouse-ear cress) PE=2 SV=1	Eukaryotic translation initiation factor 6 {ECO:0000256|HAMAP-Rule:MF_03132} OS=Glycine max (Soybean) PE=3 SV=1	PREDICTED: eukaryotic translation initiation factor 6-2-like isoform 1 [Glycine max]	PREDICTED: Glycine max uncharacterized LOC100800352 (LOC100800352), transcript variant 2, mRNA
RDW_SDW_1st	fastlmm	Chr16	36801463	1.32972e-05	4.88	--	T/A	T:133_A:9	0.06	Glyma.16G208600.3	36810484	36813869	[J]	Translation, ribosomal structure and biogenesis	Molecular Function: translation initiation factor activity (GO:0003743);; Cellular Component: nucleolus (GO:0005730);; Cellular Component: cytosol (GO:0005829);; Biological Process: translational initiation (GO:0006413);; Biological Process: embryo development ending in seed dormancy (GO:0009793);; Biological Process: mature ribosome assembly (GO:0042256);; Biological Process: ribosomal large sub…	K03264|1e-169|vvi:100254404|hypothetical protein LOC100254404	[J]	Translation, ribosomal structure and biogenesis	eIF-6 family	Eukaryotic translation initiation factor 6-2 {ECO:0000255|HAMAP-Rule:MF_03132} GN=At3g55620 OS=Arabidopsis thaliana (Mouse-ear cress) PE=2 SV=1	Eukaryotic translation initiation factor 6 {ECO:0000256|HAMAP-Rule:MF_03132} OS=Glycine max (Soybean) PE=3 SV=1	PREDICTED: eukaryotic translation initiation factor 6-2-like isoform 1 [Glycine max]	PREDICTED: Glycine max uncharacterized LOC100800352 (LOC100800352), transcript variant 2, mRNA
RDW_SDW_1st	emmax	Chr16	36801463	1.2594e-05	4.9	--	T/A	T:133_A:9	0.06	Glyma.16G208700.1	36814752	36820289	[O]	Posttranslational modification, protein turnover, chaperones	Molecular Function: ATP binding (GO:0005524);; Cellular Component: cytosol (GO:0005829);; Biological Process: rRNA processing (GO:0006364);; Biological Process: protein folding (GO:0006457);; Molecular Function: unfolded protein binding (GO:0051082);;	K09495|0.0|vvi:100264926|hypothetical protein LOC100264926	[O]	Posttranslational modification, protein turnover, chaperones	TCP-1/cpn60 chaperonin family	T-complex protein 1 subunit gamma {ECO:0000303|PubMed:11599560} OS=Arabidopsis thaliana (Mouse-ear cress) PE=1 SV=1	T-complex protein 1 subunit gamma {ECO:0000256|RuleBase:RU004191} OS=Glycine max (Soybean) PE=3 SV=1	PREDICTED: T-complex protein 1 subunit gamma-like [Glycine max]	PREDICTED: Glycine max T-complex protein 1 subunit gamma-like (LOC100802143), mRNA
RDW_SDW_1st	fastlmm	Chr16	36801463	1.32972e-05	4.88	--	T/A	T:133_A:9	0.06	Glyma.16G208700.1	36814752	36820289	[O]	Posttranslational modification, protein turnover, chaperones	Molecular Function: ATP binding (GO:0005524);; Cellular Component: cytosol (GO:0005829);; Biological Process: rRNA processing (GO:0006364);; Biological Process: protein folding (GO:0006457);; Molecular Function: unfolded protein binding (GO:0051082);;	K09495|0.0|vvi:100264926|hypothetical protein LOC100264926	[O]	Posttranslational modification, protein turnover, chaperones	TCP-1/cpn60 chaperonin family	T-complex protein 1 subunit gamma {ECO:0000303|PubMed:11599560} OS=Arabidopsis thaliana (Mouse-ear cress) PE=1 SV=1	T-complex protein 1 subunit gamma {ECO:0000256|RuleBase:RU004191} OS=Glycine max (Soybean) PE=3 SV=1	PREDICTED: T-complex protein 1 subunit gamma-like [Glycine max]	PREDICTED: Glycine max T-complex protein 1 subunit gamma-like (LOC100802143), mRNA
RDW_SDW_1st	emmax	Chr16	36801463	1.2594e-05	4.9	--	T/A	T:133_A:9	0.06	Glyma.16G208800.1	36826359	36834460	--	--	--	--	[K]	Transcription	Plus-3 domain;; SWIB/MDM2 domain;; GYF domain	Uncharacterized protein At5g08430 GN=At5g08430 OS=Arabidopsis thaliana (Mouse-ear cress) PE=1 SV=2	Uncharacterized protein {ECO:0000313|EnsemblPlants:GLYMA16G33391.2} OS=Glycine max (Soybean) PE=4 SV=1	PREDICTED: uncharacterized protein LOC100810151 [Glycine max]	PREDICTED: Glycine max uncharacterized LOC100810151 (LOC100810151), mRNA
RDW_SDW_1st	fastlmm	Chr16	36801463	1.32972e-05	4.88	--	T/A	T:133_A:9	0.06	Glyma.16G208800.1	36826359	36834460	--	--	--	--	[K]	Transcription	Plus-3 domain;; SWIB/MDM2 domain;; GYF domain	Uncharacterized protein At5g08430 GN=At5g08430 OS=Arabidopsis thaliana (Mouse-ear cress) PE=1 SV=2	Uncharacterized protein {ECO:0000313|EnsemblPlants:GLYMA16G33391.2} OS=Glycine max (Soybean) PE=4 SV=1	PREDICTED: uncharacterized protein LOC100810151 [Glycine max]	PREDICTED: Glycine max uncharacterized LOC100810151 (LOC100810151), mRNA
RDW_SDW_1st	emmax	Chr16	36801463	1.2594e-05	4.9	--	T/A	T:133_A:9	0.06	Glyma.16G208800.2	36826394	36834459	--	--	--	--	[K]	Transcription	Plus-3 domain;; SWIB/MDM2 domain;; GYF domain	Uncharacterized protein At5g08430 GN=At5g08430 OS=Arabidopsis thaliana (Mouse-ear cress) PE=1 SV=2	Uncharacterized protein {ECO:0000313|EnsemblPlants:GLYMA16G33391.2} OS=Glycine max (Soybean) PE=4 SV=1	PREDICTED: uncharacterized protein LOC100810151 [Glycine max]	PREDICTED: Glycine max uncharacterized LOC100810151 (LOC100810151), mRNA
RDW_SDW_1st	fastlmm	Chr16	36801463	1.32972e-05	4.88	--	T/A	T:133_A:9	0.06	Glyma.16G208800.2	36826394	36834459	--	--	--	--	[K]	Transcription	Plus-3 domain;; SWIB/MDM2 domain;; GYF domain	Uncharacterized protein At5g08430 GN=At5g08430 OS=Arabidopsis thaliana (Mouse-ear cress) PE=1 SV=2	Uncharacterized protein {ECO:0000313|EnsemblPlants:GLYMA16G33391.2} OS=Glycine max (Soybean) PE=4 SV=1	PREDICTED: uncharacterized protein LOC100810151 [Glycine max]	PREDICTED: Glycine max uncharacterized LOC100810151 (LOC100810151), mRNA
RDW_SDW_1st	emmax	Chr16	36801463	1.2594e-05	4.9	--	T/A	T:133_A:9	0.06	Glyma.16G208900.1	36838653	36839376	--	--	Molecular Function: serine-type endopeptidase inhibitor activity (GO:0004867);; Cellular Component: extracellular region (GO:0005576);; Biological Process: proteolysis (GO:0006508);; Molecular Function: peptidase activity (GO:0008233);; Biological Process: negative regulation of peptidase activity (GO:0010466);;	--	--	--	Bowman-Birk serine protease inhibitor family	Bowman-Birk type proteinase inhibitor D-II (Precursor) OS=Glycine max (Soybean) PE=1 SV=2	Uncharacterized protein {ECO:0000313|EnsemblPlants:GLYMA16G33400.1} OS=Glycine max (Soybean) PE=3 SV=1	Bowman-Birk type proteinase isoinhibitor D [Glycine soja]	Glycine soja WSTI-D for Bowman-Birk type proteinase isoinhibitor D, complete cds
RDW_SDW_1st	fastlmm	Chr16	36801463	1.32972e-05	4.88	--	T/A	T:133_A:9	0.06	Glyma.16G208900.1	36838653	36839376	--	--	Molecular Function: serine-type endopeptidase inhibitor activity (GO:0004867);; Cellular Component: extracellular region (GO:0005576);; Biological Process: proteolysis (GO:0006508);; Molecular Function: peptidase activity (GO:0008233);; Biological Process: negative regulation of peptidase activity (GO:0010466);;	--	--	--	Bowman-Birk serine protease inhibitor family	Bowman-Birk type proteinase inhibitor D-II (Precursor) OS=Glycine max (Soybean) PE=1 SV=2	Uncharacterized protein {ECO:0000313|EnsemblPlants:GLYMA16G33400.1} OS=Glycine max (Soybean) PE=3 SV=1	Bowman-Birk type proteinase isoinhibitor D [Glycine soja]	Glycine soja WSTI-D for Bowman-Birk type proteinase isoinhibitor D, complete cds
RDW_SDW_1st	emmax	Chr16	36801463	1.2594e-05	4.9	--	T/A	T:133_A:9	0.06	Glyma.16G209000.1	36841786	36845498	--	--	Molecular Function: purine ribonucleoside binding (GO:0032550);; Molecular Function: adenyl ribonucleotide binding (GO:0032559);; Molecular Function: anion binding (GO:0043168);; Biological Process: response to stimulus (GO:0050896);;	--	--	--	TIR domain;; TIR domain	TMV resistance protein N GN=N OS=Nicotiana glutinosa (Tobacco) PE=1 SV=1	Uncharacterized protein {ECO:0000313|EnsemblPlants:GLYMA16G33421.1} OS=Glycine max (Soybean) PE=4 SV=1	PREDICTED: TMV resistance protein N-like [Glycine max]	PREDICTED: Glycine max TMV resistance protein N-like (LOC102665858), mRNA
RDW_SDW_1st	fastlmm	Chr16	36801463	1.32972e-05	4.88	--	T/A	T:133_A:9	0.06	Glyma.16G209000.1	36841786	36845498	--	--	Molecular Function: purine ribonucleoside binding (GO:0032550);; Molecular Function: adenyl ribonucleotide binding (GO:0032559);; Molecular Function: anion binding (GO:0043168);; Biological Process: response to stimulus (GO:0050896);;	--	--	--	TIR domain;; TIR domain	TMV resistance protein N GN=N OS=Nicotiana glutinosa (Tobacco) PE=1 SV=1	Uncharacterized protein {ECO:0000313|EnsemblPlants:GLYMA16G33421.1} OS=Glycine max (Soybean) PE=4 SV=1	PREDICTED: TMV resistance protein N-like [Glycine max]	PREDICTED: Glycine max TMV resistance protein N-like (LOC102665858), mRNA
RDW_SDW_1st	emmax	Chr16	36801463	1.2594e-05	4.9	--	T/A	T:133_A:9	0.06	Glyma.16G209100.1	36847918	36850157	--	--	--	--	--	--	Plant protein of unknown function	Putative UPF0481 protein At3g02645 GN=At3g02645 OS=Arabidopsis thaliana (Mouse-ear cress) PE=3 SV=1	Uncharacterized protein {ECO:0000313|EnsemblPlants:GLYMA16G33430.1} OS=Glycine max (Soybean) PE=4 SV=2	PREDICTED: putative UPF0481 protein At3g02645-like [Glycine max]	PREDICTED: Glycine max putative UPF0481 protein At3g02645-like (LOC100803197), mRNA
RDW_SDW_1st	fastlmm	Chr16	36801463	1.32972e-05	4.88	--	T/A	T:133_A:9	0.06	Glyma.16G209100.1	36847918	36850157	--	--	--	--	--	--	Plant protein of unknown function	Putative UPF0481 protein At3g02645 GN=At3g02645 OS=Arabidopsis thaliana (Mouse-ear cress) PE=3 SV=1	Uncharacterized protein {ECO:0000313|EnsemblPlants:GLYMA16G33430.1} OS=Glycine max (Soybean) PE=4 SV=2	PREDICTED: putative UPF0481 protein At3g02645-like [Glycine max]	PREDICTED: Glycine max putative UPF0481 protein At3g02645-like (LOC100803197), mRNA
RDW_SDW_1st	emmax	Chr16	36801463	1.2594e-05	4.9	--	T/A	T:133_A:9	0.06	Glyma.16G209200.1	36854453	36855197	--	--	--	--	--	--	--	--	Uncharacterized protein {ECO:0000313|EnsemblPlants:GLYMA06G19220.2} OS=Glycine max (Soybean) PE=4 SV=1	F-box/kelch-repeat protein [Glycine soja]	Glycine max clone GM_WBb0130I09, complete sequence
RDW_SDW_1st	fastlmm	Chr16	36801463	1.32972e-05	4.88	--	T/A	T:133_A:9	0.06	Glyma.16G209200.1	36854453	36855197	--	--	--	--	--	--	--	--	Uncharacterized protein {ECO:0000313|EnsemblPlants:GLYMA06G19220.2} OS=Glycine max (Soybean) PE=4 SV=1	F-box/kelch-repeat protein [Glycine soja]	Glycine max clone GM_WBb0130I09, complete sequence
RDW_SDW_1st	emmax	Chr16	36801463	1.2594e-05	4.9	--	T/A	T:133_A:9	0.06	Glyma.16G209300.1	36856833	36863994	[I]	Lipid transport and metabolism	--	K05605|1e-150|pop:POPTR_586337|hypothetical protein	--	--	2-enoyl-CoA Hydratase C-terminal region;; Enoyl-CoA hydratase/isomerase family	Probable 3-hydroxyisobutyryl-CoA hydrolase 2 GN=At2g30650 OS=Arabidopsis thaliana (Mouse-ear cress) PE=2 SV=1	Uncharacterized protein {ECO:0000313|EnsemblPlants:GLYMA16G33451.1} (Fragment) OS=Glycine max (Soybean) PE=4 SV=1	PREDICTED: probable 3-hydroxyisobutyryl-CoA hydrolase 3 [Vitis vinifera]	PREDICTED: Glycine max probable 3-hydroxyisobutyryl-CoA hydrolase 3-like (LOC100811222), mRNA
RDW_SDW_1st	fastlmm	Chr16	36801463	1.32972e-05	4.88	--	T/A	T:133_A:9	0.06	Glyma.16G209300.1	36856833	36863994	[I]	Lipid transport and metabolism	--	K05605|1e-150|pop:POPTR_586337|hypothetical protein	--	--	2-enoyl-CoA Hydratase C-terminal region;; Enoyl-CoA hydratase/isomerase family	Probable 3-hydroxyisobutyryl-CoA hydrolase 2 GN=At2g30650 OS=Arabidopsis thaliana (Mouse-ear cress) PE=2 SV=1	Uncharacterized protein {ECO:0000313|EnsemblPlants:GLYMA16G33451.1} (Fragment) OS=Glycine max (Soybean) PE=4 SV=1	PREDICTED: probable 3-hydroxyisobutyryl-CoA hydrolase 3 [Vitis vinifera]	PREDICTED: Glycine max probable 3-hydroxyisobutyryl-CoA hydrolase 3-like (LOC100811222), mRNA
RDW_SDW_1st	emmax	Chr16	36801463	1.2594e-05	4.9	--	T/A	T:133_A:9	0.06	Glyma.16G209300.2	36856833	36863994	[I]	Lipid transport and metabolism	--	K05605|1e-149|vvi:100253979|hypothetical protein LOC100253979	--	--	2-enoyl-CoA Hydratase C-terminal region;; Enoyl-CoA hydratase/isomerase family	Probable 3-hydroxyisobutyryl-CoA hydrolase 2 GN=At2g30650 OS=Arabidopsis thaliana (Mouse-ear cress) PE=2 SV=1	Uncharacterized protein {ECO:0000313|EnsemblPlants:GLYMA16G33451.2} (Fragment) OS=Glycine max (Soybean) PE=4 SV=1	3-hydroxyisobutyryl-CoA hydrolase 1 [Glycine soja]	PREDICTED: Glycine max probable 3-hydroxyisobutyryl-CoA hydrolase 3-like (LOC100811222), mRNA
RDW_SDW_1st	fastlmm	Chr16	36801463	1.32972e-05	4.88	--	T/A	T:133_A:9	0.06	Glyma.16G209300.2	36856833	36863994	[I]	Lipid transport and metabolism	--	K05605|1e-149|vvi:100253979|hypothetical protein LOC100253979	--	--	2-enoyl-CoA Hydratase C-terminal region;; Enoyl-CoA hydratase/isomerase family	Probable 3-hydroxyisobutyryl-CoA hydrolase 2 GN=At2g30650 OS=Arabidopsis thaliana (Mouse-ear cress) PE=2 SV=1	Uncharacterized protein {ECO:0000313|EnsemblPlants:GLYMA16G33451.2} (Fragment) OS=Glycine max (Soybean) PE=4 SV=1	3-hydroxyisobutyryl-CoA hydrolase 1 [Glycine soja]	PREDICTED: Glycine max probable 3-hydroxyisobutyryl-CoA hydrolase 3-like (LOC100811222), mRNA
RDW_SDW_1st	emmax	Chr16	36801463	1.2594e-05	4.9	--	T/A	T:133_A:9	0.06	Glyma.16G209300.3	36856833	36863288	[I]	Lipid transport and metabolism	--	K05605|1e-147|vvi:100253979|hypothetical protein LOC100253979	--	--	2-enoyl-CoA Hydratase C-terminal region;; Enoyl-CoA hydratase/isomerase family	Probable 3-hydroxyisobutyryl-CoA hydrolase 2 GN=At2g30650 OS=Arabidopsis thaliana (Mouse-ear cress) PE=2 SV=1	Uncharacterized protein {ECO:0000313|EnsemblPlants:GLYMA16G33451.3} OS=Glycine max (Soybean) PE=4 SV=1	3-hydroxyisobutyryl-CoA hydrolase 1 [Glycine soja]	PREDICTED: Glycine max probable 3-hydroxyisobutyryl-CoA hydrolase 3-like (LOC100811222), mRNA
RDW_SDW_1st	fastlmm	Chr16	36801463	1.32972e-05	4.88	--	T/A	T:133_A:9	0.06	Glyma.16G209300.3	36856833	36863288	[I]	Lipid transport and metabolism	--	K05605|1e-147|vvi:100253979|hypothetical protein LOC100253979	--	--	2-enoyl-CoA Hydratase C-terminal region;; Enoyl-CoA hydratase/isomerase family	Probable 3-hydroxyisobutyryl-CoA hydrolase 2 GN=At2g30650 OS=Arabidopsis thaliana (Mouse-ear cress) PE=2 SV=1	Uncharacterized protein {ECO:0000313|EnsemblPlants:GLYMA16G33451.3} OS=Glycine max (Soybean) PE=4 SV=1	3-hydroxyisobutyryl-CoA hydrolase 1 [Glycine soja]	PREDICTED: Glycine max probable 3-hydroxyisobutyryl-CoA hydrolase 3-like (LOC100811222), mRNA
RDW_SDW_1st	emmax	Chr16	36801463	1.2594e-05	4.9	--	T/A	T:133_A:9	0.06	Glyma.16G209400.1	36871978	36878151	[V]	Defense mechanisms	Molecular Function: ATP binding (GO:0005524);; Biological Process: ATP catabolic process (GO:0006200);; Biological Process: response to wounding (GO:0009611);; Biological Process: response to salt stress (GO:0009651);; Biological Process: response to abscisic acid (GO:0009737);; Cellular Component: external side of plasma membrane (GO:0009897);; Molecular Function: fatty acid transporter activity…	--	[Q]	Secondary metabolites biosynthesis, transport and catabolism	ABC-2 type transporter;; ABC transporter;; AAA domain;; P-loop containing region of AAA domain	ABC transporter G family member 11 GN=At1g17840 OS=Arabidopsis thaliana (Mouse-ear cress) PE=1 SV=1	Uncharacterized protein {ECO:0000313|EnsemblPlants:GLYMA16G33470.1} OS=Glycine max (Soybean) PE=3 SV=2	PREDICTED: ABC transporter G family member 11-like [Glycine max]	PREDICTED: Glycine max ABC transporter G family member 11-like (LOC100803731), mRNA
RDW_SDW_1st	fastlmm	Chr16	36801463	1.32972e-05	4.88	--	T/A	T:133_A:9	0.06	Glyma.16G209400.1	36871978	36878151	[V]	Defense mechanisms	Molecular Function: ATP binding (GO:0005524);; Biological Process: ATP catabolic process (GO:0006200);; Biological Process: response to wounding (GO:0009611);; Biological Process: response to salt stress (GO:0009651);; Biological Process: response to abscisic acid (GO:0009737);; Cellular Component: external side of plasma membrane (GO:0009897);; Molecular Function: fatty acid transporter activity…	--	[Q]	Secondary metabolites biosynthesis, transport and catabolism	ABC-2 type transporter;; ABC transporter;; AAA domain;; P-loop containing region of AAA domain	ABC transporter G family member 11 GN=At1g17840 OS=Arabidopsis thaliana (Mouse-ear cress) PE=1 SV=1	Uncharacterized protein {ECO:0000313|EnsemblPlants:GLYMA16G33470.1} OS=Glycine max (Soybean) PE=3 SV=2	PREDICTED: ABC transporter G family member 11-like [Glycine max]	PREDICTED: Glycine max ABC transporter G family member 11-like (LOC100803731), mRNA
RDW_SDW_1st	emmax	Chr16	36801463	1.2594e-05	4.9	--	T/A	T:133_A:9	0.06	Glyma.16G209500.1	36885484	36892756	--	--	--	--	--	--	Protein of unknown function (DUF789)	--	Uncharacterized protein {ECO:0000313|EnsemblPlants:GLYMA16G33480.1} OS=Glycine max (Soybean) PE=4 SV=1	PREDICTED: uncharacterized protein LOC100811743 isoform X2 [Glycine max]	PREDICTED: Glycine max uncharacterized LOC100811743 (LOC100811743), transcript variant X2, mRNA
RDW_SDW_1st	fastlmm	Chr16	36801463	1.32972e-05	4.88	--	T/A	T:133_A:9	0.06	Glyma.16G209500.1	36885484	36892756	--	--	--	--	--	--	Protein of unknown function (DUF789)	--	Uncharacterized protein {ECO:0000313|EnsemblPlants:GLYMA16G33480.1} OS=Glycine max (Soybean) PE=4 SV=1	PREDICTED: uncharacterized protein LOC100811743 isoform X2 [Glycine max]	PREDICTED: Glycine max uncharacterized LOC100811743 (LOC100811743), transcript variant X2, mRNA
RDW_SDW_1st	emmax	Chr16	36801463	1.2594e-05	4.9	--	T/A	T:133_A:9	0.06	Glyma.16G209500.2	36885484	36892756	--	--	--	--	--	--	Protein of unknown function (DUF789)	--	Uncharacterized protein {ECO:0000313|EnsemblPlants:GLYMA16G33480.1} OS=Glycine max (Soybean) PE=4 SV=1	PREDICTED: uncharacterized protein LOC100811743 isoform X1 [Glycine max]	PREDICTED: Glycine max uncharacterized LOC100811743 (LOC100811743), transcript variant X1, mRNA
RDW_SDW_1st	fastlmm	Chr16	36801463	1.32972e-05	4.88	--	T/A	T:133_A:9	0.06	Glyma.16G209500.2	36885484	36892756	--	--	--	--	--	--	Protein of unknown function (DUF789)	--	Uncharacterized protein {ECO:0000313|EnsemblPlants:GLYMA16G33480.1} OS=Glycine max (Soybean) PE=4 SV=1	PREDICTED: uncharacterized protein LOC100811743 isoform X1 [Glycine max]	PREDICTED: Glycine max uncharacterized LOC100811743 (LOC100811743), transcript variant X1, mRNA
RDW_SDW_1st	emmax	Chr16	36801463	1.2594e-05	4.9	--	T/A	T:133_A:9	0.06	Glyma.16G209500.3	36889715	36892756	--	--	--	--	--	--	Protein of unknown function (DUF789)	--	Uncharacterized protein {ECO:0000313|EnsemblPlants:GLYMA16G33480.2} OS=Glycine max (Soybean) PE=4 SV=1	PREDICTED: uncharacterized protein LOC100811743 isoform X1 [Glycine max]	PREDICTED: Glycine max uncharacterized LOC100811743 (LOC100811743), transcript variant X1, mRNA
RDW_SDW_1st	fastlmm	Chr16	36801463	1.32972e-05	4.88	--	T/A	T:133_A:9	0.06	Glyma.16G209500.3	36889715	36892756	--	--	--	--	--	--	Protein of unknown function (DUF789)	--	Uncharacterized protein {ECO:0000313|EnsemblPlants:GLYMA16G33480.2} OS=Glycine max (Soybean) PE=4 SV=1	PREDICTED: uncharacterized protein LOC100811743 isoform X1 [Glycine max]	PREDICTED: Glycine max uncharacterized LOC100811743 (LOC100811743), transcript variant X1, mRNA
RDW_SDW_1st	emmax	Chr16	36801463	1.2594e-05	4.9	--	T/A	T:133_A:9	0.06	Glyma.16G209600.1	36896783	36905189	--	--	Cellular Component: membrane (GO:0016020);;	--	[R]	General function prediction only	Putative integral membrane protein conserved region (DUF2404)	--	Uncharacterized protein {ECO:0000313|EnsemblPlants:GLYMA16G33490.1} OS=Glycine max (Soybean) PE=4 SV=2	PREDICTED: uncharacterized protein LOC100812281 isoform X3 [Glycine max]	PREDICTED: Glycine max uncharacterized LOC100812281 (LOC100812281), transcript variant X3, mRNA
RDW_SDW_1st	fastlmm	Chr16	36801463	1.32972e-05	4.88	--	T/A	T:133_A:9	0.06	Glyma.16G209600.1	36896783	36905189	--	--	Cellular Component: membrane (GO:0016020);;	--	[R]	General function prediction only	Putative integral membrane protein conserved region (DUF2404)	--	Uncharacterized protein {ECO:0000313|EnsemblPlants:GLYMA16G33490.1} OS=Glycine max (Soybean) PE=4 SV=2	PREDICTED: uncharacterized protein LOC100812281 isoform X3 [Glycine max]	PREDICTED: Glycine max uncharacterized LOC100812281 (LOC100812281), transcript variant X3, mRNA
RDW_SDW_1st	emmax	Chr16	36801463	1.2594e-05	4.9	--	T/A	T:133_A:9	0.06	Glyma.16G209600.2	36896940	36905179	--	--	Cellular Component: membrane (GO:0016020);;	--	[R]	General function prediction only	Putative integral membrane protein conserved region (DUF2404)	--	Uncharacterized protein {ECO:0000313|EnsemblPlants:GLYMA16G33490.1} OS=Glycine max (Soybean) PE=4 SV=2	PREDICTED: uncharacterized protein LOC100812281 isoform X3 [Glycine max]	PREDICTED: Glycine max uncharacterized LOC100812281 (LOC100812281), transcript variant X3, mRNA
RDW_SDW_1st	fastlmm	Chr16	36801463	1.32972e-05	4.88	--	T/A	T:133_A:9	0.06	Glyma.16G209600.2	36896940	36905179	--	--	Cellular Component: membrane (GO:0016020);;	--	[R]	General function prediction only	Putative integral membrane protein conserved region (DUF2404)	--	Uncharacterized protein {ECO:0000313|EnsemblPlants:GLYMA16G33490.1} OS=Glycine max (Soybean) PE=4 SV=2	PREDICTED: uncharacterized protein LOC100812281 isoform X3 [Glycine max]	PREDICTED: Glycine max uncharacterized LOC100812281 (LOC100812281), transcript variant X3, mRNA
Root_dry_weight_1st	fastlmm	Chr09	40442312	5.70521e-05	4.24	--	C/A	C:131_A:7	0.05	Glyma.09G178600.1	40342421	40342771	[R]	General function prediction only	Biological Process: DNA-templated transcription, elongation (GO:0006354);; Cellular Component: chloroplast thylakoid membrane (GO:0009535);; Biological Process: photosystem I assembly (GO:0048564);; Molecular Function: unfolded protein binding (GO:0051082);;	--	[R]	General function prediction only	TPR repeat;; Tetratricopeptide repeat;; Tetratricopeptide repeat;; Tetratricopeptide repeat	Photosystem I assembly protein Ycf3 {ECO:0000255|HAMAP-Rule:MF_00439} OS=Spinacia oleracea (Spinach) PE=3 SV=1	Uncharacterized protein {ECO:0000313|EnsemblPlants:GLYMA09G30970.2} OS=Glycine max (Soybean) PE=4 SV=1	photosystem I assembly protein Ycf3 [Lactuca sativa]	Glycine soja chloroplast, complete genome
Root_dry_weight_1st	fastlmm	Chr09	40442312	5.70521e-05	4.24	--	C/A	C:131_A:7	0.05	Glyma.09G178700.1	40344306	40347537	[V]	Defense mechanisms	Molecular Function: transmembrane transporter activity (GO:0022857);; Biological Process: transmembrane transport (GO:0055085);;	--	[R]	General function prediction only	MatE	MATE efflux family protein 9 GN=F3L12.7 OS=Arabidopsis thaliana (Mouse-ear cress) PE=2 SV=1	Uncharacterized protein {ECO:0000313|EnsemblPlants:GLYMA09G30985.1} OS=Glycine max (Soybean) PE=4 SV=1	PREDICTED: MATE efflux family protein 9-like [Glycine max]	PREDICTED: Glycine max MATE efflux family protein 9-like (LOC100792605), mRNA
Root_dry_weight_1st	fastlmm	Chr09	40442312	5.70521e-05	4.24	--	C/A	C:131_A:7	0.05	Glyma.09G178800.1	40354319	40358609	[V]	Defense mechanisms	Biological Process: drug transmembrane transport (GO:0006855);; Molecular Function: drug transmembrane transporter activity (GO:0015238);; Molecular Function: antiporter activity (GO:0015297);; Cellular Component: membrane (GO:0016020);;	--	[R]	General function prediction only	MatE	MATE efflux family protein 9 GN=F3L12.7 OS=Arabidopsis thaliana (Mouse-ear cress) PE=2 SV=1	MATE efflux family protein {ECO:0000256|RuleBase:RU004914} (Fragment) OS=Glycine max (Soybean) PE=3 SV=2	PREDICTED: MATE efflux family protein 9-like [Glycine max]	PREDICTED: Glycine max MATE efflux family protein 9-like (LOC100793135), mRNA
Root_dry_weight_1st	fastlmm	Chr09	40442312	5.70521e-05	4.24	--	C/A	C:131_A:7	0.05	Glyma.09G178900.1	40368198	40371411	[V]	Defense mechanisms	Biological Process: drug transmembrane transport (GO:0006855);; Molecular Function: drug transmembrane transporter activity (GO:0015238);; Molecular Function: antiporter activity (GO:0015297);; Cellular Component: membrane (GO:0016020);;	--	[R]	General function prediction only	MatE	MATE efflux family protein 5 GN=F3L12.12 OS=Arabidopsis thaliana (Mouse-ear cress) PE=3 SV=1	MATE efflux family protein {ECO:0000256|RuleBase:RU004914} OS=Glycine max (Soybean) PE=3 SV=1	PREDICTED: MATE efflux family protein 5-like [Glycine max]	PREDICTED: Glycine max MATE efflux family protein 5-like (LOC100794717), mRNA
Root_dry_weight_1st	fastlmm	Chr09	40442312	5.70521e-05	4.24	--	C/A	C:131_A:7	0.05	Glyma.09G178900.2	40368198	40371349	[V]	Defense mechanisms	Biological Process: drug transmembrane transport (GO:0006855);; Molecular Function: drug transmembrane transporter activity (GO:0015238);; Molecular Function: antiporter activity (GO:0015297);; Cellular Component: membrane (GO:0016020);;	--	[R]	General function prediction only	MatE	MATE efflux family protein 5 GN=F3L12.12 OS=Arabidopsis thaliana (Mouse-ear cress) PE=3 SV=1	MATE efflux family protein {ECO:0000256|RuleBase:RU004914} OS=Glycine max (Soybean) PE=3 SV=1	PREDICTED: MATE efflux family protein 5-like [Glycine max]	PREDICTED: Glycine max MATE efflux family protein 5-like (LOC100794717), mRNA
Root_dry_weight_1st	fastlmm	Chr09	40442312	5.70521e-05	4.24	--	C/A	C:131_A:7	0.05	Glyma.09G179000.1	40373197	40377187	[V]	Defense mechanisms	Biological Process: drug transmembrane transport (GO:0006855);; Molecular Function: drug transmembrane transporter activity (GO:0015238);; Molecular Function: antiporter activity (GO:0015297);; Cellular Component: membrane (GO:0016020);;	--	[R]	General function prediction only	MatE	MATE efflux family protein 5 GN=F3L12.12 OS=Arabidopsis thaliana (Mouse-ear cress) PE=3 SV=1	MATE efflux family protein {ECO:0000256|RuleBase:RU004914} OS=Glycine max (Soybean) PE=3 SV=1	PREDICTED: MATE efflux family protein 5-like [Glycine max]	PREDICTED: Glycine max MATE efflux family protein 5-like (LOC100815319), mRNA
Root_dry_weight_1st	fastlmm	Chr09	40442312	5.70521e-05	4.24	--	C/A	C:131_A:7	0.05	Glyma.09G179100.1	40387143	40389550	[GER]	--	Cellular Component: membrane (GO:0016020);;	--	--	--	EamA-like transporter family;; Multidrug resistance efflux transporter;; Triose-phosphate Transporter family	WAT1-related protein At3g18200 GN=At3g18200 OS=Arabidopsis thaliana (Mouse-ear cress) PE=2 SV=1	Uncharacterized protein {ECO:0000313|EnsemblPlants:GLYMA09G31040.2} OS=Glycine max (Soybean) PE=4 SV=1	PREDICTED: WAT1-related protein At3g18200 [Glycine max]	PREDICTED: Glycine max auxin-induced protein 5NG4-like (LOC100795244), mRNA
Root_dry_weight_1st	fastlmm	Chr09	40442312	5.70521e-05	4.24	--	C/A	C:131_A:7	0.05	Glyma.09G179200.1	40391988	40396974	[T]	Signal transduction mechanisms	Molecular Function: protein serine/threonine phosphatase activity (GO:0004722);; Biological Process: metabolic process (GO:0008152);;	--	[T]	Signal transduction mechanisms	Protein phosphatase 2C	Probable protein phosphatase 2C 67 OS=Oryza sativa subsp. japonica (Rice) PE=2 SV=1	Uncharacterized protein {ECO:0000313|EnsemblPlants:GLYMA09G31050.1} OS=Glycine max (Soybean) PE=4 SV=1	PREDICTED: probable protein phosphatase 2C 67-like [Glycine max]	PREDICTED: Glycine max probable protein phosphatase 2C 67-like (LOC100815852), mRNA
Root_dry_weight_1st	fastlmm	Chr09	40442312	5.70521e-05	4.24	--	C/A	C:131_A:7	0.05	Glyma.09G179300.1	40402524	40409805	--	--	Molecular Function: iron ion binding (GO:0005506);; Molecular Function: oxidoreductase activity, acting on paired donors, with incorporation or reduction of molecular oxygen, 2-oxoglutarate as one donor, and incorporation of one atom each of oxygen into both donors (GO:0016706);; Molecular Function: L-ascorbic acid binding (GO:0031418);; Biological Process: oxidation-reduction process (GO:0055114…	--	[O]	Posttranslational modification, protein turnover, chaperones	2OG-Fe(II) oxygenase superfamily	Uncharacterized PKHD-type hydroxylase At1g22950 GN=At1g22950 OS=Arabidopsis thaliana (Mouse-ear cress) PE=2 SV=2	Uncharacterized protein {ECO:0000313|EnsemblPlants:GLYMA07G11180.1} OS=Glycine max (Soybean) PE=4 SV=1	PREDICTED: uncharacterized PKHD-type hydroxylase At1g22950 isoform X1 [Glycine max]	PREDICTED: Glycine max uncharacterized LOC100816390 (LOC100816390), transcript variant X3, misc_RNA
Root_dry_weight_1st	fastlmm	Chr09	40442312	5.70521e-05	4.24	--	C/A	C:131_A:7	0.05	Glyma.09G179400.1	40412865	40415233	--	--	--	--	--	--	Late embryogenesis abundant protein	--	Uncharacterized protein {ECO:0000313|EnsemblPlants:GLYMA09G31070.1} OS=Glycine max (Soybean) PE=4 SV=1	PREDICTED: uncharacterized protein LOC100817451 [Glycine max]	PREDICTED: Glycine max uncharacterized LOC100817451 (LOC100817451), mRNA
Root_dry_weight_1st	fastlmm	Chr09	40442312	5.70521e-05	4.24	--	C/A	C:131_A:7	0.05	Glyma.09G179500.1	40420404	40427085	[A]	RNA processing and modification	Molecular Function: RNA binding (GO:0003723);; Molecular Function: polynucleotide adenylyltransferase activity (GO:0004652);; Cellular Component: nucleus (GO:0005634);; Biological Process: RNA polyadenylation (GO:0043631);;	K14376|0.0|rcu:RCOM_0723820|Poly(A) polymerase alpha, putative (EC:2.7.7.19)	[A]	RNA processing and modification	Poly(A) polymerase central domain;; Poly(A) polymerase predicted RNA binding domain;; Nucleotidyltransferase domain	Nuclear poly(A) polymerase 1 {ECO:0000303|PubMed:18479511} OS=Arabidopsis thaliana (Mouse-ear cress) PE=1 SV=1	Uncharacterized protein {ECO:0000313|EnsemblPlants:GLYMA09G31080.1} OS=Glycine max (Soybean) PE=4 SV=1	PREDICTED: poly(A) polymerase-like isoform X1 [Glycine max]	PREDICTED: Glycine max poly(A) polymerase-like (LOC100816915), transcript variant X2, mRNA
Root_dry_weight_1st	fastlmm	Chr09	40442312	5.70521e-05	4.24	--	C/A	C:131_A:7	0.05	Glyma.09G179600.1	40442367	40444892	[E]	Amino acid transport and metabolism	Molecular Function: aminopeptidase activity (GO:0004177);; Cellular Component: cytosol (GO:0005829);; Cellular Component: plasma membrane (GO:0005886);; Biological Process: gluconeogenesis (GO:0006094);; Biological Process: cytoskeleton organization (GO:0007010);; Molecular Function: metallopeptidase activity (GO:0008237);; Molecular Function: zinc ion binding (GO:0008270);; Biological Process: a…	K08776|1e-76|vvi:100264544|hypothetical protein LOC100264544	[EO]	--	Peptidase family M1	Aminopeptidase M1 GN=APM1 OS=Arabidopsis thaliana (Mouse-ear cress) PE=1 SV=1	Uncharacterized protein {ECO:0000313|EnsemblPlants:GLYMA09G31087.1} OS=Glycine max (Soybean) PE=4 SV=1	PREDICTED: aminopeptidase M1-like isoform X1 [Glycine max]	PREDICTED: Glycine max aminopeptidase M1-like (LOC100811437), transcript variant X3, mRNA
Root_dry_weight_1st	fastlmm	Chr09	40442312	5.70521e-05	4.24	--	C/A	C:131_A:7	0.05	Glyma.09G179700.1	40465341	40466129	--	--	--	--	[TZ]	--	--	Formin-like protein 16 (Precursor) GN=OsJ_008039 OS=Oryza sativa subsp. japonica (Rice) PE=2 SV=1	Uncharacterized protein {ECO:0000313|EnsemblPlants:GLYMA09G31094.1} OS=Glycine max (Soybean) PE=4 SV=1	PREDICTED: wiskott-Aldrich syndrome protein-like isoform X1 [Glycine max]	PREDICTED: Glycine max wiskott-Aldrich syndrome protein-like (LOC100796835), transcript variant X1, mRNA
Root_dry_weight_1st	fastlmm	Chr09	40442312	5.70521e-05	4.24	--	C/A	C:131_A:7	0.05	Glyma.09G179800.1	40479282	40480264	--	--	--	--	--	--	--	--	Uncharacterized protein {ECO:0000313|EnsemblPlants:GLYMA09G31102.1} OS=Glycine max (Soybean) PE=4 SV=1	PREDICTED: uncharacterized protein LOC100797364 [Glycine max]	PREDICTED: Glycine max uncharacterized LOC100797364 (LOC100797364), mRNA
Root_dry_weight_1st	fastlmm	Chr09	40442312	5.70521e-05	4.24	--	C/A	C:131_A:7	0.05	Glyma.09G179800.2	40479282	40480264	--	--	--	--	--	--	--	--	Uncharacterized protein {ECO:0000313|EnsemblPlants:GLYMA09G31102.1} OS=Glycine max (Soybean) PE=4 SV=1	PREDICTED: uncharacterized protein LOC100797364 [Glycine max]	PREDICTED: Glycine max uncharacterized LOC100797364 (LOC100797364), mRNA
Root_dry_weight_1st	fastlmm	Chr09	40442312	5.70521e-05	4.24	--	C/A	C:131_A:7	0.05	Glyma.09G179900.1	40495676	40497969	--	--	--	--	--	--	--	--	Uncharacterized protein {ECO:0000313|EnsemblPlants:GLYMA09G31110.4} OS=Glycine max (Soybean) PE=4 SV=1	hypothetical protein glysoja_033628 [Glycine soja]	PREDICTED: Glycine max lysine-specific demethylase 5A-like (LOC100817981), mRNA
Root_dry_weight_1st	fastlmm	Chr09	40442312	5.70521e-05	4.24	--	C/A	C:131_A:7	0.05	Glyma.09G179900.2	40495676	40497969	--	--	--	--	--	--	--	--	Uncharacterized protein {ECO:0000313|EnsemblPlants:GLYMA09G31110.1} OS=Glycine max (Soybean) PE=4 SV=1	PREDICTED: lysine-specific demethylase 5A-like [Glycine max]	PREDICTED: Glycine max lysine-specific demethylase 5A-like (LOC100817981), mRNA
Root_dry_weight_1st	fastlmm	Chr09	40442312	5.70521e-05	4.24	--	C/A	C:131_A:7	0.05	Glyma.09G180000.1	40511213	40511775	--	--	--	--	--	--	--	--	Uncharacterized protein {ECO:0000313|EnsemblPlants:GLYMA09G31120.1} OS=Glycine max (Soybean) PE=4 SV=1	hypothetical protein glysoja_033629 [Glycine soja]	Phaseolus vulgaris hypothetical protein (PHAVU_004G153200g) mRNA, complete cds
Root_dry_weight_1st	fastlmm	Chr09	40442312	5.70521e-05	4.24	--	C/A	C:131_A:7	0.05	Glyma.09G180100.1	40521376	40524186	--	--	--	--	--	--	PB1 domain	--	Uncharacterized protein {ECO:0000313|EnsemblPlants:GLYMA09G31140.1} OS=Glycine max (Soybean) PE=4 SV=2	PREDICTED: uncharacterized protein LOC100797907 [Glycine max]	PREDICTED: Glycine max uncharacterized LOC100797907 (LOC100797907), mRNA
Root_dry_weight_1st	fastlmm	Chr09	40442312	5.70521e-05	4.24	--	C/A	C:131_A:7	0.05	Glyma.09G180200.1	40528825	40534813	--	--	Biological Process: chlorophyll catabolic process (GO:0015996);;	--	--	--	Alpha/beta hydrolase family;; Alpha/beta hydrolase family;; alpha/beta hydrolase fold	--	Uncharacterized protein {ECO:0000313|EnsemblPlants:GLYMA09G31160.3} OS=Glycine max (Soybean) PE=4 SV=1	PREDICTED: uncharacterized protein LOC100798430 isoform X2 [Glycine max]	PREDICTED: Glycine max uncharacterized LOC100798430 (LOC100798430), transcript variant X2, mRNA
Root_dry_weight_1st	fastlmm	Chr09	40442312	5.70521e-05	4.24	--	C/A	C:131_A:7	0.05	Glyma.09G180200.2	40529392	40534813	--	--	Biological Process: chlorophyll catabolic process (GO:0015996);;	--	--	--	Alpha/beta hydrolase family;; Alpha/beta hydrolase family;; alpha/beta hydrolase fold	--	Uncharacterized protein {ECO:0000313|EnsemblPlants:GLYMA09G31160.1} OS=Glycine max (Soybean) PE=4 SV=1	PREDICTED: uncharacterized protein LOC100798430 isoform X2 [Glycine max]	PREDICTED: Glycine max uncharacterized LOC100798430 (LOC100798430), transcript variant X2, mRNA
Root_dry_weight_1st	fastlmm	Chr09	40442312	5.70521e-05	4.24	--	C/A	C:131_A:7	0.05	Glyma.09G180200.3	40529807	40534813	--	--	Biological Process: chlorophyll catabolic process (GO:0015996);;	--	--	--	Alpha/beta hydrolase family;; Alpha/beta hydrolase family;; alpha/beta hydrolase fold	--	Uncharacterized protein {ECO:0000313|EnsemblPlants:GLYMA09G31160.1} OS=Glycine max (Soybean) PE=4 SV=1	PREDICTED: uncharacterized protein LOC100798430 isoform X2 [Glycine max]	PREDICTED: Glycine max uncharacterized LOC100798430 (LOC100798430), transcript variant X2, mRNA
Root_dry_weight_1st	fastlmm	Chr09	40442312	5.70521e-05	4.24	--	C/A	C:131_A:7	0.05	Glyma.09G180300.1	40535877	40541369	--	--	Molecular Function: zinc ion binding (GO:0008270);;	--	[O]	Posttranslational modification, protein turnover, chaperones	Ring finger domain;; RING-H2 zinc finger;; Zinc finger, C3HC4 type (RING finger);; Zinc finger, C3HC4 type (RING finger)	E3 ubiquitin-protein ligase MBR2 GN=MBR2 OS=Arabidopsis thaliana (Mouse-ear cress) PE=1 SV=1	Uncharacterized protein {ECO:0000313|EnsemblPlants:GLYMA09G31170.1} OS=Glycine max (Soybean) PE=4 SV=1	E3 ubiquitin ligase BIG BROTHER-related [Glycine soja]	PREDICTED: Glycine max uncharacterized LOC100807785 (LOC100807785), mRNA
Root_dry_weight_2nd	fastlmm	Chr04	40958088	8.9248e-05	4.05	--	A/G	A:117_G:7	0.06	Glyma.04G164300.1	40913684	40916296	--	--	--	--	[R]	General function prediction only	C2H2-type zinc finger	Zinc finger protein ZAT4 GN=ZAT4 OS=Arabidopsis thaliana (Mouse-ear cress) PE=2 SV=1	Uncharacterized protein {ECO:0000313|EnsemblPlants:GLYMA04G32700.2} OS=Glycine max (Soybean) PE=4 SV=1	PREDICTED: probable cyclin-dependent serine/threonine-protein kinase DDB_G0292550-like [Glycine max]	PREDICTED: Glycine max probable cyclin-dependent serine/threonine-protein kinase DDB_G0292550-like (LOC102662018), mRNA
Root_dry_weight_2nd	fastlmm	Chr04	40958088	8.9248e-05	4.05	--	A/G	A:117_G:7	0.06	Glyma.04G164300.2	40913684	40916288	--	--	--	--	[R]	General function prediction only	C2H2-type zinc finger	Zinc finger protein ZAT4 GN=ZAT4 OS=Arabidopsis thaliana (Mouse-ear cress) PE=2 SV=1	Uncharacterized protein {ECO:0000313|EnsemblPlants:GLYMA04G32700.2} OS=Glycine max (Soybean) PE=4 SV=1	PREDICTED: probable cyclin-dependent serine/threonine-protein kinase DDB_G0292550-like [Glycine max]	PREDICTED: Glycine max probable cyclin-dependent serine/threonine-protein kinase DDB_G0292550-like (LOC102662018), mRNA
Root_dry_weight_2nd	fastlmm	Chr04	40958088	8.9248e-05	4.05	--	A/G	A:117_G:7	0.06	Glyma.04G164400.1	40973232	40975775	--	--	--	--	[U]	Intracellular trafficking, secretion, and vesicular transport	SNARE domain	SNAP25 homologous protein SNAP33 OS=Arabidopsis thaliana (Mouse-ear cress) PE=1 SV=1	Uncharacterized protein {ECO:0000313|EnsemblPlants:GLYMA04G32710.1} OS=Glycine max (Soybean) PE=2 SV=1	uncharacterized protein LOC100794076 [Glycine max]	Glycine max SNAP25 homologous protein SNAP33-like (LOC100794076), mRNA >gi|255635199|gb|BT093594.1| Soybean clone JCVI-FLGm-17D11 unknown mRNA
Root_dry_weight_2nd	fastlmm	Chr04	40958088	8.9248e-05	4.05	--	A/G	A:117_G:7	0.06	Glyma.04G164400.2	40973567	40975775	--	--	--	--	[U]	Intracellular trafficking, secretion, and vesicular transport	SNARE domain	SNAP25 homologous protein SNAP33 OS=Arabidopsis thaliana (Mouse-ear cress) PE=1 SV=1	Uncharacterized protein {ECO:0000313|EnsemblPlants:GLYMA04G32710.1} OS=Glycine max (Soybean) PE=2 SV=1	uncharacterized protein LOC100794076 [Glycine max]	Glycine max SNAP25 homologous protein SNAP33-like (LOC100794076), mRNA >gi|255635199|gb|BT093594.1| Soybean clone JCVI-FLGm-17D11 unknown mRNA
Root_dry_weight_2nd	fastlmm	Chr04	40958088	8.9248e-05	4.05	--	A/G	A:117_G:7	0.06	Glyma.04G164500.1	41027892	41033697	--	--	Cellular Component: membrane (GO:0016020);; Molecular Function: hydrolase activity, acting on glycosyl bonds (GO:0016798);;	--	--	--	Glycosyl hydrolase family 79, N-terminal domain	Heparanase-like protein 1 (Precursor) GN=At5g07830 OS=Arabidopsis thaliana (Mouse-ear cress) PE=2 SV=1	Uncharacterized protein {ECO:0000313|EnsemblPlants:GLYMA04G32745.2} OS=Glycine max (Soybean) PE=4 SV=1	PREDICTED: heparanase-like protein 1-like isoform X1 [Glycine max]	PREDICTED: Glycine max heparanase-like protein 1-like (LOC100807012), transcript variant X2, mRNA
Root_dry_weight_2nd	fastlmm	Chr04	40958088	8.9248e-05	4.05	--	A/G	A:117_G:7	0.06	Glyma.04G164500.2	41027892	41033697	--	--	Cellular Component: membrane (GO:0016020);; Molecular Function: hydrolase activity, acting on glycosyl bonds (GO:0016798);;	--	--	--	Glycosyl hydrolase family 79, N-terminal domain	Heparanase-like protein 1 (Precursor) GN=At5g07830 OS=Arabidopsis thaliana (Mouse-ear cress) PE=2 SV=1	Uncharacterized protein {ECO:0000313|EnsemblPlants:GLYMA04G32745.2} OS=Glycine max (Soybean) PE=4 SV=1	PREDICTED: heparanase-like protein 1-like isoform X1 [Glycine max]	PREDICTED: Glycine max heparanase-like protein 1-like (LOC100807012), transcript variant X2, mRNA
Root_dry_weight_2nd	fastlmm	Chr13	30910036	5.53182e-05	4.26	--	C/T	C:114_T:18	0.14	Glyma.13G194900.1	30832071	30838537	--	--	Biological Process: signal transduction (GO:0007165);; Molecular Function: ADP binding (GO:0043531);;	--	--	--	NB-ARC domain;; TIR domain;; ATPase family associated with various cellular activities (AAA)	TMV resistance protein N GN=N OS=Nicotiana glutinosa (Tobacco) PE=1 SV=1	Uncharacterized protein {ECO:0000313|EnsemblPlants:GLYMA13G26650.1} OS=Glycine max (Soybean) PE=4 SV=1	PREDICTED: TMV resistance protein N-like [Glycine max]	PREDICTED: Glycine max TMV resistance protein N-like (LOC100775324), mRNA
Root_dry_weight_2nd	fastlmm	Chr13	30910036	5.53182e-05	4.26	--	C/T	C:114_T:18	0.14	Glyma.13G195000.1	30833034	30833451	--	--	--	--	--	--	--	--	Uncharacterized protein {ECO:0000313|EnsemblPlants:GLYMA13G26645.1} OS=Glycine max (Soybean) PE=4 SV=1	--	Glycine max clone gmp1-120k16, complete sequence
Root_dry_weight_2nd	fastlmm	Chr13	30910036	5.53182e-05	4.26	--	C/T	C:114_T:18	0.14	Glyma.13G195100.1	30850341	30856173	[S]	Function unknown	Molecular Function: ATP binding (GO:0005524);; Biological Process: defense response (GO:0006952);; Biological Process: signal transduction (GO:0007165);; Molecular Function: nucleoside-triphosphatase activity (GO:0017111);; Molecular Function: ADP binding (GO:0043531);;	--	--	--	NB-ARC domain;; TIR domain;; TIR domain;; Leucine rich repeat;; Leucine Rich repeats (2 copies);; Leucine Rich Repeat	TMV resistance protein N GN=N OS=Nicotiana glutinosa (Tobacco) PE=1 SV=1	Uncharacterized protein {ECO:0000313|EnsemblPlants:GLYMA13G26460.4} OS=Glycine max (Soybean) PE=4 SV=1	PREDICTED: TMV resistance protein N-like isoform X1 [Glycine max]	PREDICTED: Glycine max TMV resistance protein N-like (LOC100817027), transcript variant X6, misc_RNA
Root_dry_weight_2nd	fastlmm	Chr13	30910036	5.53182e-05	4.26	--	C/T	C:114_T:18	0.14	Glyma.13G195100.2	30850320	30856196	[S]	Function unknown	Molecular Function: ATP binding (GO:0005524);; Biological Process: defense response (GO:0006952);; Biological Process: signal transduction (GO:0007165);; Molecular Function: nucleoside-triphosphatase activity (GO:0017111);; Molecular Function: ADP binding (GO:0043531);;	--	--	--	NB-ARC domain;; TIR domain;; TIR domain;; Leucine rich repeat;; Leucine Rich repeats (2 copies);; Leucine Rich Repeat	TMV resistance protein N GN=N OS=Nicotiana glutinosa (Tobacco) PE=1 SV=1	Uncharacterized protein {ECO:0000313|EnsemblPlants:GLYMA13G26460.4} OS=Glycine max (Soybean) PE=4 SV=1	PREDICTED: TMV resistance protein N-like isoform X1 [Glycine max]	PREDICTED: Glycine max TMV resistance protein N-like (LOC100817027), transcript variant X6, misc_RNA
Root_dry_weight_2nd	fastlmm	Chr13	30910036	5.53182e-05	4.26	--	C/T	C:114_T:18	0.14	Glyma.13G195100.3	30850355	30856133	[S]	Function unknown	Molecular Function: ATP binding (GO:0005524);; Biological Process: defense response (GO:0006952);; Biological Process: signal transduction (GO:0007165);; Molecular Function: nucleoside-triphosphatase activity (GO:0017111);; Molecular Function: ADP binding (GO:0043531);;	--	--	--	NB-ARC domain;; TIR domain;; TIR domain;; Leucine rich repeat;; Leucine Rich repeats (2 copies);; Leucine Rich Repeat	TMV resistance protein N GN=N OS=Nicotiana glutinosa (Tobacco) PE=1 SV=1	Uncharacterized protein {ECO:0000313|EnsemblPlants:GLYMA13G26460.4} OS=Glycine max (Soybean) PE=4 SV=1	PREDICTED: TMV resistance protein N-like isoform X1 [Glycine max]	PREDICTED: Glycine max TMV resistance protein N-like (LOC100817027), transcript variant X6, misc_RNA
Root_dry_weight_2nd	fastlmm	Chr13	30910036	5.53182e-05	4.26	--	C/T	C:114_T:18	0.14	Glyma.13G195100.4	30850355	30856034	[S]	Function unknown	Molecular Function: ATP binding (GO:0005524);; Biological Process: defense response (GO:0006952);; Biological Process: signal transduction (GO:0007165);; Molecular Function: nucleoside-triphosphatase activity (GO:0017111);; Molecular Function: ADP binding (GO:0043531);;	--	--	--	NB-ARC domain;; TIR domain;; TIR domain;; Leucine rich repeat;; Leucine Rich repeats (2 copies);; Leucine Rich Repeat	TMV resistance protein N GN=N OS=Nicotiana glutinosa (Tobacco) PE=1 SV=1	Uncharacterized protein {ECO:0000313|EnsemblPlants:GLYMA13G26460.4} OS=Glycine max (Soybean) PE=4 SV=1	PREDICTED: TMV resistance protein N-like isoform X1 [Glycine max]	PREDICTED: Glycine max TMV resistance protein N-like (LOC100817027), transcript variant X6, misc_RNA
Root_dry_weight_2nd	fastlmm	Chr13	30910036	5.53182e-05	4.26	--	C/T	C:114_T:18	0.14	Glyma.13G195100.5	30850314	30855718	[S]	Function unknown	Molecular Function: ATP binding (GO:0005524);; Biological Process: defense response (GO:0006952);; Biological Process: signal transduction (GO:0007165);; Molecular Function: nucleoside-triphosphatase activity (GO:0017111);; Molecular Function: ADP binding (GO:0043531);;	--	--	--	NB-ARC domain;; TIR domain;; TIR domain;; Leucine rich repeat;; Leucine Rich repeats (2 copies);; Leucine Rich Repeat	TMV resistance protein N GN=N OS=Nicotiana glutinosa (Tobacco) PE=1 SV=1	Uncharacterized protein {ECO:0000313|EnsemblPlants:GLYMA13G26460.4} OS=Glycine max (Soybean) PE=4 SV=1	PREDICTED: TMV resistance protein N-like isoform X1 [Glycine max]	PREDICTED: Glycine max TMV resistance protein N-like (LOC100817027), transcript variant X6, misc_RNA
Root_dry_weight_2nd	fastlmm	Chr13	30910036	5.53182e-05	4.26	--	C/T	C:114_T:18	0.14	Glyma.13G195100.6	30850314	30855256	[S]	Function unknown	Molecular Function: ATP binding (GO:0005524);; Biological Process: defense response (GO:0006952);; Biological Process: signal transduction (GO:0007165);; Molecular Function: nucleoside-triphosphatase activity (GO:0017111);; Molecular Function: ADP binding (GO:0043531);;	--	--	--	NB-ARC domain;; TIR domain;; TIR domain;; Leucine rich repeat;; Leucine Rich repeats (2 copies);; Leucine Rich Repeat	TMV resistance protein N GN=N OS=Nicotiana glutinosa (Tobacco) PE=1 SV=1	Uncharacterized protein {ECO:0000313|EnsemblPlants:GLYMA13G26460.4} OS=Glycine max (Soybean) PE=4 SV=1	PREDICTED: TMV resistance protein N-like isoform X1 [Glycine max]	PREDICTED: Glycine max TMV resistance protein N-like (LOC100817027), transcript variant X6, misc_RNA
Root_dry_weight_2nd	fastlmm	Chr13	30910036	5.53182e-05	4.26	--	C/T	C:114_T:18	0.14	Glyma.13G195200.1	30862185	30877782	[R]	General function prediction only	Biological Process: nuclear-transcribed mRNA catabolic process (GO:0000956);; Molecular Function: protein kinase activity (GO:0004672);; Molecular Function: ubiquitin-protein ligase activity (GO:0004842);; Molecular Function: ATP binding (GO:0005524);; Cellular Component: early endosome (GO:0005769);; Cellular Component: trans-Golgi network (GO:0005802);; Biological Process: protein phosphorylati…	--	--	--	Ankyrin repeats (3 copies);; Ankyrin repeat;; Ankyrin repeats (many copies);; Ankyrin repeats (many copies);; Protein kinase domain;; Ankyrin repeat;; Protein tyrosine kinase;; Biotin protein ligase C terminal domain	E3 ubiquitin-protein ligase KEG GN=KEG OS=Arabidopsis thaliana (Mouse-ear cress) PE=1 SV=2	Uncharacterized protein {ECO:0000313|EnsemblPlants:GLYMA13G26470.2} OS=Glycine max (Soybean) PE=4 SV=1	E3 ubiquitin-protein ligase KEG [Glycine soja]	PREDICTED: Glycine max E3 ubiquitin-protein ligase KEG-like (LOC100783181), misc_RNA
Root_dry_weight_2nd	fastlmm	Chr13	30910036	5.53182e-05	4.26	--	C/T	C:114_T:18	0.14	Glyma.13G195300.1	30878334	30882722	[LR]	--	Molecular Function: hydrolase activity (GO:0016787);;	--	[T]	Signal transduction mechanisms	NUDIX domain	Nudix hydrolase 16, mitochondrial (Precursor) GN=T2E22.9 OS=Arabidopsis thaliana (Mouse-ear cress) PE=2 SV=1	Uncharacterized protein {ECO:0000313|EnsemblPlants:GLYMA13G26490.1} OS=Glycine max (Soybean) PE=3 SV=1	PREDICTED: nudix hydrolase 16, mitochondrial-like [Glycine max]	PREDICTED: Glycine max nudix hydrolase 16, mitochondrial-like (LOC100818086), mRNA
Root_dry_weight_2nd	fastlmm	Chr13	30910036	5.53182e-05	4.26	--	C/T	C:114_T:18	0.14	Glyma.13G195400.1	30895968	30896400	--	--	Biological Process: regulation of cell growth (GO:0001558);; Cellular Component: endoplasmic reticulum (GO:0005783);; Biological Process: post-embryonic organ development (GO:0048569);; Biological Process: regulation of cell division (GO:0051302);;	--	--	--	--	Protein AUXIN-REGULATED GENE INVOLVED IN ORGAN SIZE GN=ARGOS OS=Brassica rapa subsp. pekinensis (Chinese cabbage) PE=2 SV=2	Uncharacterized protein {ECO:0000313|EnsemblPlants:GLYMA13G26503.1} OS=Glycine max (Soybean) PE=4 SV=1	hypothetical protein PHAVU_005G025500g [Phaseolus vulgaris]	Glycine max clone gmw2-10n21, complete sequence
Root_dry_weight_2nd	fastlmm	Chr13	30910036	5.53182e-05	4.26	--	C/T	C:114_T:18	0.14	Glyma.13G195500.1	30899643	30903166	--	--	Biological Process: regulation of cell growth (GO:0001558);; Cellular Component: endoplasmic reticulum (GO:0005783);; Biological Process: post-embryonic organ development (GO:0048569);; Biological Process: regulation of cell division (GO:0051302);;	--	--	--	--	ARGOS-like protein GN=ARL OS=Arabidopsis thaliana (Mouse-ear cress) PE=2 SV=1	Uncharacterized protein {ECO:0000313|EnsemblPlants:GLYMA13G26516.1} OS=Glycine max (Soybean) PE=4 SV=1	hypothetical protein PHAVU_005G025500g [Phaseolus vulgaris]	Glycine max clone gmw2-10n21, complete sequence
Root_dry_weight_2nd	fastlmm	Chr13	30910036	5.53182e-05	4.26	--	C/T	C:114_T:18	0.14	Glyma.13G195500.2	30899643	30905295	--	--	Biological Process: regulation of cell growth (GO:0001558);; Cellular Component: endoplasmic reticulum (GO:0005783);; Biological Process: post-embryonic organ development (GO:0048569);; Biological Process: regulation of cell division (GO:0051302);;	--	--	--	--	ARGOS-like protein GN=ARL OS=Arabidopsis thaliana (Mouse-ear cress) PE=2 SV=1	Uncharacterized protein {ECO:0000313|EnsemblPlants:GLYMA13G26516.1} OS=Glycine max (Soybean) PE=4 SV=1	hypothetical protein PHAVU_005G025500g [Phaseolus vulgaris]	Glycine max clone gmw2-10n21, complete sequence
Root_dry_weight_2nd	fastlmm	Chr13	30910036	5.53182e-05	4.26	--	C/T	C:114_T:18	0.14	Glyma.13G195600.1	30914739	30918690	[S]	Function unknown	Biological Process: defense response (GO:0006952);; Molecular Function: ADP binding (GO:0043531);;	--	[T]	Signal transduction mechanisms	NB-ARC domain;; Leucine Rich repeats (2 copies);; Leucine rich repeat;; AAA ATPase domain;; Leucine Rich Repeat	Putative disease resistance RPP13-like protein 1 GN=RPPL1 OS=Arabidopsis thaliana (Mouse-ear cress) PE=3 SV=1	Uncharacterized protein {ECO:0000313|EnsemblPlants:GLYMA13G26530.2} OS=Glycine max (Soybean) PE=4 SV=1	PREDICTED: putative disease resistance RPP13-like protein 1-like isoform X3 [Glycine max]	PREDICTED: Glycine max putative disease resistance RPP13-like protein 1-like (LOC100783712), transcript variant X3, mRNA
Root_dry_weight_2nd	fastlmm	Chr13	30910036	5.53182e-05	4.26	--	C/T	C:114_T:18	0.14	Glyma.13G195700.1	30923915	30926155	[U]	Intracellular trafficking, secretion, and vesicular transport	Biological Process: proteolysis (GO:0006508);; Biological Process: protein processing involved in protein targeting to mitochondrion (GO:0006627);; Molecular Function: serine-type peptidase activity (GO:0008236);; Cellular Component: integral component of membrane (GO:0016021);; Cellular Component: mitochondrial inner membrane peptidase complex (GO:0042720);;	K09647|4e-54|pop:POPTR_819903|hypothetical protein	[O]	Posttranslational modification, protein turnover, chaperones	Peptidase S24-like	Thylakoidal processing peptidase 1, chloroplastic (Precursor) GN=TPP1 OS=Arabidopsis thaliana (Mouse-ear cress) PE=2 SV=2	Uncharacterized protein {ECO:0000313|EnsemblPlants:GLYMA13G26540.1} OS=Glycine max (Soybean) PE=3 SV=1	PREDICTED: mitochondrial inner membrane protease subunit 1-like [Glycine max]	PREDICTED: Glycine max mitochondrial inner membrane protease subunit 1-like (LOC100818627), mRNA
Root_dry_weight_2nd	fastlmm	Chr13	30910036	5.53182e-05	4.26	--	C/T	C:114_T:18	0.14	Glyma.13G195700.2	30923915	30926155	[U]	Intracellular trafficking, secretion, and vesicular transport	Biological Process: proteolysis (GO:0006508);; Biological Process: protein processing involved in protein targeting to mitochondrion (GO:0006627);; Molecular Function: serine-type peptidase activity (GO:0008236);; Cellular Component: integral component of membrane (GO:0016021);; Cellular Component: mitochondrial inner membrane peptidase complex (GO:0042720);;	K09647|4e-54|pop:POPTR_819903|hypothetical protein	[O]	Posttranslational modification, protein turnover, chaperones	Peptidase S24-like	Thylakoidal processing peptidase 1, chloroplastic (Precursor) GN=TPP1 OS=Arabidopsis thaliana (Mouse-ear cress) PE=2 SV=2	Uncharacterized protein {ECO:0000313|EnsemblPlants:GLYMA13G26540.1} OS=Glycine max (Soybean) PE=3 SV=1	PREDICTED: mitochondrial inner membrane protease subunit 1-like [Glycine max]	PREDICTED: Glycine max mitochondrial inner membrane protease subunit 1-like (LOC100818627), mRNA
Root_dry_weight_2nd	fastlmm	Chr13	30910036	5.53182e-05	4.26	--	C/T	C:114_T:18	0.14	Glyma.13G195800.1	30928265	30932209	--	--	Molecular Function: chromatin binding (GO:0003682);;	--	[K]	Transcription	Myb/SANT-like DNA-binding domain	Trihelix transcription factor ASIL1 {ECO:0000305} OS=Arabidopsis thaliana (Mouse-ear cress) PE=1 SV=1	Uncharacterized protein {ECO:0000313|EnsemblPlants:GLYMA13G26550.1} OS=Glycine max (Soybean) PE=4 SV=2	PREDICTED: uncharacterized protein LOC100784245 [Glycine max]	PREDICTED: Glycine max uncharacterized LOC100784245 (LOC100784245), mRNA
Root_dry_weight_2nd	fastlmm	Chr13	30910036	5.53182e-05	4.26	--	C/T	C:114_T:18	0.14	Glyma.13G195900.1	30939701	30941879	--	--	Cellular Component: mitochondrion (GO:0005739);; Molecular Function: ligase activity (GO:0016874);;	--	[S]	Function unknown	Armadillo/beta-catenin-like repeat	U-box domain-containing protein 11 GN=PUB11 OS=Arabidopsis thaliana (Mouse-ear cress) PE=2 SV=2	Uncharacterized protein {ECO:0000313|EnsemblPlants:GLYMA13G26560.1} OS=Glycine max (Soybean) PE=4 SV=2	PREDICTED: U-box domain-containing protein 11-like [Glycine max]	PREDICTED: Glycine max U-box domain-containing protein 11-like (LOC100819160), mRNA
Root_dry_weight_2nd	fastlmm	Chr13	30910036	5.53182e-05	4.26	--	C/T	C:114_T:18	0.14	Glyma.13G196000.1	30953401	30954030	--	--	Cellular Component: nucleus (GO:0005634);; Biological Process: cell cycle process (GO:0022402);; Biological Process: regulation of cellular process (GO:0050794);;	K14505|6e-15|vvi:100267897|hypothetical protein LOC100267897	[D]	Cell cycle control, cell division, chromosome partitioning	--	Cyclin-D3-2 GN=CYCD3-2 OS=Arabidopsis thaliana (Mouse-ear cress) PE=2 SV=1	Uncharacterized protein {ECO:0000313|EnsemblPlants:GLYMA13G26571.1} OS=Glycine max (Soybean) PE=4 SV=1	hypothetical protein glysoja_007385 [Glycine soja]	PREDICTED: Glycine max cyclin-D3-2-like (LOC100785030), mRNA
Root_dry_weight_2nd	fastlmm	Chr13	30910036	5.53182e-05	4.26	--	C/T	C:114_T:18	0.14	Glyma.13G196100.1	30955122	30967231	--	--	Molecular Function: GPI-anchor transamidase activity (GO:0003923);; Biological Process: attachment of GPI anchor to protein (GO:0016255);; Biological Process: D-xylose metabolic process (GO:0042732);; Cellular Component: GPI-anchor transamidase complex (GO:0042765);;	K05292|2e-84|vvi:100257996|hypothetical protein LOC100257996	[MO]	--	Gpi16 subunit, GPI transamidase component	--	Uncharacterized protein {ECO:0000313|EnsemblPlants:GLYMA13G26591.1} OS=Glycine max (Soybean) PE=4 SV=1	PREDICTED: GPI transamidase component PIG-T-like isoform X2 [Glycine max]	PREDICTED: Glycine max GPI transamidase component PIG-T-like (LOC100813959), transcript variant X2, mRNA
Root_dry_weight_2nd	fastlmm	Chr13	30910036	5.53182e-05	4.26	--	C/T	C:114_T:18	0.14	Glyma.13G196200.1	30974115	30978025	--	--	Molecular Function: aspartic-type endopeptidase activity (GO:0004190);; Biological Process: proteolysis (GO:0006508);;	--	[O]	Posttranslational modification, protein turnover, chaperones	Xylanase inhibitor C-terminal;; Xylanase inhibitor N-terminal;; Eukaryotic aspartyl protease	Protein ASPARTIC PROTEASE IN GUARD CELL 2 (Precursor) GN=ASPG2 OS=Arabidopsis thaliana (Mouse-ear cress) PE=2 SV=1	Putative uncharacterized protein {ECO:0000313|EMBL:ACU19388.1} OS=Glycine max (Soybean) PE=2 SV=1	uncharacterized protein LOC100819698 precursor [Glycine max]	Glycine max aspartic proteinase nepenthesin-1-like (LOC100819698), mRNA
Root_dry_weight_2nd	fastlmm	Chr13	30910036	5.53182e-05	4.26	--	C/T	C:114_T:18	0.14	Glyma.13G196200.2	30975110	30978025	--	--	Molecular Function: aspartic-type endopeptidase activity (GO:0004190);; Biological Process: proteolysis (GO:0006508);;	--	[O]	Posttranslational modification, protein turnover, chaperones	Xylanase inhibitor N-terminal;; Eukaryotic aspartyl protease	Protein ASPARTIC PROTEASE IN GUARD CELL 2 (Precursor) GN=ASPG2 OS=Arabidopsis thaliana (Mouse-ear cress) PE=2 SV=1	Putative uncharacterized protein {ECO:0000313|EMBL:ACU19388.1} OS=Glycine max (Soybean) PE=2 SV=1	uncharacterized protein LOC100819698 precursor [Glycine max]	Glycine max aspartic proteinase nepenthesin-1-like (LOC100819698), mRNA
Root_dry_weight_2nd	fastlmm	Chr13	30910036	5.53182e-05	4.26	--	C/T	C:114_T:18	0.14	Glyma.13G196300.1	30987413	30993225	--	--	Cellular Component: endosome (GO:0005768);; Cellular Component: Golgi apparatus (GO:0005794);; Cellular Component: trans-Golgi network (GO:0005802);;	--	--	--	--	--	Uncharacterized protein {ECO:0000313|EnsemblPlants:GLYMA13G26610.1} OS=Glycine max (Soybean) PE=4 SV=1	PREDICTED: uncharacterized protein LOC100820233 isoform X1 [Glycine max]	PREDICTED: Glycine max uncharacterized LOC100820233 (LOC100820233), transcript variant X1, mRNA
Root_dry_weight_2nd	fastlmm	Chr13	30910036	5.53182e-05	4.26	--	C/T	C:114_T:18	0.14	Glyma.13G196400.1	30997920	30998261	--	--	Biological Process: metabolic process (GO:0008152);; Molecular Function: anthocyanidin 3-O-glucosyltransferase activity (GO:0047213);;	--	[GC]	--	--	7-deoxyloganetin glucosyltransferase GN=UGT85A24 OS=Gardenia jasminoides (Cape jasmine) PE=1 SV=1	Uncharacterized protein {ECO:0000313|EnsemblPlants:GLYMA13G26621.1} OS=Glycine max (Soybean) PE=4 SV=1	UDP-glycosyltransferase 85A4 [Glycine soja]	PREDICTED: Glycine max UDP-glycosyltransferase 85A3-like (LOC100789243), mRNA
Root_dry_weight_2nd	fastlmm	Chr13	30910036	5.53182e-05	4.26	--	C/T	C:114_T:18	0.14	Glyma.13G196500.1	31000085	31002582	[R]	General function prediction only	Biological Process: MAPK cascade (GO:0000165);; Cellular Component: mitochondrion (GO:0005739);; Cellular Component: peroxisome (GO:0005777);; Cellular Component: cytosol (GO:0005829);; Cellular Component: plasma membrane (GO:0005886);; Biological Process: glycolysis (GO:0006096);; Biological Process: protein targeting to membrane (GO:0006612);; Biological Process: fatty acid beta-oxidation (GO:0…	--	[R]	General function prediction only	NADPH-dependent FMN reductase;; Flavodoxin-like fold	NADPH:quinone oxidoreductase GN=NQR OS=Arabidopsis thaliana (Mouse-ear cress) PE=1 SV=1	Uncharacterized protein {ECO:0000313|EnsemblPlants:GLYMA13G26630.1} OS=Glycine max (Soybean) PE=4 SV=1	PREDICTED: uncharacterized protein LOC100305482 isoform X1 [Glycine max]	PREDICTED: Glycine max uncharacterized LOC100305482 (LOC100305482), transcript variant X1, mRNA
Root_dry_weight_2nd	fastlmm	Chr13	30910036	5.53182e-05	4.26	--	C/T	C:114_T:18	0.14	Glyma.13G196500.2	31000085	31002582	[R]	General function prediction only	Cellular Component: plasma membrane (GO:0005886);; Cellular Component: chloroplast stroma (GO:0009570);; Biological Process: response to salt stress (GO:0009651);; Biological Process: defense response to bacterium (GO:0042742);;	--	[R]	General function prediction only	NADPH-dependent FMN reductase;; Flavodoxin-like fold	NADPH:quinone oxidoreductase GN=NQR OS=Arabidopsis thaliana (Mouse-ear cress) PE=1 SV=1	Uncharacterized protein {ECO:0000313|EnsemblPlants:GLYMA13G26630.2} OS=Glycine max (Soybean) PE=4 SV=1	PREDICTED: uncharacterized protein LOC100305482 isoform X1 [Glycine max]	PREDICTED: Glycine max uncharacterized LOC100305482 (LOC100305482), transcript variant X1, mRNA
Root_dry_weight_2nd	fastlmm	Chr13	30910036	5.53182e-05	4.26	--	C/T	C:114_T:18	0.14	Glyma.13G196600.1	31003040	31005928	[R]	General function prediction only	Biological Process: MAPK cascade (GO:0000165);; Cellular Component: mitochondrion (GO:0005739);; Cellular Component: peroxisome (GO:0005777);; Cellular Component: cytosol (GO:0005829);; Cellular Component: plasma membrane (GO:0005886);; Biological Process: glycolysis (GO:0006096);; Biological Process: protein targeting to membrane (GO:0006612);; Biological Process: fatty acid beta-oxidation (GO:0…	--	[R]	General function prediction only	NADPH-dependent FMN reductase;; Flavodoxin-like fold	NADPH:quinone oxidoreductase GN=NQR OS=Arabidopsis thaliana (Mouse-ear cress) PE=1 SV=1	Uncharacterized protein {ECO:0000313|EnsemblPlants:GLYMA13G26640.4} OS=Glycine max (Soybean) PE=4 SV=1	PREDICTED: uncharacterized protein LOC100527538 isoform X1 [Glycine max]	PREDICTED: Glycine max uncharacterized LOC100527538 (LOC100527538), transcript variant X1, mRNA
Root_dry_weight_2nd	fastlmm	Chr13	30910036	5.53182e-05	4.26	--	C/T	C:114_T:18	0.14	Glyma.13G196600.2	31003649	31005772	[R]	General function prediction only	Biological Process: MAPK cascade (GO:0000165);; Cellular Component: mitochondrion (GO:0005739);; Cellular Component: peroxisome (GO:0005777);; Cellular Component: cytosol (GO:0005829);; Cellular Component: plasma membrane (GO:0005886);; Biological Process: glycolysis (GO:0006096);; Biological Process: protein targeting to membrane (GO:0006612);; Biological Process: fatty acid beta-oxidation (GO:0…	--	[R]	General function prediction only	NADPH-dependent FMN reductase;; Flavodoxin-like fold	NADPH:quinone oxidoreductase GN=NQR OS=Arabidopsis thaliana (Mouse-ear cress) PE=1 SV=1	Uncharacterized protein {ECO:0000313|EnsemblPlants:GLYMA13G26640.2} OS=Glycine max (Soybean) PE=2 SV=1	uncharacterized protein LOC100527538 [Glycine max]	Glycine max uncharacterized LOC100527538 (LOC100527538), mRNA >gi|255632567|gb|BT092385.1| Soybean clone JCVI-FLGm-10F16 unknown mRNA
Root_dry_weight_2nd	fastlmm	Chr20	42374764	3.54351e-05	4.45	--	G/T	G:124_T:8	0.06	Glyma.20G184500.1	42272420	42275069	--	--	--	--	--	--	Myb/SANT-like DNA-binding domain	Formin-like protein 20 GN=MBK20.20/MBK20.21 OS=Arabidopsis thaliana (Mouse-ear cress) PE=2 SV=3	Uncharacterized protein {ECO:0000313|EnsemblPlants:GLYMA20G32540.2} OS=Glycine max (Soybean) PE=4 SV=1	PREDICTED: trihelix transcription factor GTL1-like [Glycine max]	PREDICTED: Glycine max trihelix transcription factor GTL1-like (LOC100781887), mRNA
Root_dry_weight_2nd	fastlmm	Chr20	42374776	3.54351e-05	4.45	--	A/T	A:124_T:8	0.06	Glyma.20G184500.1	42272420	42275069	--	--	--	--	--	--	Myb/SANT-like DNA-binding domain	Formin-like protein 20 GN=MBK20.20/MBK20.21 OS=Arabidopsis thaliana (Mouse-ear cress) PE=2 SV=3	Uncharacterized protein {ECO:0000313|EnsemblPlants:GLYMA20G32540.2} OS=Glycine max (Soybean) PE=4 SV=1	PREDICTED: trihelix transcription factor GTL1-like [Glycine max]	PREDICTED: Glycine max trihelix transcription factor GTL1-like (LOC100781887), mRNA
Root_dry_weight_2nd	fastlmm	Chr20	42374808	3.54351e-05	4.45	--	T/C	T:124_C:8	0.06	Glyma.20G184500.1	42272420	42275069	--	--	--	--	--	--	Myb/SANT-like DNA-binding domain	Formin-like protein 20 GN=MBK20.20/MBK20.21 OS=Arabidopsis thaliana (Mouse-ear cress) PE=2 SV=3	Uncharacterized protein {ECO:0000313|EnsemblPlants:GLYMA20G32540.2} OS=Glycine max (Soybean) PE=4 SV=1	PREDICTED: trihelix transcription factor GTL1-like [Glycine max]	PREDICTED: Glycine max trihelix transcription factor GTL1-like (LOC100781887), mRNA
Root_dry_weight_2nd	fastlmm	Chr20	42374764	3.54351e-05	4.45	--	G/T	G:124_T:8	0.06	Glyma.20G184600.1	42279513	42280994	--	--	--	--	--	--	AWPM-19-like family	--	Uncharacterized protein {ECO:0000313|EnsemblPlants:GLYMA20G32550.1} OS=Glycine max (Soybean) PE=4 SV=1	PREDICTED: uncharacterized protein LOC100782087 [Glycine max]	PREDICTED: Glycine max uncharacterized LOC100782087 (LOC100782087), mRNA
Root_dry_weight_2nd	fastlmm	Chr20	42374776	3.54351e-05	4.45	--	A/T	A:124_T:8	0.06	Glyma.20G184600.1	42279513	42280994	--	--	--	--	--	--	AWPM-19-like family	--	Uncharacterized protein {ECO:0000313|EnsemblPlants:GLYMA20G32550.1} OS=Glycine max (Soybean) PE=4 SV=1	PREDICTED: uncharacterized protein LOC100782087 [Glycine max]	PREDICTED: Glycine max uncharacterized LOC100782087 (LOC100782087), mRNA
Root_dry_weight_2nd	fastlmm	Chr20	42374808	3.54351e-05	4.45	--	T/C	T:124_C:8	0.06	Glyma.20G184600.1	42279513	42280994	--	--	--	--	--	--	AWPM-19-like family	--	Uncharacterized protein {ECO:0000313|EnsemblPlants:GLYMA20G32550.1} OS=Glycine max (Soybean) PE=4 SV=1	PREDICTED: uncharacterized protein LOC100782087 [Glycine max]	PREDICTED: Glycine max uncharacterized LOC100782087 (LOC100782087), mRNA
Root_dry_weight_2nd	fastlmm	Chr20	42374764	3.54351e-05	4.45	--	G/T	G:124_T:8	0.06	Glyma.20G184700.1	42286536	42287364	--	--	--	--	--	--	--	--	Uncharacterized protein {ECO:0000313|EnsemblPlants:GLYMA20G32561.1} OS=Glycine max (Soybean) PE=4 SV=1	hypothetical protein glysoja_000554 [Glycine soja]	Soybean clone JCVI-FLGm-11A2 unknown mRNA
Root_dry_weight_2nd	fastlmm	Chr20	42374776	3.54351e-05	4.45	--	A/T	A:124_T:8	0.06	Glyma.20G184700.1	42286536	42287364	--	--	--	--	--	--	--	--	Uncharacterized protein {ECO:0000313|EnsemblPlants:GLYMA20G32561.1} OS=Glycine max (Soybean) PE=4 SV=1	hypothetical protein glysoja_000554 [Glycine soja]	Soybean clone JCVI-FLGm-11A2 unknown mRNA
Root_dry_weight_2nd	fastlmm	Chr20	42374808	3.54351e-05	4.45	--	T/C	T:124_C:8	0.06	Glyma.20G184700.1	42286536	42287364	--	--	--	--	--	--	--	--	Uncharacterized protein {ECO:0000313|EnsemblPlants:GLYMA20G32561.1} OS=Glycine max (Soybean) PE=4 SV=1	hypothetical protein glysoja_000554 [Glycine soja]	Soybean clone JCVI-FLGm-11A2 unknown mRNA
Root_dry_weight_2nd	fastlmm	Chr20	42374764	3.54351e-05	4.45	--	G/T	G:124_T:8	0.06	Glyma.20G184800.1	42290007	42290628	--	--	--	--	--	--	--	--	Uncharacterized protein {ECO:0000313|EnsemblPlants:GLYMA20G32570.1} OS=Glycine max (Soybean) PE=4 SV=1	hypothetical protein glysoja_000555 [Glycine soja]	Soybean clone JCVI-FLGm-9L10 unknown mRNA
Root_dry_weight_2nd	fastlmm	Chr20	42374776	3.54351e-05	4.45	--	A/T	A:124_T:8	0.06	Glyma.20G184800.1	42290007	42290628	--	--	--	--	--	--	--	--	Uncharacterized protein {ECO:0000313|EnsemblPlants:GLYMA20G32570.1} OS=Glycine max (Soybean) PE=4 SV=1	hypothetical protein glysoja_000555 [Glycine soja]	Soybean clone JCVI-FLGm-9L10 unknown mRNA
Root_dry_weight_2nd	fastlmm	Chr20	42374808	3.54351e-05	4.45	--	T/C	T:124_C:8	0.06	Glyma.20G184800.1	42290007	42290628	--	--	--	--	--	--	--	--	Uncharacterized protein {ECO:0000313|EnsemblPlants:GLYMA20G32570.1} OS=Glycine max (Soybean) PE=4 SV=1	hypothetical protein glysoja_000555 [Glycine soja]	Soybean clone JCVI-FLGm-9L10 unknown mRNA
Root_dry_weight_2nd	fastlmm	Chr20	42374764	3.54351e-05	4.45	--	G/T	G:124_T:8	0.06	Glyma.20G184900.1	42292639	42297701	[V]	Defense mechanisms	Molecular Function: ATP binding (GO:0005524);; Biological Process: ATP catabolic process (GO:0006200);; Molecular Function: organic phosphonate transmembrane-transporting ATPase activity (GO:0015416);; Cellular Component: membrane (GO:0016020);;	--	[Q]	Secondary metabolites biosynthesis, transport and catabolism	ABC-2 type transporter;; ABC transporter	ABC transporter G family member 21 GN=T5M7.6 OS=Arabidopsis thaliana (Mouse-ear cress) PE=2 SV=2	Uncharacterized protein {ECO:0000313|EnsemblPlants:GLYMA20G32580.1} OS=Glycine max (Soybean) PE=3 SV=2	PREDICTED: ABC transporter G family member 21-like [Glycine max]	PREDICTED: Glycine max ABC transporter G family member 21-like (LOC100783696), mRNA
Root_dry_weight_2nd	fastlmm	Chr20	42374776	3.54351e-05	4.45	--	A/T	A:124_T:8	0.06	Glyma.20G184900.1	42292639	42297701	[V]	Defense mechanisms	Molecular Function: ATP binding (GO:0005524);; Biological Process: ATP catabolic process (GO:0006200);; Molecular Function: organic phosphonate transmembrane-transporting ATPase activity (GO:0015416);; Cellular Component: membrane (GO:0016020);;	--	[Q]	Secondary metabolites biosynthesis, transport and catabolism	ABC-2 type transporter;; ABC transporter	ABC transporter G family member 21 GN=T5M7.6 OS=Arabidopsis thaliana (Mouse-ear cress) PE=2 SV=2	Uncharacterized protein {ECO:0000313|EnsemblPlants:GLYMA20G32580.1} OS=Glycine max (Soybean) PE=3 SV=2	PREDICTED: ABC transporter G family member 21-like [Glycine max]	PREDICTED: Glycine max ABC transporter G family member 21-like (LOC100783696), mRNA
Root_dry_weight_2nd	fastlmm	Chr20	42374808	3.54351e-05	4.45	--	T/C	T:124_C:8	0.06	Glyma.20G184900.1	42292639	42297701	[V]	Defense mechanisms	Molecular Function: ATP binding (GO:0005524);; Biological Process: ATP catabolic process (GO:0006200);; Molecular Function: organic phosphonate transmembrane-transporting ATPase activity (GO:0015416);; Cellular Component: membrane (GO:0016020);;	--	[Q]	Secondary metabolites biosynthesis, transport and catabolism	ABC-2 type transporter;; ABC transporter	ABC transporter G family member 21 GN=T5M7.6 OS=Arabidopsis thaliana (Mouse-ear cress) PE=2 SV=2	Uncharacterized protein {ECO:0000313|EnsemblPlants:GLYMA20G32580.1} OS=Glycine max (Soybean) PE=3 SV=2	PREDICTED: ABC transporter G family member 21-like [Glycine max]	PREDICTED: Glycine max ABC transporter G family member 21-like (LOC100783696), mRNA
Root_dry_weight_2nd	fastlmm	Chr20	42374764	3.54351e-05	4.45	--	G/T	G:124_T:8	0.06	Glyma.20G184900.2	42292639	42297116	[V]	Defense mechanisms	Molecular Function: ATP binding (GO:0005524);; Biological Process: ATP catabolic process (GO:0006200);; Molecular Function: organic phosphonate transmembrane-transporting ATPase activity (GO:0015416);; Cellular Component: membrane (GO:0016020);;	--	[Q]	Secondary metabolites biosynthesis, transport and catabolism	ABC-2 type transporter;; ABC transporter	ABC transporter G family member 21 GN=T5M7.6 OS=Arabidopsis thaliana (Mouse-ear cress) PE=2 SV=2	Uncharacterized protein {ECO:0000313|EnsemblPlants:GLYMA20G32580.1} OS=Glycine max (Soybean) PE=3 SV=2	PREDICTED: ABC transporter G family member 21-like [Glycine max]	PREDICTED: Glycine max ABC transporter G family member 21-like (LOC100783696), mRNA
Root_dry_weight_2nd	fastlmm	Chr20	42374776	3.54351e-05	4.45	--	A/T	A:124_T:8	0.06	Glyma.20G184900.2	42292639	42297116	[V]	Defense mechanisms	Molecular Function: ATP binding (GO:0005524);; Biological Process: ATP catabolic process (GO:0006200);; Molecular Function: organic phosphonate transmembrane-transporting ATPase activity (GO:0015416);; Cellular Component: membrane (GO:0016020);;	--	[Q]	Secondary metabolites biosynthesis, transport and catabolism	ABC-2 type transporter;; ABC transporter	ABC transporter G family member 21 GN=T5M7.6 OS=Arabidopsis thaliana (Mouse-ear cress) PE=2 SV=2	Uncharacterized protein {ECO:0000313|EnsemblPlants:GLYMA20G32580.1} OS=Glycine max (Soybean) PE=3 SV=2	PREDICTED: ABC transporter G family member 21-like [Glycine max]	PREDICTED: Glycine max ABC transporter G family member 21-like (LOC100783696), mRNA
Root_dry_weight_2nd	fastlmm	Chr20	42374808	3.54351e-05	4.45	--	T/C	T:124_C:8	0.06	Glyma.20G184900.2	42292639	42297116	[V]	Defense mechanisms	Molecular Function: ATP binding (GO:0005524);; Biological Process: ATP catabolic process (GO:0006200);; Molecular Function: organic phosphonate transmembrane-transporting ATPase activity (GO:0015416);; Cellular Component: membrane (GO:0016020);;	--	[Q]	Secondary metabolites biosynthesis, transport and catabolism	ABC-2 type transporter;; ABC transporter	ABC transporter G family member 21 GN=T5M7.6 OS=Arabidopsis thaliana (Mouse-ear cress) PE=2 SV=2	Uncharacterized protein {ECO:0000313|EnsemblPlants:GLYMA20G32580.1} OS=Glycine max (Soybean) PE=3 SV=2	PREDICTED: ABC transporter G family member 21-like [Glycine max]	PREDICTED: Glycine max ABC transporter G family member 21-like (LOC100783696), mRNA
Root_dry_weight_2nd	fastlmm	Chr20	42374764	3.54351e-05	4.45	--	G/T	G:124_T:8	0.06	Glyma.20G185000.1	42329549	42330240	--	--	--	--	--	--	--	Protein IDA (Precursor) GN=IDA OS=Arabidopsis thaliana (Mouse-ear cress) PE=2 SV=1	Uncharacterized protein {ECO:0000313|EnsemblPlants:GLYMA10G34960.1} OS=Glycine max (Soybean) PE=4 SV=1	Protein IDA-LIKE 1 [Glycine soja]	PREDICTED: Glycine max protein IDA-like (LOC100792462), mRNA
Root_dry_weight_2nd	fastlmm	Chr20	42374776	3.54351e-05	4.45	--	A/T	A:124_T:8	0.06	Glyma.20G185000.1	42329549	42330240	--	--	--	--	--	--	--	Protein IDA (Precursor) GN=IDA OS=Arabidopsis thaliana (Mouse-ear cress) PE=2 SV=1	Uncharacterized protein {ECO:0000313|EnsemblPlants:GLYMA10G34960.1} OS=Glycine max (Soybean) PE=4 SV=1	Protein IDA-LIKE 1 [Glycine soja]	PREDICTED: Glycine max protein IDA-like (LOC100792462), mRNA
Root_dry_weight_2nd	fastlmm	Chr20	42374808	3.54351e-05	4.45	--	T/C	T:124_C:8	0.06	Glyma.20G185000.1	42329549	42330240	--	--	--	--	--	--	--	Protein IDA (Precursor) GN=IDA OS=Arabidopsis thaliana (Mouse-ear cress) PE=2 SV=1	Uncharacterized protein {ECO:0000313|EnsemblPlants:GLYMA10G34960.1} OS=Glycine max (Soybean) PE=4 SV=1	Protein IDA-LIKE 1 [Glycine soja]	PREDICTED: Glycine max protein IDA-like (LOC100792462), mRNA
Root_dry_weight_2nd	fastlmm	Chr20	42374764	3.54351e-05	4.45	--	G/T	G:124_T:8	0.06	Glyma.20G185100.1	42342266	42345129	--	--	--	--	[R]	General function prediction only	Leucine Rich repeats (2 copies);; Leucine rich repeat;; Leucine Rich Repeat;; Leucine rich repeat	Piriformospora indica-insensitive protein 2 (Precursor) GN=PII-2 OS=Arabidopsis thaliana (Mouse-ear cress) PE=2 SV=1	Uncharacterized protein {ECO:0000313|EnsemblPlants:GLYMA20G32610.1} OS=Glycine max (Soybean) PE=4 SV=2	PREDICTED: piriformospora indica-insensitive protein 2-like [Glycine max]	PREDICTED: Glycine max piriformospora indica-insensitive protein 2-like (LOC100784756), mRNA
Root_dry_weight_2nd	fastlmm	Chr20	42374776	3.54351e-05	4.45	--	A/T	A:124_T:8	0.06	Glyma.20G185100.1	42342266	42345129	--	--	--	--	[R]	General function prediction only	Leucine Rich repeats (2 copies);; Leucine rich repeat;; Leucine Rich Repeat;; Leucine rich repeat	Piriformospora indica-insensitive protein 2 (Precursor) GN=PII-2 OS=Arabidopsis thaliana (Mouse-ear cress) PE=2 SV=1	Uncharacterized protein {ECO:0000313|EnsemblPlants:GLYMA20G32610.1} OS=Glycine max (Soybean) PE=4 SV=2	PREDICTED: piriformospora indica-insensitive protein 2-like [Glycine max]	PREDICTED: Glycine max piriformospora indica-insensitive protein 2-like (LOC100784756), mRNA
Root_dry_weight_2nd	fastlmm	Chr20	42374808	3.54351e-05	4.45	--	T/C	T:124_C:8	0.06	Glyma.20G185100.1	42342266	42345129	--	--	--	--	[R]	General function prediction only	Leucine Rich repeats (2 copies);; Leucine rich repeat;; Leucine Rich Repeat;; Leucine rich repeat	Piriformospora indica-insensitive protein 2 (Precursor) GN=PII-2 OS=Arabidopsis thaliana (Mouse-ear cress) PE=2 SV=1	Uncharacterized protein {ECO:0000313|EnsemblPlants:GLYMA20G32610.1} OS=Glycine max (Soybean) PE=4 SV=2	PREDICTED: piriformospora indica-insensitive protein 2-like [Glycine max]	PREDICTED: Glycine max piriformospora indica-insensitive protein 2-like (LOC100784756), mRNA
Root_dry_weight_2nd	fastlmm	Chr20	42374764	3.54351e-05	4.45	--	G/T	G:124_T:8	0.06	Glyma.20G185200.1	42352342	42356373	[K]	Transcription	--	--	[K]	Transcription	Myb-like DNA-binding domain	--	Uncharacterized protein {ECO:0000313|EnsemblPlants:GLYMA20G32621.1} OS=Glycine max (Soybean) PE=4 SV=1	Transcription factor TFIIIB component B&apos;&apos; [Glycine soja]	PREDICTED: Glycine max uncharacterized LOC102662693 (LOC102662693), mRNA
Root_dry_weight_2nd	fastlmm	Chr20	42374776	3.54351e-05	4.45	--	A/T	A:124_T:8	0.06	Glyma.20G185200.1	42352342	42356373	[K]	Transcription	--	--	[K]	Transcription	Myb-like DNA-binding domain	--	Uncharacterized protein {ECO:0000313|EnsemblPlants:GLYMA20G32621.1} OS=Glycine max (Soybean) PE=4 SV=1	Transcription factor TFIIIB component B&apos;&apos; [Glycine soja]	PREDICTED: Glycine max uncharacterized LOC102662693 (LOC102662693), mRNA
Root_dry_weight_2nd	fastlmm	Chr20	42374808	3.54351e-05	4.45	--	T/C	T:124_C:8	0.06	Glyma.20G185200.1	42352342	42356373	[K]	Transcription	--	--	[K]	Transcription	Myb-like DNA-binding domain	--	Uncharacterized protein {ECO:0000313|EnsemblPlants:GLYMA20G32621.1} OS=Glycine max (Soybean) PE=4 SV=1	Transcription factor TFIIIB component B&apos;&apos; [Glycine soja]	PREDICTED: Glycine max uncharacterized LOC102662693 (LOC102662693), mRNA
Root_dry_weight_2nd	fastlmm	Chr20	42374764	3.54351e-05	4.45	--	G/T	G:124_T:8	0.06	Glyma.20G185300.1	42360314	42368093	[D]	Cell cycle control, cell division, chromosome partitioning	Biological Process: rRNA processing (GO:0006364);; Cellular Component: chloroplast outer membrane (GO:0009707);; Biological Process: chloroplast relocation (GO:0009902);; Biological Process: thylakoid membrane organization (GO:0010027);; Biological Process: photosystem II assembly (GO:0010207);; Biological Process: regulation of protein dephosphorylation (GO:0035304);; Biological Process: transcr…	--	--	--	--	Protein CHUP1, chloroplastic GN=CHUP1 OS=Arabidopsis thaliana (Mouse-ear cress) PE=1 SV=1	Uncharacterized protein {ECO:0000313|EnsemblPlants:GLYMA20G32630.2} OS=Glycine max (Soybean) PE=4 SV=1	PREDICTED: protein CHUP1, chloroplastic-like [Glycine max]	PREDICTED: Glycine max protein CHUP1, chloroplastic-like (LOC100785291), mRNA
Root_dry_weight_2nd	fastlmm	Chr20	42374776	3.54351e-05	4.45	--	A/T	A:124_T:8	0.06	Glyma.20G185300.1	42360314	42368093	[D]	Cell cycle control, cell division, chromosome partitioning	Biological Process: rRNA processing (GO:0006364);; Cellular Component: chloroplast outer membrane (GO:0009707);; Biological Process: chloroplast relocation (GO:0009902);; Biological Process: thylakoid membrane organization (GO:0010027);; Biological Process: photosystem II assembly (GO:0010207);; Biological Process: regulation of protein dephosphorylation (GO:0035304);; Biological Process: transcr…	--	--	--	--	Protein CHUP1, chloroplastic GN=CHUP1 OS=Arabidopsis thaliana (Mouse-ear cress) PE=1 SV=1	Uncharacterized protein {ECO:0000313|EnsemblPlants:GLYMA20G32630.2} OS=Glycine max (Soybean) PE=4 SV=1	PREDICTED: protein CHUP1, chloroplastic-like [Glycine max]	PREDICTED: Glycine max protein CHUP1, chloroplastic-like (LOC100785291), mRNA
Root_dry_weight_2nd	fastlmm	Chr20	42374808	3.54351e-05	4.45	--	T/C	T:124_C:8	0.06	Glyma.20G185300.1	42360314	42368093	[D]	Cell cycle control, cell division, chromosome partitioning	Biological Process: rRNA processing (GO:0006364);; Cellular Component: chloroplast outer membrane (GO:0009707);; Biological Process: chloroplast relocation (GO:0009902);; Biological Process: thylakoid membrane organization (GO:0010027);; Biological Process: photosystem II assembly (GO:0010207);; Biological Process: regulation of protein dephosphorylation (GO:0035304);; Biological Process: transcr…	--	--	--	--	Protein CHUP1, chloroplastic GN=CHUP1 OS=Arabidopsis thaliana (Mouse-ear cress) PE=1 SV=1	Uncharacterized protein {ECO:0000313|EnsemblPlants:GLYMA20G32630.2} OS=Glycine max (Soybean) PE=4 SV=1	PREDICTED: protein CHUP1, chloroplastic-like [Glycine max]	PREDICTED: Glycine max protein CHUP1, chloroplastic-like (LOC100785291), mRNA
Root_dry_weight_2nd	fastlmm	Chr20	42374764	3.54351e-05	4.45	--	G/T	G:124_T:8	0.06	Glyma.20G185400.1	42379994	42380805	--	--	--	--	--	--	--	CLE12p (Precursor) GN=CLE12 OS=Arabidopsis thaliana (Mouse-ear cress) PE=2 SV=1	Uncharacterized protein {ECO:0000313|EnsemblPlants:GLYMA20G32640.1} OS=Glycine max (Soybean) PE=4 SV=1	CLE04 protein [Glycine max]	Glycine max CLE04 protein gene, complete cds
Root_dry_weight_2nd	fastlmm	Chr20	42374776	3.54351e-05	4.45	--	A/T	A:124_T:8	0.06	Glyma.20G185400.1	42379994	42380805	--	--	--	--	--	--	--	CLE12p (Precursor) GN=CLE12 OS=Arabidopsis thaliana (Mouse-ear cress) PE=2 SV=1	Uncharacterized protein {ECO:0000313|EnsemblPlants:GLYMA20G32640.1} OS=Glycine max (Soybean) PE=4 SV=1	CLE04 protein [Glycine max]	Glycine max CLE04 protein gene, complete cds
Root_dry_weight_2nd	fastlmm	Chr20	42374808	3.54351e-05	4.45	--	T/C	T:124_C:8	0.06	Glyma.20G185400.1	42379994	42380805	--	--	--	--	--	--	--	CLE12p (Precursor) GN=CLE12 OS=Arabidopsis thaliana (Mouse-ear cress) PE=2 SV=1	Uncharacterized protein {ECO:0000313|EnsemblPlants:GLYMA20G32640.1} OS=Glycine max (Soybean) PE=4 SV=1	CLE04 protein [Glycine max]	Glycine max CLE04 protein gene, complete cds
Root_dry_weight_2nd	fastlmm	Chr20	42374764	3.54351e-05	4.45	--	G/T	G:124_T:8	0.06	Glyma.20G185500.1	42403303	42406887	--	--	Molecular Function: protein dimerization activity (GO:0046983);;	--	--	--	Helix-loop-helix DNA-binding domain	Transcription factor bHLH30 OS=Arabidopsis thaliana (Mouse-ear cress) PE=1 SV=1	Uncharacterized protein {ECO:0000313|EnsemblPlants:GLYMA20G32660.1} OS=Glycine max (Soybean) PE=2 SV=1	uncharacterized protein LOC100785826 [Glycine max]	Glycine max transcription factor bHLH30-like (LOC100785826), mRNA >gi|255639645|gb|BT095885.1| Soybean clone JCVI-FLGm-20E1 unknown mRNA
Root_dry_weight_2nd	fastlmm	Chr20	42374776	3.54351e-05	4.45	--	A/T	A:124_T:8	0.06	Glyma.20G185500.1	42403303	42406887	--	--	Molecular Function: protein dimerization activity (GO:0046983);;	--	--	--	Helix-loop-helix DNA-binding domain	Transcription factor bHLH30 OS=Arabidopsis thaliana (Mouse-ear cress) PE=1 SV=1	Uncharacterized protein {ECO:0000313|EnsemblPlants:GLYMA20G32660.1} OS=Glycine max (Soybean) PE=2 SV=1	uncharacterized protein LOC100785826 [Glycine max]	Glycine max transcription factor bHLH30-like (LOC100785826), mRNA >gi|255639645|gb|BT095885.1| Soybean clone JCVI-FLGm-20E1 unknown mRNA
Root_dry_weight_2nd	fastlmm	Chr20	42374808	3.54351e-05	4.45	--	T/C	T:124_C:8	0.06	Glyma.20G185500.1	42403303	42406887	--	--	Molecular Function: protein dimerization activity (GO:0046983);;	--	--	--	Helix-loop-helix DNA-binding domain	Transcription factor bHLH30 OS=Arabidopsis thaliana (Mouse-ear cress) PE=1 SV=1	Uncharacterized protein {ECO:0000313|EnsemblPlants:GLYMA20G32660.1} OS=Glycine max (Soybean) PE=2 SV=1	uncharacterized protein LOC100785826 [Glycine max]	Glycine max transcription factor bHLH30-like (LOC100785826), mRNA >gi|255639645|gb|BT095885.1| Soybean clone JCVI-FLGm-20E1 unknown mRNA
Root_dry_weight_2nd	fastlmm	Chr20	42374764	3.54351e-05	4.45	--	G/T	G:124_T:8	0.06	Glyma.20G185500.2	42403647	42406892	--	--	Molecular Function: protein dimerization activity (GO:0046983);;	--	--	--	Helix-loop-helix DNA-binding domain	Transcription factor bHLH30 OS=Arabidopsis thaliana (Mouse-ear cress) PE=1 SV=1	Uncharacterized protein {ECO:0000313|EnsemblPlants:GLYMA20G32660.1} OS=Glycine max (Soybean) PE=2 SV=1	uncharacterized protein LOC100785826 [Glycine max]	Glycine max transcription factor bHLH30-like (LOC100785826), mRNA >gi|255639645|gb|BT095885.1| Soybean clone JCVI-FLGm-20E1 unknown mRNA
Root_dry_weight_2nd	fastlmm	Chr20	42374776	3.54351e-05	4.45	--	A/T	A:124_T:8	0.06	Glyma.20G185500.2	42403647	42406892	--	--	Molecular Function: protein dimerization activity (GO:0046983);;	--	--	--	Helix-loop-helix DNA-binding domain	Transcription factor bHLH30 OS=Arabidopsis thaliana (Mouse-ear cress) PE=1 SV=1	Uncharacterized protein {ECO:0000313|EnsemblPlants:GLYMA20G32660.1} OS=Glycine max (Soybean) PE=2 SV=1	uncharacterized protein LOC100785826 [Glycine max]	Glycine max transcription factor bHLH30-like (LOC100785826), mRNA >gi|255639645|gb|BT095885.1| Soybean clone JCVI-FLGm-20E1 unknown mRNA
Root_dry_weight_2nd	fastlmm	Chr20	42374808	3.54351e-05	4.45	--	T/C	T:124_C:8	0.06	Glyma.20G185500.2	42403647	42406892	--	--	Molecular Function: protein dimerization activity (GO:0046983);;	--	--	--	Helix-loop-helix DNA-binding domain	Transcription factor bHLH30 OS=Arabidopsis thaliana (Mouse-ear cress) PE=1 SV=1	Uncharacterized protein {ECO:0000313|EnsemblPlants:GLYMA20G32660.1} OS=Glycine max (Soybean) PE=2 SV=1	uncharacterized protein LOC100785826 [Glycine max]	Glycine max transcription factor bHLH30-like (LOC100785826), mRNA >gi|255639645|gb|BT095885.1| Soybean clone JCVI-FLGm-20E1 unknown mRNA
Root_dry_weight_2nd	fastlmm	Chr20	42374764	3.54351e-05	4.45	--	G/T	G:124_T:8	0.06	Glyma.20G185500.3	42404051	42406892	--	--	Molecular Function: protein dimerization activity (GO:0046983);;	--	--	--	Helix-loop-helix DNA-binding domain	Transcription factor bHLH30 OS=Arabidopsis thaliana (Mouse-ear cress) PE=1 SV=1	Uncharacterized protein {ECO:0000313|EnsemblPlants:GLYMA20G32660.1} OS=Glycine max (Soybean) PE=2 SV=1	uncharacterized protein LOC100785826 [Glycine max]	Glycine max transcription factor bHLH30-like (LOC100785826), mRNA >gi|255639645|gb|BT095885.1| Soybean clone JCVI-FLGm-20E1 unknown mRNA
Root_dry_weight_2nd	fastlmm	Chr20	42374776	3.54351e-05	4.45	--	A/T	A:124_T:8	0.06	Glyma.20G185500.3	42404051	42406892	--	--	Molecular Function: protein dimerization activity (GO:0046983);;	--	--	--	Helix-loop-helix DNA-binding domain	Transcription factor bHLH30 OS=Arabidopsis thaliana (Mouse-ear cress) PE=1 SV=1	Uncharacterized protein {ECO:0000313|EnsemblPlants:GLYMA20G32660.1} OS=Glycine max (Soybean) PE=2 SV=1	uncharacterized protein LOC100785826 [Glycine max]	Glycine max transcription factor bHLH30-like (LOC100785826), mRNA >gi|255639645|gb|BT095885.1| Soybean clone JCVI-FLGm-20E1 unknown mRNA
Root_dry_weight_2nd	fastlmm	Chr20	42374808	3.54351e-05	4.45	--	T/C	T:124_C:8	0.06	Glyma.20G185500.3	42404051	42406892	--	--	Molecular Function: protein dimerization activity (GO:0046983);;	--	--	--	Helix-loop-helix DNA-binding domain	Transcription factor bHLH30 OS=Arabidopsis thaliana (Mouse-ear cress) PE=1 SV=1	Uncharacterized protein {ECO:0000313|EnsemblPlants:GLYMA20G32660.1} OS=Glycine max (Soybean) PE=2 SV=1	uncharacterized protein LOC100785826 [Glycine max]	Glycine max transcription factor bHLH30-like (LOC100785826), mRNA >gi|255639645|gb|BT095885.1| Soybean clone JCVI-FLGm-20E1 unknown mRNA
Root_dry_weight_2nd	fastlmm	Chr20	42374764	3.54351e-05	4.45	--	G/T	G:124_T:8	0.06	Glyma.20G185500.4	42404051	42406887	--	--	Molecular Function: protein dimerization activity (GO:0046983);;	--	--	--	Helix-loop-helix DNA-binding domain	Transcription factor bHLH30 OS=Arabidopsis thaliana (Mouse-ear cress) PE=1 SV=1	Uncharacterized protein {ECO:0000313|EnsemblPlants:GLYMA20G32660.1} OS=Glycine max (Soybean) PE=2 SV=1	uncharacterized protein LOC100785826 [Glycine max]	Glycine max transcription factor bHLH30-like (LOC100785826), mRNA >gi|255639645|gb|BT095885.1| Soybean clone JCVI-FLGm-20E1 unknown mRNA
Root_dry_weight_2nd	fastlmm	Chr20	42374776	3.54351e-05	4.45	--	A/T	A:124_T:8	0.06	Glyma.20G185500.4	42404051	42406887	--	--	Molecular Function: protein dimerization activity (GO:0046983);;	--	--	--	Helix-loop-helix DNA-binding domain	Transcription factor bHLH30 OS=Arabidopsis thaliana (Mouse-ear cress) PE=1 SV=1	Uncharacterized protein {ECO:0000313|EnsemblPlants:GLYMA20G32660.1} OS=Glycine max (Soybean) PE=2 SV=1	uncharacterized protein LOC100785826 [Glycine max]	Glycine max transcription factor bHLH30-like (LOC100785826), mRNA >gi|255639645|gb|BT095885.1| Soybean clone JCVI-FLGm-20E1 unknown mRNA
Root_dry_weight_2nd	fastlmm	Chr20	42374808	3.54351e-05	4.45	--	T/C	T:124_C:8	0.06	Glyma.20G185500.4	42404051	42406887	--	--	Molecular Function: protein dimerization activity (GO:0046983);;	--	--	--	Helix-loop-helix DNA-binding domain	Transcription factor bHLH30 OS=Arabidopsis thaliana (Mouse-ear cress) PE=1 SV=1	Uncharacterized protein {ECO:0000313|EnsemblPlants:GLYMA20G32660.1} OS=Glycine max (Soybean) PE=2 SV=1	uncharacterized protein LOC100785826 [Glycine max]	Glycine max transcription factor bHLH30-like (LOC100785826), mRNA >gi|255639645|gb|BT095885.1| Soybean clone JCVI-FLGm-20E1 unknown mRNA
Root_dry_weight_2nd	fastlmm	Chr20	42374764	3.54351e-05	4.45	--	G/T	G:124_T:8	0.06	Glyma.20G185600.1	42416343	42426466	--	--	Cellular Component: nucleus (GO:0005634);; Molecular Function: zinc ion binding (GO:0008270);;	--	--	--	Transmembrane Fragile-X-F protein;; Zinc finger, C3HC4 type (RING finger)	MND1-interacting protein 1 GN=MIP1 OS=Arabidopsis thaliana (Mouse-ear cress) PE=1 SV=1	Uncharacterized protein {ECO:0000313|EnsemblPlants:GLYMA10G34710.1} OS=Glycine max (Soybean) PE=4 SV=1	PREDICTED: uncharacterized protein LOC100794581 isoform X2 [Glycine max]	PREDICTED: Glycine max uncharacterized LOC100794581 (LOC100794581), transcript variant X2, mRNA
Root_dry_weight_2nd	fastlmm	Chr20	42374776	3.54351e-05	4.45	--	A/T	A:124_T:8	0.06	Glyma.20G185600.1	42416343	42426466	--	--	Cellular Component: nucleus (GO:0005634);; Molecular Function: zinc ion binding (GO:0008270);;	--	--	--	Transmembrane Fragile-X-F protein;; Zinc finger, C3HC4 type (RING finger)	MND1-interacting protein 1 GN=MIP1 OS=Arabidopsis thaliana (Mouse-ear cress) PE=1 SV=1	Uncharacterized protein {ECO:0000313|EnsemblPlants:GLYMA10G34710.1} OS=Glycine max (Soybean) PE=4 SV=1	PREDICTED: uncharacterized protein LOC100794581 isoform X2 [Glycine max]	PREDICTED: Glycine max uncharacterized LOC100794581 (LOC100794581), transcript variant X2, mRNA
Root_dry_weight_2nd	fastlmm	Chr20	42374808	3.54351e-05	4.45	--	T/C	T:124_C:8	0.06	Glyma.20G185600.1	42416343	42426466	--	--	Cellular Component: nucleus (GO:0005634);; Molecular Function: zinc ion binding (GO:0008270);;	--	--	--	Transmembrane Fragile-X-F protein;; Zinc finger, C3HC4 type (RING finger)	MND1-interacting protein 1 GN=MIP1 OS=Arabidopsis thaliana (Mouse-ear cress) PE=1 SV=1	Uncharacterized protein {ECO:0000313|EnsemblPlants:GLYMA10G34710.1} OS=Glycine max (Soybean) PE=4 SV=1	PREDICTED: uncharacterized protein LOC100794581 isoform X2 [Glycine max]	PREDICTED: Glycine max uncharacterized LOC100794581 (LOC100794581), transcript variant X2, mRNA
Root_dry_weight_2nd	fastlmm	Chr20	42374764	3.54351e-05	4.45	--	G/T	G:124_T:8	0.06	Glyma.20G185600.2	42419046	42426705	--	--	Cellular Component: nucleus (GO:0005634);; Molecular Function: zinc ion binding (GO:0008270);;	--	--	--	Transmembrane Fragile-X-F protein;; Zinc finger, C3HC4 type (RING finger)	MND1-interacting protein 1 GN=MIP1 OS=Arabidopsis thaliana (Mouse-ear cress) PE=1 SV=1	Uncharacterized protein {ECO:0000313|EnsemblPlants:GLYMA10G34710.1} OS=Glycine max (Soybean) PE=4 SV=1	PREDICTED: uncharacterized protein LOC100794581 isoform X2 [Glycine max]	PREDICTED: Glycine max uncharacterized LOC100794581 (LOC100794581), transcript variant X2, mRNA
Root_dry_weight_2nd	fastlmm	Chr20	42374776	3.54351e-05	4.45	--	A/T	A:124_T:8	0.06	Glyma.20G185600.2	42419046	42426705	--	--	Cellular Component: nucleus (GO:0005634);; Molecular Function: zinc ion binding (GO:0008270);;	--	--	--	Transmembrane Fragile-X-F protein;; Zinc finger, C3HC4 type (RING finger)	MND1-interacting protein 1 GN=MIP1 OS=Arabidopsis thaliana (Mouse-ear cress) PE=1 SV=1	Uncharacterized protein {ECO:0000313|EnsemblPlants:GLYMA10G34710.1} OS=Glycine max (Soybean) PE=4 SV=1	PREDICTED: uncharacterized protein LOC100794581 isoform X2 [Glycine max]	PREDICTED: Glycine max uncharacterized LOC100794581 (LOC100794581), transcript variant X2, mRNA
Root_dry_weight_2nd	fastlmm	Chr20	42374808	3.54351e-05	4.45	--	T/C	T:124_C:8	0.06	Glyma.20G185600.2	42419046	42426705	--	--	Cellular Component: nucleus (GO:0005634);; Molecular Function: zinc ion binding (GO:0008270);;	--	--	--	Transmembrane Fragile-X-F protein;; Zinc finger, C3HC4 type (RING finger)	MND1-interacting protein 1 GN=MIP1 OS=Arabidopsis thaliana (Mouse-ear cress) PE=1 SV=1	Uncharacterized protein {ECO:0000313|EnsemblPlants:GLYMA10G34710.1} OS=Glycine max (Soybean) PE=4 SV=1	PREDICTED: uncharacterized protein LOC100794581 isoform X2 [Glycine max]	PREDICTED: Glycine max uncharacterized LOC100794581 (LOC100794581), transcript variant X2, mRNA
Root_dry_weight_2nd	fastlmm	Chr20	42374764	3.54351e-05	4.45	--	G/T	G:124_T:8	0.06	Glyma.20G185700.1	42428886	42431148	--	--	Molecular Function: leucoanthocyanidin reductase activity (GO:0033788);; Biological Process: oxidation-reduction process (GO:0055114);;	K13081|1e-147|vvi:100232982|LAR1	--	--	NmrA-like family	Leucoanthocyanidin reductase GN=LAR OS=Desmodium uncinatum (Spanish clover) PE=1 SV=1	Uncharacterized protein {ECO:0000313|EnsemblPlants:GLYMA20G32681.1} OS=Glycine max (Soybean) PE=4 SV=1	PREDICTED: LOW QUALITY PROTEIN: leucoanthocyanidin reductase [Glycine max]	PREDICTED: Glycine max leucoanthocyanidin reductase-like (LAR1), mRNA
Root_dry_weight_2nd	fastlmm	Chr20	42374776	3.54351e-05	4.45	--	A/T	A:124_T:8	0.06	Glyma.20G185700.1	42428886	42431148	--	--	Molecular Function: leucoanthocyanidin reductase activity (GO:0033788);; Biological Process: oxidation-reduction process (GO:0055114);;	K13081|1e-147|vvi:100232982|LAR1	--	--	NmrA-like family	Leucoanthocyanidin reductase GN=LAR OS=Desmodium uncinatum (Spanish clover) PE=1 SV=1	Uncharacterized protein {ECO:0000313|EnsemblPlants:GLYMA20G32681.1} OS=Glycine max (Soybean) PE=4 SV=1	PREDICTED: LOW QUALITY PROTEIN: leucoanthocyanidin reductase [Glycine max]	PREDICTED: Glycine max leucoanthocyanidin reductase-like (LAR1), mRNA
Root_dry_weight_2nd	fastlmm	Chr20	42374808	3.54351e-05	4.45	--	T/C	T:124_C:8	0.06	Glyma.20G185700.1	42428886	42431148	--	--	Molecular Function: leucoanthocyanidin reductase activity (GO:0033788);; Biological Process: oxidation-reduction process (GO:0055114);;	K13081|1e-147|vvi:100232982|LAR1	--	--	NmrA-like family	Leucoanthocyanidin reductase GN=LAR OS=Desmodium uncinatum (Spanish clover) PE=1 SV=1	Uncharacterized protein {ECO:0000313|EnsemblPlants:GLYMA20G32681.1} OS=Glycine max (Soybean) PE=4 SV=1	PREDICTED: LOW QUALITY PROTEIN: leucoanthocyanidin reductase [Glycine max]	PREDICTED: Glycine max leucoanthocyanidin reductase-like (LAR1), mRNA
Root_dry_weight_2nd	fastlmm	Chr20	42374764	3.54351e-05	4.45	--	G/T	G:124_T:8	0.06	Glyma.20G185700.2	42428679	42431246	--	--	Biological Process: proanthocyanidin biosynthetic process (GO:0010023);; Molecular Function: leucoanthocyanidin reductase activity (GO:0033788);; Biological Process: oxidation-reduction process (GO:0055114);;	K13081|1e-122|vvi:100232982|LAR1	--	--	NmrA-like family	Leucoanthocyanidin reductase GN=LAR OS=Desmodium uncinatum (Spanish clover) PE=1 SV=1	Uncharacterized protein {ECO:0000313|EnsemblPlants:GLYMA20G32681.2} OS=Glycine max (Soybean) PE=2 SV=1	unknown [Glycine max]	PREDICTED: Glycine max leucoanthocyanidin reductase-like (LAR1), mRNA
Root_dry_weight_2nd	fastlmm	Chr20	42374776	3.54351e-05	4.45	--	A/T	A:124_T:8	0.06	Glyma.20G185700.2	42428679	42431246	--	--	Biological Process: proanthocyanidin biosynthetic process (GO:0010023);; Molecular Function: leucoanthocyanidin reductase activity (GO:0033788);; Biological Process: oxidation-reduction process (GO:0055114);;	K13081|1e-122|vvi:100232982|LAR1	--	--	NmrA-like family	Leucoanthocyanidin reductase GN=LAR OS=Desmodium uncinatum (Spanish clover) PE=1 SV=1	Uncharacterized protein {ECO:0000313|EnsemblPlants:GLYMA20G32681.2} OS=Glycine max (Soybean) PE=2 SV=1	unknown [Glycine max]	PREDICTED: Glycine max leucoanthocyanidin reductase-like (LAR1), mRNA
Root_dry_weight_2nd	fastlmm	Chr20	42374808	3.54351e-05	4.45	--	T/C	T:124_C:8	0.06	Glyma.20G185700.2	42428679	42431246	--	--	Biological Process: proanthocyanidin biosynthetic process (GO:0010023);; Molecular Function: leucoanthocyanidin reductase activity (GO:0033788);; Biological Process: oxidation-reduction process (GO:0055114);;	K13081|1e-122|vvi:100232982|LAR1	--	--	NmrA-like family	Leucoanthocyanidin reductase GN=LAR OS=Desmodium uncinatum (Spanish clover) PE=1 SV=1	Uncharacterized protein {ECO:0000313|EnsemblPlants:GLYMA20G32681.2} OS=Glycine max (Soybean) PE=2 SV=1	unknown [Glycine max]	PREDICTED: Glycine max leucoanthocyanidin reductase-like (LAR1), mRNA
Root_dry_weight_2nd	fastlmm	Chr20	42374764	3.54351e-05	4.45	--	G/T	G:124_T:8	0.06	Glyma.20G185800.1	42438478	42443399	--	--	Molecular Function: DNA binding (GO:0003677);; Biological Process: regulation of transcription, DNA-templated (GO:0006355);;	--	--	--	No apical meristem (NAM) protein	NAC domain-containing protein 8 GN=NAC008 OS=Arabidopsis thaliana (Mouse-ear cress) PE=2 SV=1	Uncharacterized protein {ECO:0000313|EnsemblPlants:GLYMA20G32690.2} OS=Glycine max (Soybean) PE=4 SV=1	PREDICTED: uncharacterized protein LOC100787422 isoform X1 [Glycine max]	PREDICTED: Glycine max NAC domain-containing protein 8-like (LOC100787422), transcript variant X1, mRNA
Root_dry_weight_2nd	fastlmm	Chr20	42374776	3.54351e-05	4.45	--	A/T	A:124_T:8	0.06	Glyma.20G185800.1	42438478	42443399	--	--	Molecular Function: DNA binding (GO:0003677);; Biological Process: regulation of transcription, DNA-templated (GO:0006355);;	--	--	--	No apical meristem (NAM) protein	NAC domain-containing protein 8 GN=NAC008 OS=Arabidopsis thaliana (Mouse-ear cress) PE=2 SV=1	Uncharacterized protein {ECO:0000313|EnsemblPlants:GLYMA20G32690.2} OS=Glycine max (Soybean) PE=4 SV=1	PREDICTED: uncharacterized protein LOC100787422 isoform X1 [Glycine max]	PREDICTED: Glycine max NAC domain-containing protein 8-like (LOC100787422), transcript variant X1, mRNA
Root_dry_weight_2nd	fastlmm	Chr20	42374808	3.54351e-05	4.45	--	T/C	T:124_C:8	0.06	Glyma.20G185800.1	42438478	42443399	--	--	Molecular Function: DNA binding (GO:0003677);; Biological Process: regulation of transcription, DNA-templated (GO:0006355);;	--	--	--	No apical meristem (NAM) protein	NAC domain-containing protein 8 GN=NAC008 OS=Arabidopsis thaliana (Mouse-ear cress) PE=2 SV=1	Uncharacterized protein {ECO:0000313|EnsemblPlants:GLYMA20G32690.2} OS=Glycine max (Soybean) PE=4 SV=1	PREDICTED: uncharacterized protein LOC100787422 isoform X1 [Glycine max]	PREDICTED: Glycine max NAC domain-containing protein 8-like (LOC100787422), transcript variant X1, mRNA
Root_dry_weight_2nd	fastlmm	Chr20	42374764	3.54351e-05	4.45	--	G/T	G:124_T:8	0.06	Glyma.20G185800.2	42438478	42443375	--	--	Molecular Function: DNA binding (GO:0003677);; Biological Process: regulation of transcription, DNA-templated (GO:0006355);;	--	--	--	No apical meristem (NAM) protein	NAC domain-containing protein 8 GN=NAC008 OS=Arabidopsis thaliana (Mouse-ear cress) PE=2 SV=1	Putative uncharacterized protein {ECO:0000313|EMBL:ACU20787.1} OS=Glycine max (Soybean) PE=2 SV=1	uncharacterized protein LOC100787422 [Glycine max]	Glycine max NAC domain-containing protein 8-like (LOC100787422), mRNA
Root_dry_weight_2nd	fastlmm	Chr20	42374776	3.54351e-05	4.45	--	A/T	A:124_T:8	0.06	Glyma.20G185800.2	42438478	42443375	--	--	Molecular Function: DNA binding (GO:0003677);; Biological Process: regulation of transcription, DNA-templated (GO:0006355);;	--	--	--	No apical meristem (NAM) protein	NAC domain-containing protein 8 GN=NAC008 OS=Arabidopsis thaliana (Mouse-ear cress) PE=2 SV=1	Putative uncharacterized protein {ECO:0000313|EMBL:ACU20787.1} OS=Glycine max (Soybean) PE=2 SV=1	uncharacterized protein LOC100787422 [Glycine max]	Glycine max NAC domain-containing protein 8-like (LOC100787422), mRNA
Root_dry_weight_2nd	fastlmm	Chr20	42374808	3.54351e-05	4.45	--	T/C	T:124_C:8	0.06	Glyma.20G185800.2	42438478	42443375	--	--	Molecular Function: DNA binding (GO:0003677);; Biological Process: regulation of transcription, DNA-templated (GO:0006355);;	--	--	--	No apical meristem (NAM) protein	NAC domain-containing protein 8 GN=NAC008 OS=Arabidopsis thaliana (Mouse-ear cress) PE=2 SV=1	Putative uncharacterized protein {ECO:0000313|EMBL:ACU20787.1} OS=Glycine max (Soybean) PE=2 SV=1	uncharacterized protein LOC100787422 [Glycine max]	Glycine max NAC domain-containing protein 8-like (LOC100787422), mRNA
Root_dry_weight_2nd	fastlmm	Chr20	42374764	3.54351e-05	4.45	--	G/T	G:124_T:8	0.06	Glyma.20G185800.3	42438565	42443399	--	--	Molecular Function: DNA binding (GO:0003677);; Biological Process: regulation of transcription, DNA-templated (GO:0006355);;	--	--	--	No apical meristem (NAM) protein	NAC domain-containing protein 8 GN=NAC008 OS=Arabidopsis thaliana (Mouse-ear cress) PE=2 SV=1	Uncharacterized protein {ECO:0000313|EnsemblPlants:GLYMA20G32690.3} OS=Glycine max (Soybean) PE=4 SV=1	PREDICTED: uncharacterized protein LOC100787422 isoform X3 [Glycine max]	PREDICTED: Glycine max NAC domain-containing protein 8-like (LOC100787422), transcript variant X3, mRNA
Root_dry_weight_2nd	fastlmm	Chr20	42374776	3.54351e-05	4.45	--	A/T	A:124_T:8	0.06	Glyma.20G185800.3	42438565	42443399	--	--	Molecular Function: DNA binding (GO:0003677);; Biological Process: regulation of transcription, DNA-templated (GO:0006355);;	--	--	--	No apical meristem (NAM) protein	NAC domain-containing protein 8 GN=NAC008 OS=Arabidopsis thaliana (Mouse-ear cress) PE=2 SV=1	Uncharacterized protein {ECO:0000313|EnsemblPlants:GLYMA20G32690.3} OS=Glycine max (Soybean) PE=4 SV=1	PREDICTED: uncharacterized protein LOC100787422 isoform X3 [Glycine max]	PREDICTED: Glycine max NAC domain-containing protein 8-like (LOC100787422), transcript variant X3, mRNA
Root_dry_weight_2nd	fastlmm	Chr20	42374808	3.54351e-05	4.45	--	T/C	T:124_C:8	0.06	Glyma.20G185800.3	42438565	42443399	--	--	Molecular Function: DNA binding (GO:0003677);; Biological Process: regulation of transcription, DNA-templated (GO:0006355);;	--	--	--	No apical meristem (NAM) protein	NAC domain-containing protein 8 GN=NAC008 OS=Arabidopsis thaliana (Mouse-ear cress) PE=2 SV=1	Uncharacterized protein {ECO:0000313|EnsemblPlants:GLYMA20G32690.3} OS=Glycine max (Soybean) PE=4 SV=1	PREDICTED: uncharacterized protein LOC100787422 isoform X3 [Glycine max]	PREDICTED: Glycine max NAC domain-containing protein 8-like (LOC100787422), transcript variant X3, mRNA
Root_dry_weight_2nd	fastlmm	Chr20	42374764	3.54351e-05	4.45	--	G/T	G:124_T:8	0.06	Glyma.20G185900.1	42450084	42450725	--	--	--	--	--	--	--	--	Uncharacterized protein {ECO:0000313|EnsemblPlants:GLYMA20G32701.1} OS=Glycine max (Soybean) PE=4 SV=1	PREDICTED: uncharacterized protein LOC100787944 [Glycine max]	PREDICTED: Glycine max uncharacterized LOC100787944 (LOC100787944), mRNA
Root_dry_weight_2nd	fastlmm	Chr20	42374776	3.54351e-05	4.45	--	A/T	A:124_T:8	0.06	Glyma.20G185900.1	42450084	42450725	--	--	--	--	--	--	--	--	Uncharacterized protein {ECO:0000313|EnsemblPlants:GLYMA20G32701.1} OS=Glycine max (Soybean) PE=4 SV=1	PREDICTED: uncharacterized protein LOC100787944 [Glycine max]	PREDICTED: Glycine max uncharacterized LOC100787944 (LOC100787944), mRNA
Root_dry_weight_2nd	fastlmm	Chr20	42374808	3.54351e-05	4.45	--	T/C	T:124_C:8	0.06	Glyma.20G185900.1	42450084	42450725	--	--	--	--	--	--	--	--	Uncharacterized protein {ECO:0000313|EnsemblPlants:GLYMA20G32701.1} OS=Glycine max (Soybean) PE=4 SV=1	PREDICTED: uncharacterized protein LOC100787944 [Glycine max]	PREDICTED: Glycine max uncharacterized LOC100787944 (LOC100787944), mRNA
Root_dry_weight_2nd	fastlmm	Chr20	42374764	3.54351e-05	4.45	--	G/T	G:124_T:8	0.06	Glyma.20G186000.1	42458658	42460844	[J]	Translation, ribosomal structure and biogenesis	Molecular Function: structural constituent of ribosome (GO:0003735);; Cellular Component: ribosome (GO:0005840);; Biological Process: translation (GO:0006412);;	--	[J]	Translation, ribosomal structure and biogenesis	Ribosomal protein S16	30S ribosomal protein S16, chloroplastic {ECO:0000255|HAMAP-Rule:MF_00385} OS=Mesostigma viride (Green alga) PE=3 SV=1	Uncharacterized protein {ECO:0000313|EnsemblPlants:GLYMA20G32710.1} OS=Glycine max (Soybean) PE=3 SV=2	PREDICTED: 28S ribosomal protein S16, mitochondrial-like [Glycine max]	PREDICTED: Glycine max 28S ribosomal protein S16, mitochondrial-like (LOC100788481), mRNA
Root_dry_weight_2nd	fastlmm	Chr20	42374776	3.54351e-05	4.45	--	A/T	A:124_T:8	0.06	Glyma.20G186000.1	42458658	42460844	[J]	Translation, ribosomal structure and biogenesis	Molecular Function: structural constituent of ribosome (GO:0003735);; Cellular Component: ribosome (GO:0005840);; Biological Process: translation (GO:0006412);;	--	[J]	Translation, ribosomal structure and biogenesis	Ribosomal protein S16	30S ribosomal protein S16, chloroplastic {ECO:0000255|HAMAP-Rule:MF_00385} OS=Mesostigma viride (Green alga) PE=3 SV=1	Uncharacterized protein {ECO:0000313|EnsemblPlants:GLYMA20G32710.1} OS=Glycine max (Soybean) PE=3 SV=2	PREDICTED: 28S ribosomal protein S16, mitochondrial-like [Glycine max]	PREDICTED: Glycine max 28S ribosomal protein S16, mitochondrial-like (LOC100788481), mRNA
Root_dry_weight_2nd	fastlmm	Chr20	42374808	3.54351e-05	4.45	--	T/C	T:124_C:8	0.06	Glyma.20G186000.1	42458658	42460844	[J]	Translation, ribosomal structure and biogenesis	Molecular Function: structural constituent of ribosome (GO:0003735);; Cellular Component: ribosome (GO:0005840);; Biological Process: translation (GO:0006412);;	--	[J]	Translation, ribosomal structure and biogenesis	Ribosomal protein S16	30S ribosomal protein S16, chloroplastic {ECO:0000255|HAMAP-Rule:MF_00385} OS=Mesostigma viride (Green alga) PE=3 SV=1	Uncharacterized protein {ECO:0000313|EnsemblPlants:GLYMA20G32710.1} OS=Glycine max (Soybean) PE=3 SV=2	PREDICTED: 28S ribosomal protein S16, mitochondrial-like [Glycine max]	PREDICTED: Glycine max 28S ribosomal protein S16, mitochondrial-like (LOC100788481), mRNA
Root_dry_weight_2nd	fastlmm	Chr20	42374764	3.54351e-05	4.45	--	G/T	G:124_T:8	0.06	Glyma.20G186000.2	42459499	42460922	[J]	Translation, ribosomal structure and biogenesis	Molecular Function: structural constituent of ribosome (GO:0003735);; Cellular Component: ribosome (GO:0005840);; Biological Process: translation (GO:0006412);;	--	[J]	Translation, ribosomal structure and biogenesis	Ribosomal protein S16	30S ribosomal protein S16, chloroplastic {ECO:0000255|HAMAP-Rule:MF_00385} OS=Mesostigma viride (Green alga) PE=3 SV=1	Uncharacterized protein {ECO:0000313|EnsemblPlants:GLYMA20G32710.1} OS=Glycine max (Soybean) PE=3 SV=2	PREDICTED: 28S ribosomal protein S16, mitochondrial-like [Glycine max]	PREDICTED: Glycine max 28S ribosomal protein S16, mitochondrial-like (LOC100788481), mRNA
Root_dry_weight_2nd	fastlmm	Chr20	42374776	3.54351e-05	4.45	--	A/T	A:124_T:8	0.06	Glyma.20G186000.2	42459499	42460922	[J]	Translation, ribosomal structure and biogenesis	Molecular Function: structural constituent of ribosome (GO:0003735);; Cellular Component: ribosome (GO:0005840);; Biological Process: translation (GO:0006412);;	--	[J]	Translation, ribosomal structure and biogenesis	Ribosomal protein S16	30S ribosomal protein S16, chloroplastic {ECO:0000255|HAMAP-Rule:MF_00385} OS=Mesostigma viride (Green alga) PE=3 SV=1	Uncharacterized protein {ECO:0000313|EnsemblPlants:GLYMA20G32710.1} OS=Glycine max (Soybean) PE=3 SV=2	PREDICTED: 28S ribosomal protein S16, mitochondrial-like [Glycine max]	PREDICTED: Glycine max 28S ribosomal protein S16, mitochondrial-like (LOC100788481), mRNA
Root_dry_weight_2nd	fastlmm	Chr20	42374808	3.54351e-05	4.45	--	T/C	T:124_C:8	0.06	Glyma.20G186000.2	42459499	42460922	[J]	Translation, ribosomal structure and biogenesis	Molecular Function: structural constituent of ribosome (GO:0003735);; Cellular Component: ribosome (GO:0005840);; Biological Process: translation (GO:0006412);;	--	[J]	Translation, ribosomal structure and biogenesis	Ribosomal protein S16	30S ribosomal protein S16, chloroplastic {ECO:0000255|HAMAP-Rule:MF_00385} OS=Mesostigma viride (Green alga) PE=3 SV=1	Uncharacterized protein {ECO:0000313|EnsemblPlants:GLYMA20G32710.1} OS=Glycine max (Soybean) PE=3 SV=2	PREDICTED: 28S ribosomal protein S16, mitochondrial-like [Glycine max]	PREDICTED: Glycine max 28S ribosomal protein S16, mitochondrial-like (LOC100788481), mRNA
Root_dry_weight_2nd	fastlmm	Chr20	42374764	3.54351e-05	4.45	--	G/T	G:124_T:8	0.06	Glyma.20G186100.1	42466965	42472744	--	--	Cellular Component: endosome (GO:0005768);; Cellular Component: vacuole (GO:0005773);; Cellular Component: Golgi apparatus (GO:0005794);; Cellular Component: trans-Golgi network (GO:0005802);; Molecular Function: kinase activity (GO:0016301);; Biological Process: phosphorylation (GO:0016310);;	--	[R]	General function prediction only	Carbohydrate-binding protein of the ER;; Di-glucose binding within endoplasmic reticulum	Putative leucine-rich repeat receptor-like serine/threonine-protein kinase At2g14440 (Precursor) GN=At2g14440 OS=Arabidopsis thaliana (Mouse-ear cress) PE=3 SV=1	Uncharacterized protein {ECO:0000313|EnsemblPlants:GLYMA20G32720.1} OS=Glycine max (Soybean) PE=4 SV=2	PREDICTED: probable LRR receptor-like serine/threonine-protein kinase At5g16900-like [Glycine max]	PREDICTED: Glycine max probable LRR receptor-like serine/threonine-protein kinase At5g16900-like (LOC100783504), mRNA
Root_dry_weight_2nd	fastlmm	Chr20	42374776	3.54351e-05	4.45	--	A/T	A:124_T:8	0.06	Glyma.20G186100.1	42466965	42472744	--	--	Cellular Component: endosome (GO:0005768);; Cellular Component: vacuole (GO:0005773);; Cellular Component: Golgi apparatus (GO:0005794);; Cellular Component: trans-Golgi network (GO:0005802);; Molecular Function: kinase activity (GO:0016301);; Biological Process: phosphorylation (GO:0016310);;	--	[R]	General function prediction only	Carbohydrate-binding protein of the ER;; Di-glucose binding within endoplasmic reticulum	Putative leucine-rich repeat receptor-like serine/threonine-protein kinase At2g14440 (Precursor) GN=At2g14440 OS=Arabidopsis thaliana (Mouse-ear cress) PE=3 SV=1	Uncharacterized protein {ECO:0000313|EnsemblPlants:GLYMA20G32720.1} OS=Glycine max (Soybean) PE=4 SV=2	PREDICTED: probable LRR receptor-like serine/threonine-protein kinase At5g16900-like [Glycine max]	PREDICTED: Glycine max probable LRR receptor-like serine/threonine-protein kinase At5g16900-like (LOC100783504), mRNA
Root_dry_weight_2nd	fastlmm	Chr20	42374808	3.54351e-05	4.45	--	T/C	T:124_C:8	0.06	Glyma.20G186100.1	42466965	42472744	--	--	Cellular Component: endosome (GO:0005768);; Cellular Component: vacuole (GO:0005773);; Cellular Component: Golgi apparatus (GO:0005794);; Cellular Component: trans-Golgi network (GO:0005802);; Molecular Function: kinase activity (GO:0016301);; Biological Process: phosphorylation (GO:0016310);;	--	[R]	General function prediction only	Carbohydrate-binding protein of the ER;; Di-glucose binding within endoplasmic reticulum	Putative leucine-rich repeat receptor-like serine/threonine-protein kinase At2g14440 (Precursor) GN=At2g14440 OS=Arabidopsis thaliana (Mouse-ear cress) PE=3 SV=1	Uncharacterized protein {ECO:0000313|EnsemblPlants:GLYMA20G32720.1} OS=Glycine max (Soybean) PE=4 SV=2	PREDICTED: probable LRR receptor-like serine/threonine-protein kinase At5g16900-like [Glycine max]	PREDICTED: Glycine max probable LRR receptor-like serine/threonine-protein kinase At5g16900-like (LOC100783504), mRNA
Root_dry_weight_3rd	emmax	Chr04	40958088	2.0524e-05	4.69	--	A/G	A:117_G:7	0.06	Glyma.04G164300.1	40913684	40916296	--	--	--	--	[R]	General function prediction only	C2H2-type zinc finger	Zinc finger protein ZAT4 GN=ZAT4 OS=Arabidopsis thaliana (Mouse-ear cress) PE=2 SV=1	Uncharacterized protein {ECO:0000313|EnsemblPlants:GLYMA04G32700.2} OS=Glycine max (Soybean) PE=4 SV=1	PREDICTED: probable cyclin-dependent serine/threonine-protein kinase DDB_G0292550-like [Glycine max]	PREDICTED: Glycine max probable cyclin-dependent serine/threonine-protein kinase DDB_G0292550-like (LOC102662018), mRNA
Root_dry_weight_3rd	fastlmm	Chr04	40958088	4.51552e-06	5.35	--	A/G	A:117_G:7	0.06	Glyma.04G164300.1	40913684	40916296	--	--	--	--	[R]	General function prediction only	C2H2-type zinc finger	Zinc finger protein ZAT4 GN=ZAT4 OS=Arabidopsis thaliana (Mouse-ear cress) PE=2 SV=1	Uncharacterized protein {ECO:0000313|EnsemblPlants:GLYMA04G32700.2} OS=Glycine max (Soybean) PE=4 SV=1	PREDICTED: probable cyclin-dependent serine/threonine-protein kinase DDB_G0292550-like [Glycine max]	PREDICTED: Glycine max probable cyclin-dependent serine/threonine-protein kinase DDB_G0292550-like (LOC102662018), mRNA
Root_dry_weight_3rd	glm	Chr04	40958088	9.7438e-05	4.01	0.26428	A/G	A:117_G:7	0.06	Glyma.04G164300.1	40913684	40916296	--	--	--	--	[R]	General function prediction only	C2H2-type zinc finger	Zinc finger protein ZAT4 GN=ZAT4 OS=Arabidopsis thaliana (Mouse-ear cress) PE=2 SV=1	Uncharacterized protein {ECO:0000313|EnsemblPlants:GLYMA04G32700.2} OS=Glycine max (Soybean) PE=4 SV=1	PREDICTED: probable cyclin-dependent serine/threonine-protein kinase DDB_G0292550-like [Glycine max]	PREDICTED: Glycine max probable cyclin-dependent serine/threonine-protein kinase DDB_G0292550-like (LOC102662018), mRNA
Root_dry_weight_3rd	emmax	Chr04	40958088	2.0524e-05	4.69	--	A/G	A:117_G:7	0.06	Glyma.04G164300.2	40913684	40916288	--	--	--	--	[R]	General function prediction only	C2H2-type zinc finger	Zinc finger protein ZAT4 GN=ZAT4 OS=Arabidopsis thaliana (Mouse-ear cress) PE=2 SV=1	Uncharacterized protein {ECO:0000313|EnsemblPlants:GLYMA04G32700.2} OS=Glycine max (Soybean) PE=4 SV=1	PREDICTED: probable cyclin-dependent serine/threonine-protein kinase DDB_G0292550-like [Glycine max]	PREDICTED: Glycine max probable cyclin-dependent serine/threonine-protein kinase DDB_G0292550-like (LOC102662018), mRNA
Root_dry_weight_3rd	fastlmm	Chr04	40958088	4.51552e-06	5.35	--	A/G	A:117_G:7	0.06	Glyma.04G164300.2	40913684	40916288	--	--	--	--	[R]	General function prediction only	C2H2-type zinc finger	Zinc finger protein ZAT4 GN=ZAT4 OS=Arabidopsis thaliana (Mouse-ear cress) PE=2 SV=1	Uncharacterized protein {ECO:0000313|EnsemblPlants:GLYMA04G32700.2} OS=Glycine max (Soybean) PE=4 SV=1	PREDICTED: probable cyclin-dependent serine/threonine-protein kinase DDB_G0292550-like [Glycine max]	PREDICTED: Glycine max probable cyclin-dependent serine/threonine-protein kinase DDB_G0292550-like (LOC102662018), mRNA
Root_dry_weight_3rd	glm	Chr04	40958088	9.7438e-05	4.01	0.26428	A/G	A:117_G:7	0.06	Glyma.04G164300.2	40913684	40916288	--	--	--	--	[R]	General function prediction only	C2H2-type zinc finger	Zinc finger protein ZAT4 GN=ZAT4 OS=Arabidopsis thaliana (Mouse-ear cress) PE=2 SV=1	Uncharacterized protein {ECO:0000313|EnsemblPlants:GLYMA04G32700.2} OS=Glycine max (Soybean) PE=4 SV=1	PREDICTED: probable cyclin-dependent serine/threonine-protein kinase DDB_G0292550-like [Glycine max]	PREDICTED: Glycine max probable cyclin-dependent serine/threonine-protein kinase DDB_G0292550-like (LOC102662018), mRNA
Root_dry_weight_3rd	emmax	Chr04	40958088	2.0524e-05	4.69	--	A/G	A:117_G:7	0.06	Glyma.04G164400.1	40973232	40975775	--	--	--	--	[U]	Intracellular trafficking, secretion, and vesicular transport	SNARE domain	SNAP25 homologous protein SNAP33 OS=Arabidopsis thaliana (Mouse-ear cress) PE=1 SV=1	Uncharacterized protein {ECO:0000313|EnsemblPlants:GLYMA04G32710.1} OS=Glycine max (Soybean) PE=2 SV=1	uncharacterized protein LOC100794076 [Glycine max]	Glycine max SNAP25 homologous protein SNAP33-like (LOC100794076), mRNA >gi|255635199|gb|BT093594.1| Soybean clone JCVI-FLGm-17D11 unknown mRNA
Root_dry_weight_3rd	fastlmm	Chr04	40958088	4.51552e-06	5.35	--	A/G	A:117_G:7	0.06	Glyma.04G164400.1	40973232	40975775	--	--	--	--	[U]	Intracellular trafficking, secretion, and vesicular transport	SNARE domain	SNAP25 homologous protein SNAP33 OS=Arabidopsis thaliana (Mouse-ear cress) PE=1 SV=1	Uncharacterized protein {ECO:0000313|EnsemblPlants:GLYMA04G32710.1} OS=Glycine max (Soybean) PE=2 SV=1	uncharacterized protein LOC100794076 [Glycine max]	Glycine max SNAP25 homologous protein SNAP33-like (LOC100794076), mRNA >gi|255635199|gb|BT093594.1| Soybean clone JCVI-FLGm-17D11 unknown mRNA
Root_dry_weight_3rd	glm	Chr04	40958088	9.7438e-05	4.01	0.26428	A/G	A:117_G:7	0.06	Glyma.04G164400.1	40973232	40975775	--	--	--	--	[U]	Intracellular trafficking, secretion, and vesicular transport	SNARE domain	SNAP25 homologous protein SNAP33 OS=Arabidopsis thaliana (Mouse-ear cress) PE=1 SV=1	Uncharacterized protein {ECO:0000313|EnsemblPlants:GLYMA04G32710.1} OS=Glycine max (Soybean) PE=2 SV=1	uncharacterized protein LOC100794076 [Glycine max]	Glycine max SNAP25 homologous protein SNAP33-like (LOC100794076), mRNA >gi|255635199|gb|BT093594.1| Soybean clone JCVI-FLGm-17D11 unknown mRNA
Root_dry_weight_3rd	emmax	Chr04	40958088	2.0524e-05	4.69	--	A/G	A:117_G:7	0.06	Glyma.04G164400.2	40973567	40975775	--	--	--	--	[U]	Intracellular trafficking, secretion, and vesicular transport	SNARE domain	SNAP25 homologous protein SNAP33 OS=Arabidopsis thaliana (Mouse-ear cress) PE=1 SV=1	Uncharacterized protein {ECO:0000313|EnsemblPlants:GLYMA04G32710.1} OS=Glycine max (Soybean) PE=2 SV=1	uncharacterized protein LOC100794076 [Glycine max]	Glycine max SNAP25 homologous protein SNAP33-like (LOC100794076), mRNA >gi|255635199|gb|BT093594.1| Soybean clone JCVI-FLGm-17D11 unknown mRNA
Root_dry_weight_3rd	fastlmm	Chr04	40958088	4.51552e-06	5.35	--	A/G	A:117_G:7	0.06	Glyma.04G164400.2	40973567	40975775	--	--	--	--	[U]	Intracellular trafficking, secretion, and vesicular transport	SNARE domain	SNAP25 homologous protein SNAP33 OS=Arabidopsis thaliana (Mouse-ear cress) PE=1 SV=1	Uncharacterized protein {ECO:0000313|EnsemblPlants:GLYMA04G32710.1} OS=Glycine max (Soybean) PE=2 SV=1	uncharacterized protein LOC100794076 [Glycine max]	Glycine max SNAP25 homologous protein SNAP33-like (LOC100794076), mRNA >gi|255635199|gb|BT093594.1| Soybean clone JCVI-FLGm-17D11 unknown mRNA
Root_dry_weight_3rd	glm	Chr04	40958088	9.7438e-05	4.01	0.26428	A/G	A:117_G:7	0.06	Glyma.04G164400.2	40973567	40975775	--	--	--	--	[U]	Intracellular trafficking, secretion, and vesicular transport	SNARE domain	SNAP25 homologous protein SNAP33 OS=Arabidopsis thaliana (Mouse-ear cress) PE=1 SV=1	Uncharacterized protein {ECO:0000313|EnsemblPlants:GLYMA04G32710.1} OS=Glycine max (Soybean) PE=2 SV=1	uncharacterized protein LOC100794076 [Glycine max]	Glycine max SNAP25 homologous protein SNAP33-like (LOC100794076), mRNA >gi|255635199|gb|BT093594.1| Soybean clone JCVI-FLGm-17D11 unknown mRNA
Root_dry_weight_3rd	emmax	Chr04	40958088	2.0524e-05	4.69	--	A/G	A:117_G:7	0.06	Glyma.04G164500.1	41027892	41033697	--	--	Cellular Component: membrane (GO:0016020);; Molecular Function: hydrolase activity, acting on glycosyl bonds (GO:0016798);;	--	--	--	Glycosyl hydrolase family 79, N-terminal domain	Heparanase-like protein 1 (Precursor) GN=At5g07830 OS=Arabidopsis thaliana (Mouse-ear cress) PE=2 SV=1	Uncharacterized protein {ECO:0000313|EnsemblPlants:GLYMA04G32745.2} OS=Glycine max (Soybean) PE=4 SV=1	PREDICTED: heparanase-like protein 1-like isoform X1 [Glycine max]	PREDICTED: Glycine max heparanase-like protein 1-like (LOC100807012), transcript variant X2, mRNA
Root_dry_weight_3rd	fastlmm	Chr04	40958088	4.51552e-06	5.35	--	A/G	A:117_G:7	0.06	Glyma.04G164500.1	41027892	41033697	--	--	Cellular Component: membrane (GO:0016020);; Molecular Function: hydrolase activity, acting on glycosyl bonds (GO:0016798);;	--	--	--	Glycosyl hydrolase family 79, N-terminal domain	Heparanase-like protein 1 (Precursor) GN=At5g07830 OS=Arabidopsis thaliana (Mouse-ear cress) PE=2 SV=1	Uncharacterized protein {ECO:0000313|EnsemblPlants:GLYMA04G32745.2} OS=Glycine max (Soybean) PE=4 SV=1	PREDICTED: heparanase-like protein 1-like isoform X1 [Glycine max]	PREDICTED: Glycine max heparanase-like protein 1-like (LOC100807012), transcript variant X2, mRNA
Root_dry_weight_3rd	glm	Chr04	40958088	9.7438e-05	4.01	0.26428	A/G	A:117_G:7	0.06	Glyma.04G164500.1	41027892	41033697	--	--	Cellular Component: membrane (GO:0016020);; Molecular Function: hydrolase activity, acting on glycosyl bonds (GO:0016798);;	--	--	--	Glycosyl hydrolase family 79, N-terminal domain	Heparanase-like protein 1 (Precursor) GN=At5g07830 OS=Arabidopsis thaliana (Mouse-ear cress) PE=2 SV=1	Uncharacterized protein {ECO:0000313|EnsemblPlants:GLYMA04G32745.2} OS=Glycine max (Soybean) PE=4 SV=1	PREDICTED: heparanase-like protein 1-like isoform X1 [Glycine max]	PREDICTED: Glycine max heparanase-like protein 1-like (LOC100807012), transcript variant X2, mRNA
Root_dry_weight_3rd	emmax	Chr04	40958088	2.0524e-05	4.69	--	A/G	A:117_G:7	0.06	Glyma.04G164500.2	41027892	41033697	--	--	Cellular Component: membrane (GO:0016020);; Molecular Function: hydrolase activity, acting on glycosyl bonds (GO:0016798);;	--	--	--	Glycosyl hydrolase family 79, N-terminal domain	Heparanase-like protein 1 (Precursor) GN=At5g07830 OS=Arabidopsis thaliana (Mouse-ear cress) PE=2 SV=1	Uncharacterized protein {ECO:0000313|EnsemblPlants:GLYMA04G32745.2} OS=Glycine max (Soybean) PE=4 SV=1	PREDICTED: heparanase-like protein 1-like isoform X1 [Glycine max]	PREDICTED: Glycine max heparanase-like protein 1-like (LOC100807012), transcript variant X2, mRNA
Root_dry_weight_3rd	fastlmm	Chr04	40958088	4.51552e-06	5.35	--	A/G	A:117_G:7	0.06	Glyma.04G164500.2	41027892	41033697	--	--	Cellular Component: membrane (GO:0016020);; Molecular Function: hydrolase activity, acting on glycosyl bonds (GO:0016798);;	--	--	--	Glycosyl hydrolase family 79, N-terminal domain	Heparanase-like protein 1 (Precursor) GN=At5g07830 OS=Arabidopsis thaliana (Mouse-ear cress) PE=2 SV=1	Uncharacterized protein {ECO:0000313|EnsemblPlants:GLYMA04G32745.2} OS=Glycine max (Soybean) PE=4 SV=1	PREDICTED: heparanase-like protein 1-like isoform X1 [Glycine max]	PREDICTED: Glycine max heparanase-like protein 1-like (LOC100807012), transcript variant X2, mRNA
Root_dry_weight_3rd	glm	Chr04	40958088	9.7438e-05	4.01	0.26428	A/G	A:117_G:7	0.06	Glyma.04G164500.2	41027892	41033697	--	--	Cellular Component: membrane (GO:0016020);; Molecular Function: hydrolase activity, acting on glycosyl bonds (GO:0016798);;	--	--	--	Glycosyl hydrolase family 79, N-terminal domain	Heparanase-like protein 1 (Precursor) GN=At5g07830 OS=Arabidopsis thaliana (Mouse-ear cress) PE=2 SV=1	Uncharacterized protein {ECO:0000313|EnsemblPlants:GLYMA04G32745.2} OS=Glycine max (Soybean) PE=4 SV=1	PREDICTED: heparanase-like protein 1-like isoform X1 [Glycine max]	PREDICTED: Glycine max heparanase-like protein 1-like (LOC100807012), transcript variant X2, mRNA
Root_dry_weight_3rd	emmax	Chr13	30444845	6.0651e-05	4.22	--	T/C	T:130_C:8	0.06	Glyma.13G190000.1	30355157	30359208	--	--	Biological Process: defense response (GO:0006952);; Molecular Function: ADP binding (GO:0043531);;	--	[T]	Signal transduction mechanisms	NB-ARC domain;; Leucine Rich repeats (2 copies);; AAA domain	Putative disease resistance RPP13-like protein 1 GN=RPPL1 OS=Arabidopsis thaliana (Mouse-ear cress) PE=3 SV=1	Uncharacterized protein {ECO:0000313|EnsemblPlants:GLYMA13G25920.2} OS=Glycine max (Soybean) PE=4 SV=1	disease resistance protein [Glycine max]	PREDICTED: Glycine max putative disease resistance RPP13-like protein 1-like (LOC102667700), misc_RNA
Root_dry_weight_3rd	fastlmm	Chr13	30444845	5.56462e-05	4.25	--	T/C	T:130_C:8	0.06	Glyma.13G190000.1	30355157	30359208	--	--	Biological Process: defense response (GO:0006952);; Molecular Function: ADP binding (GO:0043531);;	--	[T]	Signal transduction mechanisms	NB-ARC domain;; Leucine Rich repeats (2 copies);; AAA domain	Putative disease resistance RPP13-like protein 1 GN=RPPL1 OS=Arabidopsis thaliana (Mouse-ear cress) PE=3 SV=1	Uncharacterized protein {ECO:0000313|EnsemblPlants:GLYMA13G25920.2} OS=Glycine max (Soybean) PE=4 SV=1	disease resistance protein [Glycine max]	PREDICTED: Glycine max putative disease resistance RPP13-like protein 1-like (LOC102667700), misc_RNA
Root_dry_weight_3rd	emmax	Chr13	30444857	6.0651e-05	4.22	--	G/A	G:130_A:8	0.06	Glyma.13G190000.1	30355157	30359208	--	--	Biological Process: defense response (GO:0006952);; Molecular Function: ADP binding (GO:0043531);;	--	[T]	Signal transduction mechanisms	NB-ARC domain;; Leucine Rich repeats (2 copies);; AAA domain	Putative disease resistance RPP13-like protein 1 GN=RPPL1 OS=Arabidopsis thaliana (Mouse-ear cress) PE=3 SV=1	Uncharacterized protein {ECO:0000313|EnsemblPlants:GLYMA13G25920.2} OS=Glycine max (Soybean) PE=4 SV=1	disease resistance protein [Glycine max]	PREDICTED: Glycine max putative disease resistance RPP13-like protein 1-like (LOC102667700), misc_RNA
Root_dry_weight_3rd	fastlmm	Chr13	30444857	5.56462e-05	4.25	--	G/A	G:130_A:8	0.06	Glyma.13G190000.1	30355157	30359208	--	--	Biological Process: defense response (GO:0006952);; Molecular Function: ADP binding (GO:0043531);;	--	[T]	Signal transduction mechanisms	NB-ARC domain;; Leucine Rich repeats (2 copies);; AAA domain	Putative disease resistance RPP13-like protein 1 GN=RPPL1 OS=Arabidopsis thaliana (Mouse-ear cress) PE=3 SV=1	Uncharacterized protein {ECO:0000313|EnsemblPlants:GLYMA13G25920.2} OS=Glycine max (Soybean) PE=4 SV=1	disease resistance protein [Glycine max]	PREDICTED: Glycine max putative disease resistance RPP13-like protein 1-like (LOC102667700), misc_RNA
Root_dry_weight_3rd	emmax	Chr13	30444862	6.0651e-05	4.22	--	A/G	A:130_G:8	0.06	Glyma.13G190000.1	30355157	30359208	--	--	Biological Process: defense response (GO:0006952);; Molecular Function: ADP binding (GO:0043531);;	--	[T]	Signal transduction mechanisms	NB-ARC domain;; Leucine Rich repeats (2 copies);; AAA domain	Putative disease resistance RPP13-like protein 1 GN=RPPL1 OS=Arabidopsis thaliana (Mouse-ear cress) PE=3 SV=1	Uncharacterized protein {ECO:0000313|EnsemblPlants:GLYMA13G25920.2} OS=Glycine max (Soybean) PE=4 SV=1	disease resistance protein [Glycine max]	PREDICTED: Glycine max putative disease resistance RPP13-like protein 1-like (LOC102667700), misc_RNA
Root_dry_weight_3rd	fastlmm	Chr13	30444862	5.56462e-05	4.25	--	A/G	A:130_G:8	0.06	Glyma.13G190000.1	30355157	30359208	--	--	Biological Process: defense response (GO:0006952);; Molecular Function: ADP binding (GO:0043531);;	--	[T]	Signal transduction mechanisms	NB-ARC domain;; Leucine Rich repeats (2 copies);; AAA domain	Putative disease resistance RPP13-like protein 1 GN=RPPL1 OS=Arabidopsis thaliana (Mouse-ear cress) PE=3 SV=1	Uncharacterized protein {ECO:0000313|EnsemblPlants:GLYMA13G25920.2} OS=Glycine max (Soybean) PE=4 SV=1	disease resistance protein [Glycine max]	PREDICTED: Glycine max putative disease resistance RPP13-like protein 1-like (LOC102667700), misc_RNA
Root_dry_weight_3rd	emmax	Chr13	30444865	6.0651e-05	4.22	--	C/T	C:130_T:8	0.06	Glyma.13G190000.1	30355157	30359208	--	--	Biological Process: defense response (GO:0006952);; Molecular Function: ADP binding (GO:0043531);;	--	[T]	Signal transduction mechanisms	NB-ARC domain;; Leucine Rich repeats (2 copies);; AAA domain	Putative disease resistance RPP13-like protein 1 GN=RPPL1 OS=Arabidopsis thaliana (Mouse-ear cress) PE=3 SV=1	Uncharacterized protein {ECO:0000313|EnsemblPlants:GLYMA13G25920.2} OS=Glycine max (Soybean) PE=4 SV=1	disease resistance protein [Glycine max]	PREDICTED: Glycine max putative disease resistance RPP13-like protein 1-like (LOC102667700), misc_RNA
Root_dry_weight_3rd	fastlmm	Chr13	30444865	5.56462e-05	4.25	--	C/T	C:130_T:8	0.06	Glyma.13G190000.1	30355157	30359208	--	--	Biological Process: defense response (GO:0006952);; Molecular Function: ADP binding (GO:0043531);;	--	[T]	Signal transduction mechanisms	NB-ARC domain;; Leucine Rich repeats (2 copies);; AAA domain	Putative disease resistance RPP13-like protein 1 GN=RPPL1 OS=Arabidopsis thaliana (Mouse-ear cress) PE=3 SV=1	Uncharacterized protein {ECO:0000313|EnsemblPlants:GLYMA13G25920.2} OS=Glycine max (Soybean) PE=4 SV=1	disease resistance protein [Glycine max]	PREDICTED: Glycine max putative disease resistance RPP13-like protein 1-like (LOC102667700), misc_RNA
Root_dry_weight_3rd	emmax	Chr13	30444924	6.0651e-05	4.22	--	C/T	C:130_T:8	0.06	Glyma.13G190000.1	30355157	30359208	--	--	Biological Process: defense response (GO:0006952);; Molecular Function: ADP binding (GO:0043531);;	--	[T]	Signal transduction mechanisms	NB-ARC domain;; Leucine Rich repeats (2 copies);; AAA domain	Putative disease resistance RPP13-like protein 1 GN=RPPL1 OS=Arabidopsis thaliana (Mouse-ear cress) PE=3 SV=1	Uncharacterized protein {ECO:0000313|EnsemblPlants:GLYMA13G25920.2} OS=Glycine max (Soybean) PE=4 SV=1	disease resistance protein [Glycine max]	PREDICTED: Glycine max putative disease resistance RPP13-like protein 1-like (LOC102667700), misc_RNA
Root_dry_weight_3rd	fastlmm	Chr13	30444924	5.56462e-05	4.25	--	C/T	C:130_T:8	0.06	Glyma.13G190000.1	30355157	30359208	--	--	Biological Process: defense response (GO:0006952);; Molecular Function: ADP binding (GO:0043531);;	--	[T]	Signal transduction mechanisms	NB-ARC domain;; Leucine Rich repeats (2 copies);; AAA domain	Putative disease resistance RPP13-like protein 1 GN=RPPL1 OS=Arabidopsis thaliana (Mouse-ear cress) PE=3 SV=1	Uncharacterized protein {ECO:0000313|EnsemblPlants:GLYMA13G25920.2} OS=Glycine max (Soybean) PE=4 SV=1	disease resistance protein [Glycine max]	PREDICTED: Glycine max putative disease resistance RPP13-like protein 1-like (LOC102667700), misc_RNA
Root_dry_weight_3rd	emmax	Chr13	30444845	6.0651e-05	4.22	--	T/C	T:130_C:8	0.06	Glyma.13G190100.1	30361356	30362889	--	--	--	--	[K]	Transcription	Protein of unknown function (DUF667)	Cilia- and flagella-associated protein 20 GN=CFAP20 OS=Chlamydomonas reinhardtii (Chlamydomonas smithii) PE=1 SV=1	Uncharacterized protein {ECO:0000313|EnsemblPlants:GLYMA13G25930.1} OS=Glycine max (Soybean) PE=4 SV=2	PREDICTED: UPF0468 protein CG5343-like [Glycine max]	PREDICTED: Glycine max UPF0468 protein CG5343-like (LOC102667576), mRNA
Root_dry_weight_3rd	fastlmm	Chr13	30444845	5.56462e-05	4.25	--	T/C	T:130_C:8	0.06	Glyma.13G190100.1	30361356	30362889	--	--	--	--	[K]	Transcription	Protein of unknown function (DUF667)	Cilia- and flagella-associated protein 20 GN=CFAP20 OS=Chlamydomonas reinhardtii (Chlamydomonas smithii) PE=1 SV=1	Uncharacterized protein {ECO:0000313|EnsemblPlants:GLYMA13G25930.1} OS=Glycine max (Soybean) PE=4 SV=2	PREDICTED: UPF0468 protein CG5343-like [Glycine max]	PREDICTED: Glycine max UPF0468 protein CG5343-like (LOC102667576), mRNA
Root_dry_weight_3rd	emmax	Chr13	30444857	6.0651e-05	4.22	--	G/A	G:130_A:8	0.06	Glyma.13G190100.1	30361356	30362889	--	--	--	--	[K]	Transcription	Protein of unknown function (DUF667)	Cilia- and flagella-associated protein 20 GN=CFAP20 OS=Chlamydomonas reinhardtii (Chlamydomonas smithii) PE=1 SV=1	Uncharacterized protein {ECO:0000313|EnsemblPlants:GLYMA13G25930.1} OS=Glycine max (Soybean) PE=4 SV=2	PREDICTED: UPF0468 protein CG5343-like [Glycine max]	PREDICTED: Glycine max UPF0468 protein CG5343-like (LOC102667576), mRNA
Root_dry_weight_3rd	fastlmm	Chr13	30444857	5.56462e-05	4.25	--	G/A	G:130_A:8	0.06	Glyma.13G190100.1	30361356	30362889	--	--	--	--	[K]	Transcription	Protein of unknown function (DUF667)	Cilia- and flagella-associated protein 20 GN=CFAP20 OS=Chlamydomonas reinhardtii (Chlamydomonas smithii) PE=1 SV=1	Uncharacterized protein {ECO:0000313|EnsemblPlants:GLYMA13G25930.1} OS=Glycine max (Soybean) PE=4 SV=2	PREDICTED: UPF0468 protein CG5343-like [Glycine max]	PREDICTED: Glycine max UPF0468 protein CG5343-like (LOC102667576), mRNA
Root_dry_weight_3rd	emmax	Chr13	30444862	6.0651e-05	4.22	--	A/G	A:130_G:8	0.06	Glyma.13G190100.1	30361356	30362889	--	--	--	--	[K]	Transcription	Protein of unknown function (DUF667)	Cilia- and flagella-associated protein 20 GN=CFAP20 OS=Chlamydomonas reinhardtii (Chlamydomonas smithii) PE=1 SV=1	Uncharacterized protein {ECO:0000313|EnsemblPlants:GLYMA13G25930.1} OS=Glycine max (Soybean) PE=4 SV=2	PREDICTED: UPF0468 protein CG5343-like [Glycine max]	PREDICTED: Glycine max UPF0468 protein CG5343-like (LOC102667576), mRNA
Root_dry_weight_3rd	fastlmm	Chr13	30444862	5.56462e-05	4.25	--	A/G	A:130_G:8	0.06	Glyma.13G190100.1	30361356	30362889	--	--	--	--	[K]	Transcription	Protein of unknown function (DUF667)	Cilia- and flagella-associated protein 20 GN=CFAP20 OS=Chlamydomonas reinhardtii (Chlamydomonas smithii) PE=1 SV=1	Uncharacterized protein {ECO:0000313|EnsemblPlants:GLYMA13G25930.1} OS=Glycine max (Soybean) PE=4 SV=2	PREDICTED: UPF0468 protein CG5343-like [Glycine max]	PREDICTED: Glycine max UPF0468 protein CG5343-like (LOC102667576), mRNA
Root_dry_weight_3rd	emmax	Chr13	30444865	6.0651e-05	4.22	--	C/T	C:130_T:8	0.06	Glyma.13G190100.1	30361356	30362889	--	--	--	--	[K]	Transcription	Protein of unknown function (DUF667)	Cilia- and flagella-associated protein 20 GN=CFAP20 OS=Chlamydomonas reinhardtii (Chlamydomonas smithii) PE=1 SV=1	Uncharacterized protein {ECO:0000313|EnsemblPlants:GLYMA13G25930.1} OS=Glycine max (Soybean) PE=4 SV=2	PREDICTED: UPF0468 protein CG5343-like [Glycine max]	PREDICTED: Glycine max UPF0468 protein CG5343-like (LOC102667576), mRNA
Root_dry_weight_3rd	fastlmm	Chr13	30444865	5.56462e-05	4.25	--	C/T	C:130_T:8	0.06	Glyma.13G190100.1	30361356	30362889	--	--	--	--	[K]	Transcription	Protein of unknown function (DUF667)	Cilia- and flagella-associated protein 20 GN=CFAP20 OS=Chlamydomonas reinhardtii (Chlamydomonas smithii) PE=1 SV=1	Uncharacterized protein {ECO:0000313|EnsemblPlants:GLYMA13G25930.1} OS=Glycine max (Soybean) PE=4 SV=2	PREDICTED: UPF0468 protein CG5343-like [Glycine max]	PREDICTED: Glycine max UPF0468 protein CG5343-like (LOC102667576), mRNA
Root_dry_weight_3rd	emmax	Chr13	30444924	6.0651e-05	4.22	--	C/T	C:130_T:8	0.06	Glyma.13G190100.1	30361356	30362889	--	--	--	--	[K]	Transcription	Protein of unknown function (DUF667)	Cilia- and flagella-associated protein 20 GN=CFAP20 OS=Chlamydomonas reinhardtii (Chlamydomonas smithii) PE=1 SV=1	Uncharacterized protein {ECO:0000313|EnsemblPlants:GLYMA13G25930.1} OS=Glycine max (Soybean) PE=4 SV=2	PREDICTED: UPF0468 protein CG5343-like [Glycine max]	PREDICTED: Glycine max UPF0468 protein CG5343-like (LOC102667576), mRNA
Root_dry_weight_3rd	fastlmm	Chr13	30444924	5.56462e-05	4.25	--	C/T	C:130_T:8	0.06	Glyma.13G190100.1	30361356	30362889	--	--	--	--	[K]	Transcription	Protein of unknown function (DUF667)	Cilia- and flagella-associated protein 20 GN=CFAP20 OS=Chlamydomonas reinhardtii (Chlamydomonas smithii) PE=1 SV=1	Uncharacterized protein {ECO:0000313|EnsemblPlants:GLYMA13G25930.1} OS=Glycine max (Soybean) PE=4 SV=2	PREDICTED: UPF0468 protein CG5343-like [Glycine max]	PREDICTED: Glycine max UPF0468 protein CG5343-like (LOC102667576), mRNA
Root_dry_weight_3rd	emmax	Chr13	30444845	6.0651e-05	4.22	--	T/C	T:130_C:8	0.06	Glyma.13G190100.2	30361356	30362889	--	--	--	--	[K]	Transcription	Protein of unknown function (DUF667)	Cilia- and flagella-associated protein 20 GN=CFAP20 OS=Chlamydomonas reinhardtii (Chlamydomonas smithii) PE=1 SV=1	Uncharacterized protein {ECO:0000313|EnsemblPlants:GLYMA13G25930.2} OS=Glycine max (Soybean) PE=4 SV=1	PREDICTED: UPF0468 protein CG5343-like [Glycine max]	PREDICTED: Glycine max UPF0468 protein CG5343-like (LOC102667576), mRNA
Root_dry_weight_3rd	fastlmm	Chr13	30444845	5.56462e-05	4.25	--	T/C	T:130_C:8	0.06	Glyma.13G190100.2	30361356	30362889	--	--	--	--	[K]	Transcription	Protein of unknown function (DUF667)	Cilia- and flagella-associated protein 20 GN=CFAP20 OS=Chlamydomonas reinhardtii (Chlamydomonas smithii) PE=1 SV=1	Uncharacterized protein {ECO:0000313|EnsemblPlants:GLYMA13G25930.2} OS=Glycine max (Soybean) PE=4 SV=1	PREDICTED: UPF0468 protein CG5343-like [Glycine max]	PREDICTED: Glycine max UPF0468 protein CG5343-like (LOC102667576), mRNA
Root_dry_weight_3rd	emmax	Chr13	30444857	6.0651e-05	4.22	--	G/A	G:130_A:8	0.06	Glyma.13G190100.2	30361356	30362889	--	--	--	--	[K]	Transcription	Protein of unknown function (DUF667)	Cilia- and flagella-associated protein 20 GN=CFAP20 OS=Chlamydomonas reinhardtii (Chlamydomonas smithii) PE=1 SV=1	Uncharacterized protein {ECO:0000313|EnsemblPlants:GLYMA13G25930.2} OS=Glycine max (Soybean) PE=4 SV=1	PREDICTED: UPF0468 protein CG5343-like [Glycine max]	PREDICTED: Glycine max UPF0468 protein CG5343-like (LOC102667576), mRNA
Root_dry_weight_3rd	fastlmm	Chr13	30444857	5.56462e-05	4.25	--	G/A	G:130_A:8	0.06	Glyma.13G190100.2	30361356	30362889	--	--	--	--	[K]	Transcription	Protein of unknown function (DUF667)	Cilia- and flagella-associated protein 20 GN=CFAP20 OS=Chlamydomonas reinhardtii (Chlamydomonas smithii) PE=1 SV=1	Uncharacterized protein {ECO:0000313|EnsemblPlants:GLYMA13G25930.2} OS=Glycine max (Soybean) PE=4 SV=1	PREDICTED: UPF0468 protein CG5343-like [Glycine max]	PREDICTED: Glycine max UPF0468 protein CG5343-like (LOC102667576), mRNA
Root_dry_weight_3rd	emmax	Chr13	30444862	6.0651e-05	4.22	--	A/G	A:130_G:8	0.06	Glyma.13G190100.2	30361356	30362889	--	--	--	--	[K]	Transcription	Protein of unknown function (DUF667)	Cilia- and flagella-associated protein 20 GN=CFAP20 OS=Chlamydomonas reinhardtii (Chlamydomonas smithii) PE=1 SV=1	Uncharacterized protein {ECO:0000313|EnsemblPlants:GLYMA13G25930.2} OS=Glycine max (Soybean) PE=4 SV=1	PREDICTED: UPF0468 protein CG5343-like [Glycine max]	PREDICTED: Glycine max UPF0468 protein CG5343-like (LOC102667576), mRNA
Root_dry_weight_3rd	fastlmm	Chr13	30444862	5.56462e-05	4.25	--	A/G	A:130_G:8	0.06	Glyma.13G190100.2	30361356	30362889	--	--	--	--	[K]	Transcription	Protein of unknown function (DUF667)	Cilia- and flagella-associated protein 20 GN=CFAP20 OS=Chlamydomonas reinhardtii (Chlamydomonas smithii) PE=1 SV=1	Uncharacterized protein {ECO:0000313|EnsemblPlants:GLYMA13G25930.2} OS=Glycine max (Soybean) PE=4 SV=1	PREDICTED: UPF0468 protein CG5343-like [Glycine max]	PREDICTED: Glycine max UPF0468 protein CG5343-like (LOC102667576), mRNA
Root_dry_weight_3rd	emmax	Chr13	30444865	6.0651e-05	4.22	--	C/T	C:130_T:8	0.06	Glyma.13G190100.2	30361356	30362889	--	--	--	--	[K]	Transcription	Protein of unknown function (DUF667)	Cilia- and flagella-associated protein 20 GN=CFAP20 OS=Chlamydomonas reinhardtii (Chlamydomonas smithii) PE=1 SV=1	Uncharacterized protein {ECO:0000313|EnsemblPlants:GLYMA13G25930.2} OS=Glycine max (Soybean) PE=4 SV=1	PREDICTED: UPF0468 protein CG5343-like [Glycine max]	PREDICTED: Glycine max UPF0468 protein CG5343-like (LOC102667576), mRNA
Root_dry_weight_3rd	fastlmm	Chr13	30444865	5.56462e-05	4.25	--	C/T	C:130_T:8	0.06	Glyma.13G190100.2	30361356	30362889	--	--	--	--	[K]	Transcription	Protein of unknown function (DUF667)	Cilia- and flagella-associated protein 20 GN=CFAP20 OS=Chlamydomonas reinhardtii (Chlamydomonas smithii) PE=1 SV=1	Uncharacterized protein {ECO:0000313|EnsemblPlants:GLYMA13G25930.2} OS=Glycine max (Soybean) PE=4 SV=1	PREDICTED: UPF0468 protein CG5343-like [Glycine max]	PREDICTED: Glycine max UPF0468 protein CG5343-like (LOC102667576), mRNA
Root_dry_weight_3rd	emmax	Chr13	30444924	6.0651e-05	4.22	--	C/T	C:130_T:8	0.06	Glyma.13G190100.2	30361356	30362889	--	--	--	--	[K]	Transcription	Protein of unknown function (DUF667)	Cilia- and flagella-associated protein 20 GN=CFAP20 OS=Chlamydomonas reinhardtii (Chlamydomonas smithii) PE=1 SV=1	Uncharacterized protein {ECO:0000313|EnsemblPlants:GLYMA13G25930.2} OS=Glycine max (Soybean) PE=4 SV=1	PREDICTED: UPF0468 protein CG5343-like [Glycine max]	PREDICTED: Glycine max UPF0468 protein CG5343-like (LOC102667576), mRNA
Root_dry_weight_3rd	fastlmm	Chr13	30444924	5.56462e-05	4.25	--	C/T	C:130_T:8	0.06	Glyma.13G190100.2	30361356	30362889	--	--	--	--	[K]	Transcription	Protein of unknown function (DUF667)	Cilia- and flagella-associated protein 20 GN=CFAP20 OS=Chlamydomonas reinhardtii (Chlamydomonas smithii) PE=1 SV=1	Uncharacterized protein {ECO:0000313|EnsemblPlants:GLYMA13G25930.2} OS=Glycine max (Soybean) PE=4 SV=1	PREDICTED: UPF0468 protein CG5343-like [Glycine max]	PREDICTED: Glycine max UPF0468 protein CG5343-like (LOC102667576), mRNA
Root_dry_weight_3rd	emmax	Chr13	30444845	6.0651e-05	4.22	--	T/C	T:130_C:8	0.06	Glyma.13G190200.1	30369321	30372347	[U]	Intracellular trafficking, secretion, and vesicular transport	Biological Process: proteolysis (GO:0006508);; Biological Process: protein processing involved in protein targeting to mitochondrion (GO:0006627);; Molecular Function: serine-type peptidase activity (GO:0008236);; Cellular Component: integral component of membrane (GO:0016021);; Cellular Component: mitochondrial inner membrane peptidase complex (GO:0042720);;	K09647|4e-55|pop:POPTR_819903|hypothetical protein	[O]	Posttranslational modification, protein turnover, chaperones	Peptidase S24-like;; Signal peptidase, peptidase S26	Chloroplast processing peptidase (Precursor) GN=PLSP1 OS=Arabidopsis thaliana (Mouse-ear cress) PE=2 SV=2	Uncharacterized protein {ECO:0000313|EnsemblPlants:GLYMA13G26010.1} OS=Glycine max (Soybean) PE=3 SV=1	PREDICTED: mitochondrial inner membrane protease subunit 1-like [Glycine max]	PREDICTED: Glycine max mitochondrial inner membrane protease subunit 1-like (LOC100805997), mRNA
Root_dry_weight_3rd	fastlmm	Chr13	30444845	5.56462e-05	4.25	--	T/C	T:130_C:8	0.06	Glyma.13G190200.1	30369321	30372347	[U]	Intracellular trafficking, secretion, and vesicular transport	Biological Process: proteolysis (GO:0006508);; Biological Process: protein processing involved in protein targeting to mitochondrion (GO:0006627);; Molecular Function: serine-type peptidase activity (GO:0008236);; Cellular Component: integral component of membrane (GO:0016021);; Cellular Component: mitochondrial inner membrane peptidase complex (GO:0042720);;	K09647|4e-55|pop:POPTR_819903|hypothetical protein	[O]	Posttranslational modification, protein turnover, chaperones	Peptidase S24-like;; Signal peptidase, peptidase S26	Chloroplast processing peptidase (Precursor) GN=PLSP1 OS=Arabidopsis thaliana (Mouse-ear cress) PE=2 SV=2	Uncharacterized protein {ECO:0000313|EnsemblPlants:GLYMA13G26010.1} OS=Glycine max (Soybean) PE=3 SV=1	PREDICTED: mitochondrial inner membrane protease subunit 1-like [Glycine max]	PREDICTED: Glycine max mitochondrial inner membrane protease subunit 1-like (LOC100805997), mRNA
Root_dry_weight_3rd	emmax	Chr13	30444857	6.0651e-05	4.22	--	G/A	G:130_A:8	0.06	Glyma.13G190200.1	30369321	30372347	[U]	Intracellular trafficking, secretion, and vesicular transport	Biological Process: proteolysis (GO:0006508);; Biological Process: protein processing involved in protein targeting to mitochondrion (GO:0006627);; Molecular Function: serine-type peptidase activity (GO:0008236);; Cellular Component: integral component of membrane (GO:0016021);; Cellular Component: mitochondrial inner membrane peptidase complex (GO:0042720);;	K09647|4e-55|pop:POPTR_819903|hypothetical protein	[O]	Posttranslational modification, protein turnover, chaperones	Peptidase S24-like;; Signal peptidase, peptidase S26	Chloroplast processing peptidase (Precursor) GN=PLSP1 OS=Arabidopsis thaliana (Mouse-ear cress) PE=2 SV=2	Uncharacterized protein {ECO:0000313|EnsemblPlants:GLYMA13G26010.1} OS=Glycine max (Soybean) PE=3 SV=1	PREDICTED: mitochondrial inner membrane protease subunit 1-like [Glycine max]	PREDICTED: Glycine max mitochondrial inner membrane protease subunit 1-like (LOC100805997), mRNA
Root_dry_weight_3rd	fastlmm	Chr13	30444857	5.56462e-05	4.25	--	G/A	G:130_A:8	0.06	Glyma.13G190200.1	30369321	30372347	[U]	Intracellular trafficking, secretion, and vesicular transport	Biological Process: proteolysis (GO:0006508);; Biological Process: protein processing involved in protein targeting to mitochondrion (GO:0006627);; Molecular Function: serine-type peptidase activity (GO:0008236);; Cellular Component: integral component of membrane (GO:0016021);; Cellular Component: mitochondrial inner membrane peptidase complex (GO:0042720);;	K09647|4e-55|pop:POPTR_819903|hypothetical protein	[O]	Posttranslational modification, protein turnover, chaperones	Peptidase S24-like;; Signal peptidase, peptidase S26	Chloroplast processing peptidase (Precursor) GN=PLSP1 OS=Arabidopsis thaliana (Mouse-ear cress) PE=2 SV=2	Uncharacterized protein {ECO:0000313|EnsemblPlants:GLYMA13G26010.1} OS=Glycine max (Soybean) PE=3 SV=1	PREDICTED: mitochondrial inner membrane protease subunit 1-like [Glycine max]	PREDICTED: Glycine max mitochondrial inner membrane protease subunit 1-like (LOC100805997), mRNA
Root_dry_weight_3rd	emmax	Chr13	30444862	6.0651e-05	4.22	--	A/G	A:130_G:8	0.06	Glyma.13G190200.1	30369321	30372347	[U]	Intracellular trafficking, secretion, and vesicular transport	Biological Process: proteolysis (GO:0006508);; Biological Process: protein processing involved in protein targeting to mitochondrion (GO:0006627);; Molecular Function: serine-type peptidase activity (GO:0008236);; Cellular Component: integral component of membrane (GO:0016021);; Cellular Component: mitochondrial inner membrane peptidase complex (GO:0042720);;	K09647|4e-55|pop:POPTR_819903|hypothetical protein	[O]	Posttranslational modification, protein turnover, chaperones	Peptidase S24-like;; Signal peptidase, peptidase S26	Chloroplast processing peptidase (Precursor) GN=PLSP1 OS=Arabidopsis thaliana (Mouse-ear cress) PE=2 SV=2	Uncharacterized protein {ECO:0000313|EnsemblPlants:GLYMA13G26010.1} OS=Glycine max (Soybean) PE=3 SV=1	PREDICTED: mitochondrial inner membrane protease subunit 1-like [Glycine max]	PREDICTED: Glycine max mitochondrial inner membrane protease subunit 1-like (LOC100805997), mRNA
Root_dry_weight_3rd	fastlmm	Chr13	30444862	5.56462e-05	4.25	--	A/G	A:130_G:8	0.06	Glyma.13G190200.1	30369321	30372347	[U]	Intracellular trafficking, secretion, and vesicular transport	Biological Process: proteolysis (GO:0006508);; Biological Process: protein processing involved in protein targeting to mitochondrion (GO:0006627);; Molecular Function: serine-type peptidase activity (GO:0008236);; Cellular Component: integral component of membrane (GO:0016021);; Cellular Component: mitochondrial inner membrane peptidase complex (GO:0042720);;	K09647|4e-55|pop:POPTR_819903|hypothetical protein	[O]	Posttranslational modification, protein turnover, chaperones	Peptidase S24-like;; Signal peptidase, peptidase S26	Chloroplast processing peptidase (Precursor) GN=PLSP1 OS=Arabidopsis thaliana (Mouse-ear cress) PE=2 SV=2	Uncharacterized protein {ECO:0000313|EnsemblPlants:GLYMA13G26010.1} OS=Glycine max (Soybean) PE=3 SV=1	PREDICTED: mitochondrial inner membrane protease subunit 1-like [Glycine max]	PREDICTED: Glycine max mitochondrial inner membrane protease subunit 1-like (LOC100805997), mRNA
Root_dry_weight_3rd	emmax	Chr13	30444865	6.0651e-05	4.22	--	C/T	C:130_T:8	0.06	Glyma.13G190200.1	30369321	30372347	[U]	Intracellular trafficking, secretion, and vesicular transport	Biological Process: proteolysis (GO:0006508);; Biological Process: protein processing involved in protein targeting to mitochondrion (GO:0006627);; Molecular Function: serine-type peptidase activity (GO:0008236);; Cellular Component: integral component of membrane (GO:0016021);; Cellular Component: mitochondrial inner membrane peptidase complex (GO:0042720);;	K09647|4e-55|pop:POPTR_819903|hypothetical protein	[O]	Posttranslational modification, protein turnover, chaperones	Peptidase S24-like;; Signal peptidase, peptidase S26	Chloroplast processing peptidase (Precursor) GN=PLSP1 OS=Arabidopsis thaliana (Mouse-ear cress) PE=2 SV=2	Uncharacterized protein {ECO:0000313|EnsemblPlants:GLYMA13G26010.1} OS=Glycine max (Soybean) PE=3 SV=1	PREDICTED: mitochondrial inner membrane protease subunit 1-like [Glycine max]	PREDICTED: Glycine max mitochondrial inner membrane protease subunit 1-like (LOC100805997), mRNA
Root_dry_weight_3rd	fastlmm	Chr13	30444865	5.56462e-05	4.25	--	C/T	C:130_T:8	0.06	Glyma.13G190200.1	30369321	30372347	[U]	Intracellular trafficking, secretion, and vesicular transport	Biological Process: proteolysis (GO:0006508);; Biological Process: protein processing involved in protein targeting to mitochondrion (GO:0006627);; Molecular Function: serine-type peptidase activity (GO:0008236);; Cellular Component: integral component of membrane (GO:0016021);; Cellular Component: mitochondrial inner membrane peptidase complex (GO:0042720);;	K09647|4e-55|pop:POPTR_819903|hypothetical protein	[O]	Posttranslational modification, protein turnover, chaperones	Peptidase S24-like;; Signal peptidase, peptidase S26	Chloroplast processing peptidase (Precursor) GN=PLSP1 OS=Arabidopsis thaliana (Mouse-ear cress) PE=2 SV=2	Uncharacterized protein {ECO:0000313|EnsemblPlants:GLYMA13G26010.1} OS=Glycine max (Soybean) PE=3 SV=1	PREDICTED: mitochondrial inner membrane protease subunit 1-like [Glycine max]	PREDICTED: Glycine max mitochondrial inner membrane protease subunit 1-like (LOC100805997), mRNA
Root_dry_weight_3rd	emmax	Chr13	30444924	6.0651e-05	4.22	--	C/T	C:130_T:8	0.06	Glyma.13G190200.1	30369321	30372347	[U]	Intracellular trafficking, secretion, and vesicular transport	Biological Process: proteolysis (GO:0006508);; Biological Process: protein processing involved in protein targeting to mitochondrion (GO:0006627);; Molecular Function: serine-type peptidase activity (GO:0008236);; Cellular Component: integral component of membrane (GO:0016021);; Cellular Component: mitochondrial inner membrane peptidase complex (GO:0042720);;	K09647|4e-55|pop:POPTR_819903|hypothetical protein	[O]	Posttranslational modification, protein turnover, chaperones	Peptidase S24-like;; Signal peptidase, peptidase S26	Chloroplast processing peptidase (Precursor) GN=PLSP1 OS=Arabidopsis thaliana (Mouse-ear cress) PE=2 SV=2	Uncharacterized protein {ECO:0000313|EnsemblPlants:GLYMA13G26010.1} OS=Glycine max (Soybean) PE=3 SV=1	PREDICTED: mitochondrial inner membrane protease subunit 1-like [Glycine max]	PREDICTED: Glycine max mitochondrial inner membrane protease subunit 1-like (LOC100805997), mRNA
Root_dry_weight_3rd	fastlmm	Chr13	30444924	5.56462e-05	4.25	--	C/T	C:130_T:8	0.06	Glyma.13G190200.1	30369321	30372347	[U]	Intracellular trafficking, secretion, and vesicular transport	Biological Process: proteolysis (GO:0006508);; Biological Process: protein processing involved in protein targeting to mitochondrion (GO:0006627);; Molecular Function: serine-type peptidase activity (GO:0008236);; Cellular Component: integral component of membrane (GO:0016021);; Cellular Component: mitochondrial inner membrane peptidase complex (GO:0042720);;	K09647|4e-55|pop:POPTR_819903|hypothetical protein	[O]	Posttranslational modification, protein turnover, chaperones	Peptidase S24-like;; Signal peptidase, peptidase S26	Chloroplast processing peptidase (Precursor) GN=PLSP1 OS=Arabidopsis thaliana (Mouse-ear cress) PE=2 SV=2	Uncharacterized protein {ECO:0000313|EnsemblPlants:GLYMA13G26010.1} OS=Glycine max (Soybean) PE=3 SV=1	PREDICTED: mitochondrial inner membrane protease subunit 1-like [Glycine max]	PREDICTED: Glycine max mitochondrial inner membrane protease subunit 1-like (LOC100805997), mRNA
Root_dry_weight_3rd	emmax	Chr13	30444845	6.0651e-05	4.22	--	T/C	T:130_C:8	0.06	Glyma.13G190300.1	30388583	30392233	[S]	Function unknown	Biological Process: defense response (GO:0006952);; Molecular Function: ADP binding (GO:0043531);;	--	[T]	Signal transduction mechanisms	NB-ARC domain;; Leucine rich repeat;; Leucine Rich repeats (2 copies);; AAA ATPase domain;; Leucine Rich Repeat	Putative disease resistance RPP13-like protein 1 GN=RPPL1 OS=Arabidopsis thaliana (Mouse-ear cress) PE=3 SV=1	NBS-LRR type disease resistance protein RPG1-B {ECO:0000313|EMBL:AAR19096.1} OS=Glycine max (Soybean) PE=4 SV=1	NBS-LRR type disease resistance protein RPG1-B [Glycine max]	Glycine max cultivar Williams 82 NBS-LRR type disease resistance protein RPG1-B gene, complete cds
Root_dry_weight_3rd	fastlmm	Chr13	30444845	5.56462e-05	4.25	--	T/C	T:130_C:8	0.06	Glyma.13G190300.1	30388583	30392233	[S]	Function unknown	Biological Process: defense response (GO:0006952);; Molecular Function: ADP binding (GO:0043531);;	--	[T]	Signal transduction mechanisms	NB-ARC domain;; Leucine rich repeat;; Leucine Rich repeats (2 copies);; AAA ATPase domain;; Leucine Rich Repeat	Putative disease resistance RPP13-like protein 1 GN=RPPL1 OS=Arabidopsis thaliana (Mouse-ear cress) PE=3 SV=1	NBS-LRR type disease resistance protein RPG1-B {ECO:0000313|EMBL:AAR19096.1} OS=Glycine max (Soybean) PE=4 SV=1	NBS-LRR type disease resistance protein RPG1-B [Glycine max]	Glycine max cultivar Williams 82 NBS-LRR type disease resistance protein RPG1-B gene, complete cds
Root_dry_weight_3rd	emmax	Chr13	30444857	6.0651e-05	4.22	--	G/A	G:130_A:8	0.06	Glyma.13G190300.1	30388583	30392233	[S]	Function unknown	Biological Process: defense response (GO:0006952);; Molecular Function: ADP binding (GO:0043531);;	--	[T]	Signal transduction mechanisms	NB-ARC domain;; Leucine rich repeat;; Leucine Rich repeats (2 copies);; AAA ATPase domain;; Leucine Rich Repeat	Putative disease resistance RPP13-like protein 1 GN=RPPL1 OS=Arabidopsis thaliana (Mouse-ear cress) PE=3 SV=1	NBS-LRR type disease resistance protein RPG1-B {ECO:0000313|EMBL:AAR19096.1} OS=Glycine max (Soybean) PE=4 SV=1	NBS-LRR type disease resistance protein RPG1-B [Glycine max]	Glycine max cultivar Williams 82 NBS-LRR type disease resistance protein RPG1-B gene, complete cds
Root_dry_weight_3rd	fastlmm	Chr13	30444857	5.56462e-05	4.25	--	G/A	G:130_A:8	0.06	Glyma.13G190300.1	30388583	30392233	[S]	Function unknown	Biological Process: defense response (GO:0006952);; Molecular Function: ADP binding (GO:0043531);;	--	[T]	Signal transduction mechanisms	NB-ARC domain;; Leucine rich repeat;; Leucine Rich repeats (2 copies);; AAA ATPase domain;; Leucine Rich Repeat	Putative disease resistance RPP13-like protein 1 GN=RPPL1 OS=Arabidopsis thaliana (Mouse-ear cress) PE=3 SV=1	NBS-LRR type disease resistance protein RPG1-B {ECO:0000313|EMBL:AAR19096.1} OS=Glycine max (Soybean) PE=4 SV=1	NBS-LRR type disease resistance protein RPG1-B [Glycine max]	Glycine max cultivar Williams 82 NBS-LRR type disease resistance protein RPG1-B gene, complete cds
Root_dry_weight_3rd	emmax	Chr13	30444862	6.0651e-05	4.22	--	A/G	A:130_G:8	0.06	Glyma.13G190300.1	30388583	30392233	[S]	Function unknown	Biological Process: defense response (GO:0006952);; Molecular Function: ADP binding (GO:0043531);;	--	[T]	Signal transduction mechanisms	NB-ARC domain;; Leucine rich repeat;; Leucine Rich repeats (2 copies);; AAA ATPase domain;; Leucine Rich Repeat	Putative disease resistance RPP13-like protein 1 GN=RPPL1 OS=Arabidopsis thaliana (Mouse-ear cress) PE=3 SV=1	NBS-LRR type disease resistance protein RPG1-B {ECO:0000313|EMBL:AAR19096.1} OS=Glycine max (Soybean) PE=4 SV=1	NBS-LRR type disease resistance protein RPG1-B [Glycine max]	Glycine max cultivar Williams 82 NBS-LRR type disease resistance protein RPG1-B gene, complete cds
Root_dry_weight_3rd	fastlmm	Chr13	30444862	5.56462e-05	4.25	--	A/G	A:130_G:8	0.06	Glyma.13G190300.1	30388583	30392233	[S]	Function unknown	Biological Process: defense response (GO:0006952);; Molecular Function: ADP binding (GO:0043531);;	--	[T]	Signal transduction mechanisms	NB-ARC domain;; Leucine rich repeat;; Leucine Rich repeats (2 copies);; AAA ATPase domain;; Leucine Rich Repeat	Putative disease resistance RPP13-like protein 1 GN=RPPL1 OS=Arabidopsis thaliana (Mouse-ear cress) PE=3 SV=1	NBS-LRR type disease resistance protein RPG1-B {ECO:0000313|EMBL:AAR19096.1} OS=Glycine max (Soybean) PE=4 SV=1	NBS-LRR type disease resistance protein RPG1-B [Glycine max]	Glycine max cultivar Williams 82 NBS-LRR type disease resistance protein RPG1-B gene, complete cds
Root_dry_weight_3rd	emmax	Chr13	30444865	6.0651e-05	4.22	--	C/T	C:130_T:8	0.06	Glyma.13G190300.1	30388583	30392233	[S]	Function unknown	Biological Process: defense response (GO:0006952);; Molecular Function: ADP binding (GO:0043531);;	--	[T]	Signal transduction mechanisms	NB-ARC domain;; Leucine rich repeat;; Leucine Rich repeats (2 copies);; AAA ATPase domain;; Leucine Rich Repeat	Putative disease resistance RPP13-like protein 1 GN=RPPL1 OS=Arabidopsis thaliana (Mouse-ear cress) PE=3 SV=1	NBS-LRR type disease resistance protein RPG1-B {ECO:0000313|EMBL:AAR19096.1} OS=Glycine max (Soybean) PE=4 SV=1	NBS-LRR type disease resistance protein RPG1-B [Glycine max]	Glycine max cultivar Williams 82 NBS-LRR type disease resistance protein RPG1-B gene, complete cds
Root_dry_weight_3rd	fastlmm	Chr13	30444865	5.56462e-05	4.25	--	C/T	C:130_T:8	0.06	Glyma.13G190300.1	30388583	30392233	[S]	Function unknown	Biological Process: defense response (GO:0006952);; Molecular Function: ADP binding (GO:0043531);;	--	[T]	Signal transduction mechanisms	NB-ARC domain;; Leucine rich repeat;; Leucine Rich repeats (2 copies);; AAA ATPase domain;; Leucine Rich Repeat	Putative disease resistance RPP13-like protein 1 GN=RPPL1 OS=Arabidopsis thaliana (Mouse-ear cress) PE=3 SV=1	NBS-LRR type disease resistance protein RPG1-B {ECO:0000313|EMBL:AAR19096.1} OS=Glycine max (Soybean) PE=4 SV=1	NBS-LRR type disease resistance protein RPG1-B [Glycine max]	Glycine max cultivar Williams 82 NBS-LRR type disease resistance protein RPG1-B gene, complete cds
Root_dry_weight_3rd	emmax	Chr13	30444924	6.0651e-05	4.22	--	C/T	C:130_T:8	0.06	Glyma.13G190300.1	30388583	30392233	[S]	Function unknown	Biological Process: defense response (GO:0006952);; Molecular Function: ADP binding (GO:0043531);;	--	[T]	Signal transduction mechanisms	NB-ARC domain;; Leucine rich repeat;; Leucine Rich repeats (2 copies);; AAA ATPase domain;; Leucine Rich Repeat	Putative disease resistance RPP13-like protein 1 GN=RPPL1 OS=Arabidopsis thaliana (Mouse-ear cress) PE=3 SV=1	NBS-LRR type disease resistance protein RPG1-B {ECO:0000313|EMBL:AAR19096.1} OS=Glycine max (Soybean) PE=4 SV=1	NBS-LRR type disease resistance protein RPG1-B [Glycine max]	Glycine max cultivar Williams 82 NBS-LRR type disease resistance protein RPG1-B gene, complete cds
Root_dry_weight_3rd	fastlmm	Chr13	30444924	5.56462e-05	4.25	--	C/T	C:130_T:8	0.06	Glyma.13G190300.1	30388583	30392233	[S]	Function unknown	Biological Process: defense response (GO:0006952);; Molecular Function: ADP binding (GO:0043531);;	--	[T]	Signal transduction mechanisms	NB-ARC domain;; Leucine rich repeat;; Leucine Rich repeats (2 copies);; AAA ATPase domain;; Leucine Rich Repeat	Putative disease resistance RPP13-like protein 1 GN=RPPL1 OS=Arabidopsis thaliana (Mouse-ear cress) PE=3 SV=1	NBS-LRR type disease resistance protein RPG1-B {ECO:0000313|EMBL:AAR19096.1} OS=Glycine max (Soybean) PE=4 SV=1	NBS-LRR type disease resistance protein RPG1-B [Glycine max]	Glycine max cultivar Williams 82 NBS-LRR type disease resistance protein RPG1-B gene, complete cds
Root_dry_weight_3rd	emmax	Chr13	30444845	6.0651e-05	4.22	--	T/C	T:130_C:8	0.06	Glyma.13G190400.1	30402029	30409606	--	--	Biological Process: defense response (GO:0006952);; Molecular Function: ADP binding (GO:0043531);;	--	[T]	Signal transduction mechanisms	NB-ARC domain;; Leucine Rich repeats (2 copies);; AAA domain;; AAA ATPase domain	Putative disease resistance RPP13-like protein 1 GN=RPPL1 OS=Arabidopsis thaliana (Mouse-ear cress) PE=3 SV=1	Uncharacterized protein {ECO:0000313|EnsemblPlants:GLYMA13G25970.1} OS=Glycine max (Soybean) PE=4 SV=2	PREDICTED: uncharacterized protein LOC100818432 isoform X1 [Glycine max]	PREDICTED: Glycine max uncharacterized LOC100818432 (LOC100818432), transcript variant X1, mRNA
Root_dry_weight_3rd	fastlmm	Chr13	30444845	5.56462e-05	4.25	--	T/C	T:130_C:8	0.06	Glyma.13G190400.1	30402029	30409606	--	--	Biological Process: defense response (GO:0006952);; Molecular Function: ADP binding (GO:0043531);;	--	[T]	Signal transduction mechanisms	NB-ARC domain;; Leucine Rich repeats (2 copies);; AAA domain;; AAA ATPase domain	Putative disease resistance RPP13-like protein 1 GN=RPPL1 OS=Arabidopsis thaliana (Mouse-ear cress) PE=3 SV=1	Uncharacterized protein {ECO:0000313|EnsemblPlants:GLYMA13G25970.1} OS=Glycine max (Soybean) PE=4 SV=2	PREDICTED: uncharacterized protein LOC100818432 isoform X1 [Glycine max]	PREDICTED: Glycine max uncharacterized LOC100818432 (LOC100818432), transcript variant X1, mRNA
Root_dry_weight_3rd	emmax	Chr13	30444857	6.0651e-05	4.22	--	G/A	G:130_A:8	0.06	Glyma.13G190400.1	30402029	30409606	--	--	Biological Process: defense response (GO:0006952);; Molecular Function: ADP binding (GO:0043531);;	--	[T]	Signal transduction mechanisms	NB-ARC domain;; Leucine Rich repeats (2 copies);; AAA domain;; AAA ATPase domain	Putative disease resistance RPP13-like protein 1 GN=RPPL1 OS=Arabidopsis thaliana (Mouse-ear cress) PE=3 SV=1	Uncharacterized protein {ECO:0000313|EnsemblPlants:GLYMA13G25970.1} OS=Glycine max (Soybean) PE=4 SV=2	PREDICTED: uncharacterized protein LOC100818432 isoform X1 [Glycine max]	PREDICTED: Glycine max uncharacterized LOC100818432 (LOC100818432), transcript variant X1, mRNA
Root_dry_weight_3rd	fastlmm	Chr13	30444857	5.56462e-05	4.25	--	G/A	G:130_A:8	0.06	Glyma.13G190400.1	30402029	30409606	--	--	Biological Process: defense response (GO:0006952);; Molecular Function: ADP binding (GO:0043531);;	--	[T]	Signal transduction mechanisms	NB-ARC domain;; Leucine Rich repeats (2 copies);; AAA domain;; AAA ATPase domain	Putative disease resistance RPP13-like protein 1 GN=RPPL1 OS=Arabidopsis thaliana (Mouse-ear cress) PE=3 SV=1	Uncharacterized protein {ECO:0000313|EnsemblPlants:GLYMA13G25970.1} OS=Glycine max (Soybean) PE=4 SV=2	PREDICTED: uncharacterized protein LOC100818432 isoform X1 [Glycine max]	PREDICTED: Glycine max uncharacterized LOC100818432 (LOC100818432), transcript variant X1, mRNA
Root_dry_weight_3rd	emmax	Chr13	30444862	6.0651e-05	4.22	--	A/G	A:130_G:8	0.06	Glyma.13G190400.1	30402029	30409606	--	--	Biological Process: defense response (GO:0006952);; Molecular Function: ADP binding (GO:0043531);;	--	[T]	Signal transduction mechanisms	NB-ARC domain;; Leucine Rich repeats (2 copies);; AAA domain;; AAA ATPase domain	Putative disease resistance RPP13-like protein 1 GN=RPPL1 OS=Arabidopsis thaliana (Mouse-ear cress) PE=3 SV=1	Uncharacterized protein {ECO:0000313|EnsemblPlants:GLYMA13G25970.1} OS=Glycine max (Soybean) PE=4 SV=2	PREDICTED: uncharacterized protein LOC100818432 isoform X1 [Glycine max]	PREDICTED: Glycine max uncharacterized LOC100818432 (LOC100818432), transcript variant X1, mRNA
Root_dry_weight_3rd	fastlmm	Chr13	30444862	5.56462e-05	4.25	--	A/G	A:130_G:8	0.06	Glyma.13G190400.1	30402029	30409606	--	--	Biological Process: defense response (GO:0006952);; Molecular Function: ADP binding (GO:0043531);;	--	[T]	Signal transduction mechanisms	NB-ARC domain;; Leucine Rich repeats (2 copies);; AAA domain;; AAA ATPase domain	Putative disease resistance RPP13-like protein 1 GN=RPPL1 OS=Arabidopsis thaliana (Mouse-ear cress) PE=3 SV=1	Uncharacterized protein {ECO:0000313|EnsemblPlants:GLYMA13G25970.1} OS=Glycine max (Soybean) PE=4 SV=2	PREDICTED: uncharacterized protein LOC100818432 isoform X1 [Glycine max]	PREDICTED: Glycine max uncharacterized LOC100818432 (LOC100818432), transcript variant X1, mRNA
Root_dry_weight_3rd	emmax	Chr13	30444865	6.0651e-05	4.22	--	C/T	C:130_T:8	0.06	Glyma.13G190400.1	30402029	30409606	--	--	Biological Process: defense response (GO:0006952);; Molecular Function: ADP binding (GO:0043531);;	--	[T]	Signal transduction mechanisms	NB-ARC domain;; Leucine Rich repeats (2 copies);; AAA domain;; AAA ATPase domain	Putative disease resistance RPP13-like protein 1 GN=RPPL1 OS=Arabidopsis thaliana (Mouse-ear cress) PE=3 SV=1	Uncharacterized protein {ECO:0000313|EnsemblPlants:GLYMA13G25970.1} OS=Glycine max (Soybean) PE=4 SV=2	PREDICTED: uncharacterized protein LOC100818432 isoform X1 [Glycine max]	PREDICTED: Glycine max uncharacterized LOC100818432 (LOC100818432), transcript variant X1, mRNA
Root_dry_weight_3rd	fastlmm	Chr13	30444865	5.56462e-05	4.25	--	C/T	C:130_T:8	0.06	Glyma.13G190400.1	30402029	30409606	--	--	Biological Process: defense response (GO:0006952);; Molecular Function: ADP binding (GO:0043531);;	--	[T]	Signal transduction mechanisms	NB-ARC domain;; Leucine Rich repeats (2 copies);; AAA domain;; AAA ATPase domain	Putative disease resistance RPP13-like protein 1 GN=RPPL1 OS=Arabidopsis thaliana (Mouse-ear cress) PE=3 SV=1	Uncharacterized protein {ECO:0000313|EnsemblPlants:GLYMA13G25970.1} OS=Glycine max (Soybean) PE=4 SV=2	PREDICTED: uncharacterized protein LOC100818432 isoform X1 [Glycine max]	PREDICTED: Glycine max uncharacterized LOC100818432 (LOC100818432), transcript variant X1, mRNA
Root_dry_weight_3rd	emmax	Chr13	30444924	6.0651e-05	4.22	--	C/T	C:130_T:8	0.06	Glyma.13G190400.1	30402029	30409606	--	--	Biological Process: defense response (GO:0006952);; Molecular Function: ADP binding (GO:0043531);;	--	[T]	Signal transduction mechanisms	NB-ARC domain;; Leucine Rich repeats (2 copies);; AAA domain;; AAA ATPase domain	Putative disease resistance RPP13-like protein 1 GN=RPPL1 OS=Arabidopsis thaliana (Mouse-ear cress) PE=3 SV=1	Uncharacterized protein {ECO:0000313|EnsemblPlants:GLYMA13G25970.1} OS=Glycine max (Soybean) PE=4 SV=2	PREDICTED: uncharacterized protein LOC100818432 isoform X1 [Glycine max]	PREDICTED: Glycine max uncharacterized LOC100818432 (LOC100818432), transcript variant X1, mRNA
Root_dry_weight_3rd	fastlmm	Chr13	30444924	5.56462e-05	4.25	--	C/T	C:130_T:8	0.06	Glyma.13G190400.1	30402029	30409606	--	--	Biological Process: defense response (GO:0006952);; Molecular Function: ADP binding (GO:0043531);;	--	[T]	Signal transduction mechanisms	NB-ARC domain;; Leucine Rich repeats (2 copies);; AAA domain;; AAA ATPase domain	Putative disease resistance RPP13-like protein 1 GN=RPPL1 OS=Arabidopsis thaliana (Mouse-ear cress) PE=3 SV=1	Uncharacterized protein {ECO:0000313|EnsemblPlants:GLYMA13G25970.1} OS=Glycine max (Soybean) PE=4 SV=2	PREDICTED: uncharacterized protein LOC100818432 isoform X1 [Glycine max]	PREDICTED: Glycine max uncharacterized LOC100818432 (LOC100818432), transcript variant X1, mRNA
Root_dry_weight_3rd	emmax	Chr13	30444845	6.0651e-05	4.22	--	T/C	T:130_C:8	0.06	Glyma.13G190400.2	30402029	30409606	--	--	Biological Process: defense response (GO:0006952);; Molecular Function: ADP binding (GO:0043531);;	--	[T]	Signal transduction mechanisms	NB-ARC domain;; Leucine Rich repeats (2 copies)	Putative disease resistance RPP13-like protein 1 GN=RPPL1 OS=Arabidopsis thaliana (Mouse-ear cress) PE=3 SV=1	Uncharacterized protein {ECO:0000313|EnsemblPlants:GLYMA13G25970.1} OS=Glycine max (Soybean) PE=4 SV=2	PREDICTED: uncharacterized protein LOC100818432 isoform X1 [Glycine max]	PREDICTED: Glycine max uncharacterized LOC100818432 (LOC100818432), transcript variant X1, mRNA
Root_dry_weight_3rd	fastlmm	Chr13	30444845	5.56462e-05	4.25	--	T/C	T:130_C:8	0.06	Glyma.13G190400.2	30402029	30409606	--	--	Biological Process: defense response (GO:0006952);; Molecular Function: ADP binding (GO:0043531);;	--	[T]	Signal transduction mechanisms	NB-ARC domain;; Leucine Rich repeats (2 copies)	Putative disease resistance RPP13-like protein 1 GN=RPPL1 OS=Arabidopsis thaliana (Mouse-ear cress) PE=3 SV=1	Uncharacterized protein {ECO:0000313|EnsemblPlants:GLYMA13G25970.1} OS=Glycine max (Soybean) PE=4 SV=2	PREDICTED: uncharacterized protein LOC100818432 isoform X1 [Glycine max]	PREDICTED: Glycine max uncharacterized LOC100818432 (LOC100818432), transcript variant X1, mRNA
Root_dry_weight_3rd	emmax	Chr13	30444857	6.0651e-05	4.22	--	G/A	G:130_A:8	0.06	Glyma.13G190400.2	30402029	30409606	--	--	Biological Process: defense response (GO:0006952);; Molecular Function: ADP binding (GO:0043531);;	--	[T]	Signal transduction mechanisms	NB-ARC domain;; Leucine Rich repeats (2 copies)	Putative disease resistance RPP13-like protein 1 GN=RPPL1 OS=Arabidopsis thaliana (Mouse-ear cress) PE=3 SV=1	Uncharacterized protein {ECO:0000313|EnsemblPlants:GLYMA13G25970.1} OS=Glycine max (Soybean) PE=4 SV=2	PREDICTED: uncharacterized protein LOC100818432 isoform X1 [Glycine max]	PREDICTED: Glycine max uncharacterized LOC100818432 (LOC100818432), transcript variant X1, mRNA
Root_dry_weight_3rd	fastlmm	Chr13	30444857	5.56462e-05	4.25	--	G/A	G:130_A:8	0.06	Glyma.13G190400.2	30402029	30409606	--	--	Biological Process: defense response (GO:0006952);; Molecular Function: ADP binding (GO:0043531);;	--	[T]	Signal transduction mechanisms	NB-ARC domain;; Leucine Rich repeats (2 copies)	Putative disease resistance RPP13-like protein 1 GN=RPPL1 OS=Arabidopsis thaliana (Mouse-ear cress) PE=3 SV=1	Uncharacterized protein {ECO:0000313|EnsemblPlants:GLYMA13G25970.1} OS=Glycine max (Soybean) PE=4 SV=2	PREDICTED: uncharacterized protein LOC100818432 isoform X1 [Glycine max]	PREDICTED: Glycine max uncharacterized LOC100818432 (LOC100818432), transcript variant X1, mRNA
Root_dry_weight_3rd	emmax	Chr13	30444862	6.0651e-05	4.22	--	A/G	A:130_G:8	0.06	Glyma.13G190400.2	30402029	30409606	--	--	Biological Process: defense response (GO:0006952);; Molecular Function: ADP binding (GO:0043531);;	--	[T]	Signal transduction mechanisms	NB-ARC domain;; Leucine Rich repeats (2 copies)	Putative disease resistance RPP13-like protein 1 GN=RPPL1 OS=Arabidopsis thaliana (Mouse-ear cress) PE=3 SV=1	Uncharacterized protein {ECO:0000313|EnsemblPlants:GLYMA13G25970.1} OS=Glycine max (Soybean) PE=4 SV=2	PREDICTED: uncharacterized protein LOC100818432 isoform X1 [Glycine max]	PREDICTED: Glycine max uncharacterized LOC100818432 (LOC100818432), transcript variant X1, mRNA
Root_dry_weight_3rd	fastlmm	Chr13	30444862	5.56462e-05	4.25	--	A/G	A:130_G:8	0.06	Glyma.13G190400.2	30402029	30409606	--	--	Biological Process: defense response (GO:0006952);; Molecular Function: ADP binding (GO:0043531);;	--	[T]	Signal transduction mechanisms	NB-ARC domain;; Leucine Rich repeats (2 copies)	Putative disease resistance RPP13-like protein 1 GN=RPPL1 OS=Arabidopsis thaliana (Mouse-ear cress) PE=3 SV=1	Uncharacterized protein {ECO:0000313|EnsemblPlants:GLYMA13G25970.1} OS=Glycine max (Soybean) PE=4 SV=2	PREDICTED: uncharacterized protein LOC100818432 isoform X1 [Glycine max]	PREDICTED: Glycine max uncharacterized LOC100818432 (LOC100818432), transcript variant X1, mRNA
Root_dry_weight_3rd	emmax	Chr13	30444865	6.0651e-05	4.22	--	C/T	C:130_T:8	0.06	Glyma.13G190400.2	30402029	30409606	--	--	Biological Process: defense response (GO:0006952);; Molecular Function: ADP binding (GO:0043531);;	--	[T]	Signal transduction mechanisms	NB-ARC domain;; Leucine Rich repeats (2 copies)	Putative disease resistance RPP13-like protein 1 GN=RPPL1 OS=Arabidopsis thaliana (Mouse-ear cress) PE=3 SV=1	Uncharacterized protein {ECO:0000313|EnsemblPlants:GLYMA13G25970.1} OS=Glycine max (Soybean) PE=4 SV=2	PREDICTED: uncharacterized protein LOC100818432 isoform X1 [Glycine max]	PREDICTED: Glycine max uncharacterized LOC100818432 (LOC100818432), transcript variant X1, mRNA
Root_dry_weight_3rd	fastlmm	Chr13	30444865	5.56462e-05	4.25	--	C/T	C:130_T:8	0.06	Glyma.13G190400.2	30402029	30409606	--	--	Biological Process: defense response (GO:0006952);; Molecular Function: ADP binding (GO:0043531);;	--	[T]	Signal transduction mechanisms	NB-ARC domain;; Leucine Rich repeats (2 copies)	Putative disease resistance RPP13-like protein 1 GN=RPPL1 OS=Arabidopsis thaliana (Mouse-ear cress) PE=3 SV=1	Uncharacterized protein {ECO:0000313|EnsemblPlants:GLYMA13G25970.1} OS=Glycine max (Soybean) PE=4 SV=2	PREDICTED: uncharacterized protein LOC100818432 isoform X1 [Glycine max]	PREDICTED: Glycine max uncharacterized LOC100818432 (LOC100818432), transcript variant X1, mRNA
Root_dry_weight_3rd	emmax	Chr13	30444924	6.0651e-05	4.22	--	C/T	C:130_T:8	0.06	Glyma.13G190400.2	30402029	30409606	--	--	Biological Process: defense response (GO:0006952);; Molecular Function: ADP binding (GO:0043531);;	--	[T]	Signal transduction mechanisms	NB-ARC domain;; Leucine Rich repeats (2 copies)	Putative disease resistance RPP13-like protein 1 GN=RPPL1 OS=Arabidopsis thaliana (Mouse-ear cress) PE=3 SV=1	Uncharacterized protein {ECO:0000313|EnsemblPlants:GLYMA13G25970.1} OS=Glycine max (Soybean) PE=4 SV=2	PREDICTED: uncharacterized protein LOC100818432 isoform X1 [Glycine max]	PREDICTED: Glycine max uncharacterized LOC100818432 (LOC100818432), transcript variant X1, mRNA
Root_dry_weight_3rd	fastlmm	Chr13	30444924	5.56462e-05	4.25	--	C/T	C:130_T:8	0.06	Glyma.13G190400.2	30402029	30409606	--	--	Biological Process: defense response (GO:0006952);; Molecular Function: ADP binding (GO:0043531);;	--	[T]	Signal transduction mechanisms	NB-ARC domain;; Leucine Rich repeats (2 copies)	Putative disease resistance RPP13-like protein 1 GN=RPPL1 OS=Arabidopsis thaliana (Mouse-ear cress) PE=3 SV=1	Uncharacterized protein {ECO:0000313|EnsemblPlants:GLYMA13G25970.1} OS=Glycine max (Soybean) PE=4 SV=2	PREDICTED: uncharacterized protein LOC100818432 isoform X1 [Glycine max]	PREDICTED: Glycine max uncharacterized LOC100818432 (LOC100818432), transcript variant X1, mRNA
Root_dry_weight_3rd	emmax	Chr13	30444845	6.0651e-05	4.22	--	T/C	T:130_C:8	0.06	Glyma.13G190500.1	30413752	30416494	--	--	Biological Process: proteolysis (GO:0006508);; Biological Process: protein processing involved in protein targeting to mitochondrion (GO:0006627);; Molecular Function: serine-type peptidase activity (GO:0008236);; Cellular Component: integral component of membrane (GO:0016021);; Cellular Component: mitochondrial inner membrane peptidase complex (GO:0042720);;	K09647|9e-22|rcu:RCOM_1253560|mitochondrial inner membrane protease subunit, putative	[O]	Posttranslational modification, protein turnover, chaperones	Peptidase S24-like	--	Uncharacterized protein {ECO:0000313|EnsemblPlants:GLYMA13G25981.1} OS=Glycine max (Soybean) PE=4 SV=1	Mitochondrial inner membrane protease subunit 1 [Glycine soja]	Glycine max clone gmw1-52d1, complete sequence
Root_dry_weight_3rd	fastlmm	Chr13	30444845	5.56462e-05	4.25	--	T/C	T:130_C:8	0.06	Glyma.13G190500.1	30413752	30416494	--	--	Biological Process: proteolysis (GO:0006508);; Biological Process: protein processing involved in protein targeting to mitochondrion (GO:0006627);; Molecular Function: serine-type peptidase activity (GO:0008236);; Cellular Component: integral component of membrane (GO:0016021);; Cellular Component: mitochondrial inner membrane peptidase complex (GO:0042720);;	K09647|9e-22|rcu:RCOM_1253560|mitochondrial inner membrane protease subunit, putative	[O]	Posttranslational modification, protein turnover, chaperones	Peptidase S24-like	--	Uncharacterized protein {ECO:0000313|EnsemblPlants:GLYMA13G25981.1} OS=Glycine max (Soybean) PE=4 SV=1	Mitochondrial inner membrane protease subunit 1 [Glycine soja]	Glycine max clone gmw1-52d1, complete sequence
Root_dry_weight_3rd	emmax	Chr13	30444857	6.0651e-05	4.22	--	G/A	G:130_A:8	0.06	Glyma.13G190500.1	30413752	30416494	--	--	Biological Process: proteolysis (GO:0006508);; Biological Process: protein processing involved in protein targeting to mitochondrion (GO:0006627);; Molecular Function: serine-type peptidase activity (GO:0008236);; Cellular Component: integral component of membrane (GO:0016021);; Cellular Component: mitochondrial inner membrane peptidase complex (GO:0042720);;	K09647|9e-22|rcu:RCOM_1253560|mitochondrial inner membrane protease subunit, putative	[O]	Posttranslational modification, protein turnover, chaperones	Peptidase S24-like	--	Uncharacterized protein {ECO:0000313|EnsemblPlants:GLYMA13G25981.1} OS=Glycine max (Soybean) PE=4 SV=1	Mitochondrial inner membrane protease subunit 1 [Glycine soja]	Glycine max clone gmw1-52d1, complete sequence
Root_dry_weight_3rd	fastlmm	Chr13	30444857	5.56462e-05	4.25	--	G/A	G:130_A:8	0.06	Glyma.13G190500.1	30413752	30416494	--	--	Biological Process: proteolysis (GO:0006508);; Biological Process: protein processing involved in protein targeting to mitochondrion (GO:0006627);; Molecular Function: serine-type peptidase activity (GO:0008236);; Cellular Component: integral component of membrane (GO:0016021);; Cellular Component: mitochondrial inner membrane peptidase complex (GO:0042720);;	K09647|9e-22|rcu:RCOM_1253560|mitochondrial inner membrane protease subunit, putative	[O]	Posttranslational modification, protein turnover, chaperones	Peptidase S24-like	--	Uncharacterized protein {ECO:0000313|EnsemblPlants:GLYMA13G25981.1} OS=Glycine max (Soybean) PE=4 SV=1	Mitochondrial inner membrane protease subunit 1 [Glycine soja]	Glycine max clone gmw1-52d1, complete sequence
Root_dry_weight_3rd	emmax	Chr13	30444862	6.0651e-05	4.22	--	A/G	A:130_G:8	0.06	Glyma.13G190500.1	30413752	30416494	--	--	Biological Process: proteolysis (GO:0006508);; Biological Process: protein processing involved in protein targeting to mitochondrion (GO:0006627);; Molecular Function: serine-type peptidase activity (GO:0008236);; Cellular Component: integral component of membrane (GO:0016021);; Cellular Component: mitochondrial inner membrane peptidase complex (GO:0042720);;	K09647|9e-22|rcu:RCOM_1253560|mitochondrial inner membrane protease subunit, putative	[O]	Posttranslational modification, protein turnover, chaperones	Peptidase S24-like	--	Uncharacterized protein {ECO:0000313|EnsemblPlants:GLYMA13G25981.1} OS=Glycine max (Soybean) PE=4 SV=1	Mitochondrial inner membrane protease subunit 1 [Glycine soja]	Glycine max clone gmw1-52d1, complete sequence
Root_dry_weight_3rd	fastlmm	Chr13	30444862	5.56462e-05	4.25	--	A/G	A:130_G:8	0.06	Glyma.13G190500.1	30413752	30416494	--	--	Biological Process: proteolysis (GO:0006508);; Biological Process: protein processing involved in protein targeting to mitochondrion (GO:0006627);; Molecular Function: serine-type peptidase activity (GO:0008236);; Cellular Component: integral component of membrane (GO:0016021);; Cellular Component: mitochondrial inner membrane peptidase complex (GO:0042720);;	K09647|9e-22|rcu:RCOM_1253560|mitochondrial inner membrane protease subunit, putative	[O]	Posttranslational modification, protein turnover, chaperones	Peptidase S24-like	--	Uncharacterized protein {ECO:0000313|EnsemblPlants:GLYMA13G25981.1} OS=Glycine max (Soybean) PE=4 SV=1	Mitochondrial inner membrane protease subunit 1 [Glycine soja]	Glycine max clone gmw1-52d1, complete sequence
Root_dry_weight_3rd	emmax	Chr13	30444865	6.0651e-05	4.22	--	C/T	C:130_T:8	0.06	Glyma.13G190500.1	30413752	30416494	--	--	Biological Process: proteolysis (GO:0006508);; Biological Process: protein processing involved in protein targeting to mitochondrion (GO:0006627);; Molecular Function: serine-type peptidase activity (GO:0008236);; Cellular Component: integral component of membrane (GO:0016021);; Cellular Component: mitochondrial inner membrane peptidase complex (GO:0042720);;	K09647|9e-22|rcu:RCOM_1253560|mitochondrial inner membrane protease subunit, putative	[O]	Posttranslational modification, protein turnover, chaperones	Peptidase S24-like	--	Uncharacterized protein {ECO:0000313|EnsemblPlants:GLYMA13G25981.1} OS=Glycine max (Soybean) PE=4 SV=1	Mitochondrial inner membrane protease subunit 1 [Glycine soja]	Glycine max clone gmw1-52d1, complete sequence
Root_dry_weight_3rd	fastlmm	Chr13	30444865	5.56462e-05	4.25	--	C/T	C:130_T:8	0.06	Glyma.13G190500.1	30413752	30416494	--	--	Biological Process: proteolysis (GO:0006508);; Biological Process: protein processing involved in protein targeting to mitochondrion (GO:0006627);; Molecular Function: serine-type peptidase activity (GO:0008236);; Cellular Component: integral component of membrane (GO:0016021);; Cellular Component: mitochondrial inner membrane peptidase complex (GO:0042720);;	K09647|9e-22|rcu:RCOM_1253560|mitochondrial inner membrane protease subunit, putative	[O]	Posttranslational modification, protein turnover, chaperones	Peptidase S24-like	--	Uncharacterized protein {ECO:0000313|EnsemblPlants:GLYMA13G25981.1} OS=Glycine max (Soybean) PE=4 SV=1	Mitochondrial inner membrane protease subunit 1 [Glycine soja]	Glycine max clone gmw1-52d1, complete sequence
Root_dry_weight_3rd	emmax	Chr13	30444924	6.0651e-05	4.22	--	C/T	C:130_T:8	0.06	Glyma.13G190500.1	30413752	30416494	--	--	Biological Process: proteolysis (GO:0006508);; Biological Process: protein processing involved in protein targeting to mitochondrion (GO:0006627);; Molecular Function: serine-type peptidase activity (GO:0008236);; Cellular Component: integral component of membrane (GO:0016021);; Cellular Component: mitochondrial inner membrane peptidase complex (GO:0042720);;	K09647|9e-22|rcu:RCOM_1253560|mitochondrial inner membrane protease subunit, putative	[O]	Posttranslational modification, protein turnover, chaperones	Peptidase S24-like	--	Uncharacterized protein {ECO:0000313|EnsemblPlants:GLYMA13G25981.1} OS=Glycine max (Soybean) PE=4 SV=1	Mitochondrial inner membrane protease subunit 1 [Glycine soja]	Glycine max clone gmw1-52d1, complete sequence
Root_dry_weight_3rd	fastlmm	Chr13	30444924	5.56462e-05	4.25	--	C/T	C:130_T:8	0.06	Glyma.13G190500.1	30413752	30416494	--	--	Biological Process: proteolysis (GO:0006508);; Biological Process: protein processing involved in protein targeting to mitochondrion (GO:0006627);; Molecular Function: serine-type peptidase activity (GO:0008236);; Cellular Component: integral component of membrane (GO:0016021);; Cellular Component: mitochondrial inner membrane peptidase complex (GO:0042720);;	K09647|9e-22|rcu:RCOM_1253560|mitochondrial inner membrane protease subunit, putative	[O]	Posttranslational modification, protein turnover, chaperones	Peptidase S24-like	--	Uncharacterized protein {ECO:0000313|EnsemblPlants:GLYMA13G25981.1} OS=Glycine max (Soybean) PE=4 SV=1	Mitochondrial inner membrane protease subunit 1 [Glycine soja]	Glycine max clone gmw1-52d1, complete sequence
Root_dry_weight_3rd	emmax	Chr13	30444845	6.0651e-05	4.22	--	T/C	T:130_C:8	0.06	Glyma.13G190600.1	30418530	30419420	--	--	--	--	--	--	--	--	Uncharacterized protein {ECO:0000313|EnsemblPlants:GLYMA13G25990.1} OS=Glycine max (Soybean) PE=4 SV=1	hypothetical protein MIMGU_mgv1a001733mg [Erythranthe guttata]	Glycine max clone gmw1-52d1, complete sequence
Root_dry_weight_3rd	fastlmm	Chr13	30444845	5.56462e-05	4.25	--	T/C	T:130_C:8	0.06	Glyma.13G190600.1	30418530	30419420	--	--	--	--	--	--	--	--	Uncharacterized protein {ECO:0000313|EnsemblPlants:GLYMA13G25990.1} OS=Glycine max (Soybean) PE=4 SV=1	hypothetical protein MIMGU_mgv1a001733mg [Erythranthe guttata]	Glycine max clone gmw1-52d1, complete sequence
Root_dry_weight_3rd	emmax	Chr13	30444857	6.0651e-05	4.22	--	G/A	G:130_A:8	0.06	Glyma.13G190600.1	30418530	30419420	--	--	--	--	--	--	--	--	Uncharacterized protein {ECO:0000313|EnsemblPlants:GLYMA13G25990.1} OS=Glycine max (Soybean) PE=4 SV=1	hypothetical protein MIMGU_mgv1a001733mg [Erythranthe guttata]	Glycine max clone gmw1-52d1, complete sequence
Root_dry_weight_3rd	fastlmm	Chr13	30444857	5.56462e-05	4.25	--	G/A	G:130_A:8	0.06	Glyma.13G190600.1	30418530	30419420	--	--	--	--	--	--	--	--	Uncharacterized protein {ECO:0000313|EnsemblPlants:GLYMA13G25990.1} OS=Glycine max (Soybean) PE=4 SV=1	hypothetical protein MIMGU_mgv1a001733mg [Erythranthe guttata]	Glycine max clone gmw1-52d1, complete sequence
Root_dry_weight_3rd	emmax	Chr13	30444862	6.0651e-05	4.22	--	A/G	A:130_G:8	0.06	Glyma.13G190600.1	30418530	30419420	--	--	--	--	--	--	--	--	Uncharacterized protein {ECO:0000313|EnsemblPlants:GLYMA13G25990.1} OS=Glycine max (Soybean) PE=4 SV=1	hypothetical protein MIMGU_mgv1a001733mg [Erythranthe guttata]	Glycine max clone gmw1-52d1, complete sequence
Root_dry_weight_3rd	fastlmm	Chr13	30444862	5.56462e-05	4.25	--	A/G	A:130_G:8	0.06	Glyma.13G190600.1	30418530	30419420	--	--	--	--	--	--	--	--	Uncharacterized protein {ECO:0000313|EnsemblPlants:GLYMA13G25990.1} OS=Glycine max (Soybean) PE=4 SV=1	hypothetical protein MIMGU_mgv1a001733mg [Erythranthe guttata]	Glycine max clone gmw1-52d1, complete sequence
Root_dry_weight_3rd	emmax	Chr13	30444865	6.0651e-05	4.22	--	C/T	C:130_T:8	0.06	Glyma.13G190600.1	30418530	30419420	--	--	--	--	--	--	--	--	Uncharacterized protein {ECO:0000313|EnsemblPlants:GLYMA13G25990.1} OS=Glycine max (Soybean) PE=4 SV=1	hypothetical protein MIMGU_mgv1a001733mg [Erythranthe guttata]	Glycine max clone gmw1-52d1, complete sequence
Root_dry_weight_3rd	fastlmm	Chr13	30444865	5.56462e-05	4.25	--	C/T	C:130_T:8	0.06	Glyma.13G190600.1	30418530	30419420	--	--	--	--	--	--	--	--	Uncharacterized protein {ECO:0000313|EnsemblPlants:GLYMA13G25990.1} OS=Glycine max (Soybean) PE=4 SV=1	hypothetical protein MIMGU_mgv1a001733mg [Erythranthe guttata]	Glycine max clone gmw1-52d1, complete sequence
Root_dry_weight_3rd	emmax	Chr13	30444924	6.0651e-05	4.22	--	C/T	C:130_T:8	0.06	Glyma.13G190600.1	30418530	30419420	--	--	--	--	--	--	--	--	Uncharacterized protein {ECO:0000313|EnsemblPlants:GLYMA13G25990.1} OS=Glycine max (Soybean) PE=4 SV=1	hypothetical protein MIMGU_mgv1a001733mg [Erythranthe guttata]	Glycine max clone gmw1-52d1, complete sequence
Root_dry_weight_3rd	fastlmm	Chr13	30444924	5.56462e-05	4.25	--	C/T	C:130_T:8	0.06	Glyma.13G190600.1	30418530	30419420	--	--	--	--	--	--	--	--	Uncharacterized protein {ECO:0000313|EnsemblPlants:GLYMA13G25990.1} OS=Glycine max (Soybean) PE=4 SV=1	hypothetical protein MIMGU_mgv1a001733mg [Erythranthe guttata]	Glycine max clone gmw1-52d1, complete sequence
Root_dry_weight_3rd	emmax	Chr13	30444845	6.0651e-05	4.22	--	T/C	T:130_C:8	0.06	Glyma.13G190700.1	30423381	30424046	--	--	--	--	--	--	--	--	Uncharacterized protein {ECO:0000313|EnsemblPlants:GLYMA15G36285.1} OS=Glycine max (Soybean) PE=4 SV=1	hypothetical protein glysoja_043922 [Glycine soja]	Glycine max clone gmw1-52d1, complete sequence
Root_dry_weight_3rd	fastlmm	Chr13	30444845	5.56462e-05	4.25	--	T/C	T:130_C:8	0.06	Glyma.13G190700.1	30423381	30424046	--	--	--	--	--	--	--	--	Uncharacterized protein {ECO:0000313|EnsemblPlants:GLYMA15G36285.1} OS=Glycine max (Soybean) PE=4 SV=1	hypothetical protein glysoja_043922 [Glycine soja]	Glycine max clone gmw1-52d1, complete sequence
Root_dry_weight_3rd	emmax	Chr13	30444857	6.0651e-05	4.22	--	G/A	G:130_A:8	0.06	Glyma.13G190700.1	30423381	30424046	--	--	--	--	--	--	--	--	Uncharacterized protein {ECO:0000313|EnsemblPlants:GLYMA15G36285.1} OS=Glycine max (Soybean) PE=4 SV=1	hypothetical protein glysoja_043922 [Glycine soja]	Glycine max clone gmw1-52d1, complete sequence
Root_dry_weight_3rd	fastlmm	Chr13	30444857	5.56462e-05	4.25	--	G/A	G:130_A:8	0.06	Glyma.13G190700.1	30423381	30424046	--	--	--	--	--	--	--	--	Uncharacterized protein {ECO:0000313|EnsemblPlants:GLYMA15G36285.1} OS=Glycine max (Soybean) PE=4 SV=1	hypothetical protein glysoja_043922 [Glycine soja]	Glycine max clone gmw1-52d1, complete sequence
Root_dry_weight_3rd	emmax	Chr13	30444862	6.0651e-05	4.22	--	A/G	A:130_G:8	0.06	Glyma.13G190700.1	30423381	30424046	--	--	--	--	--	--	--	--	Uncharacterized protein {ECO:0000313|EnsemblPlants:GLYMA15G36285.1} OS=Glycine max (Soybean) PE=4 SV=1	hypothetical protein glysoja_043922 [Glycine soja]	Glycine max clone gmw1-52d1, complete sequence
Root_dry_weight_3rd	fastlmm	Chr13	30444862	5.56462e-05	4.25	--	A/G	A:130_G:8	0.06	Glyma.13G190700.1	30423381	30424046	--	--	--	--	--	--	--	--	Uncharacterized protein {ECO:0000313|EnsemblPlants:GLYMA15G36285.1} OS=Glycine max (Soybean) PE=4 SV=1	hypothetical protein glysoja_043922 [Glycine soja]	Glycine max clone gmw1-52d1, complete sequence
Root_dry_weight_3rd	emmax	Chr13	30444865	6.0651e-05	4.22	--	C/T	C:130_T:8	0.06	Glyma.13G190700.1	30423381	30424046	--	--	--	--	--	--	--	--	Uncharacterized protein {ECO:0000313|EnsemblPlants:GLYMA15G36285.1} OS=Glycine max (Soybean) PE=4 SV=1	hypothetical protein glysoja_043922 [Glycine soja]	Glycine max clone gmw1-52d1, complete sequence
Root_dry_weight_3rd	fastlmm	Chr13	30444865	5.56462e-05	4.25	--	C/T	C:130_T:8	0.06	Glyma.13G190700.1	30423381	30424046	--	--	--	--	--	--	--	--	Uncharacterized protein {ECO:0000313|EnsemblPlants:GLYMA15G36285.1} OS=Glycine max (Soybean) PE=4 SV=1	hypothetical protein glysoja_043922 [Glycine soja]	Glycine max clone gmw1-52d1, complete sequence
Root_dry_weight_3rd	emmax	Chr13	30444924	6.0651e-05	4.22	--	C/T	C:130_T:8	0.06	Glyma.13G190700.1	30423381	30424046	--	--	--	--	--	--	--	--	Uncharacterized protein {ECO:0000313|EnsemblPlants:GLYMA15G36285.1} OS=Glycine max (Soybean) PE=4 SV=1	hypothetical protein glysoja_043922 [Glycine soja]	Glycine max clone gmw1-52d1, complete sequence
Root_dry_weight_3rd	fastlmm	Chr13	30444924	5.56462e-05	4.25	--	C/T	C:130_T:8	0.06	Glyma.13G190700.1	30423381	30424046	--	--	--	--	--	--	--	--	Uncharacterized protein {ECO:0000313|EnsemblPlants:GLYMA15G36285.1} OS=Glycine max (Soybean) PE=4 SV=1	hypothetical protein glysoja_043922 [Glycine soja]	Glycine max clone gmw1-52d1, complete sequence
[truncated: 3,661 more rows]
