# Supplementary material for: Genome-Wide Association Study of Root and Shoot Related Traits in Spring Soybean (Glycine max L.) at Seedling Stages Using SLAF-Seq
Source: Front Plant Sci. 2021 Jul 28;12:568995. doi: 10.3389/fpls.2021.568995 (PMC8355526; doi:10.3389/fpls.2021.568995)
Supplement: Supplementary File 1 — List and provenance of the 260 spring soybean accessions. [file Data_Sheet_1.ZIP › Supplementary File 1.xlsx]

## Sheet: Sheet1
ID in Z	ID in q	Source Name in Chinese	Source Name in English
Z001	q001	吉林省	Jilin Province
Z002	q002	吉林省	Jilin Province
Z003	q003	吉林省	Jilin Province
Z004	q004	吉林省	Jilin Province
Z005	q005	吉林省	Jilin Province
Z006	q006	吉林省	Jilin Province
Z007	q007	河北省	Hebei Province
Z008	q008	未知	Unknown
Z009	q009	黑龙江省	Heilongjiang Province
Z010	q010	黑龙江省	Heilongjiang Province
Z011	q011	黑龙江省	Heilongjiang Province
Z012	q012	黑龙江省	Heilongjiang Province
Z013	q013	吉林省	Jilin Province
Z014	q014	河北省	Hebei Province
Z015	q015	辽宁省	Liaoning Province
Z016	q016	辽宁省	Liaoning Province
Z017	q017	辽宁省	Liaoning Province
Z018	q018	吉林省	Jilin Province
Z019	q019	吉林省	Jilin Province
Z020	q020	吉林省	Jilin Province
Z021	q021	吉林省	Jilin Province
Z022	q022	吉林省	Jilin Province
Z023	q023	吉林省	Jilin Province
Z024	q024	吉林省	Jilin Province
Z025	q025	吉林省	Jilin Province
Z026	q026	吉林省	Jilin Province
Z027	q027	黑龙江省	Heilongjiang Province
Z028	q028	辽宁省	Liaoning Province
Z029	q029	山东省	Shanxi Province
Z030	q030	黑龙江省	Heilongjiang Province
Z031	q031	黑龙江省	Heilongjiang Province
Z032	q032	黑龙江省	Heilongjiang Province
Z033	q033	黑龙江省	Heilongjiang Province
Z034	q034	吉林省	Jilin Province
Z035	q035	吉林省	Jilin Province
Z036	q036改	未知	Unknown
Z037	q037改	未知	Unknown
Z038	q038	河南省	Henan Province
Z039	q039改	未知	Unknown
Z040	q040	内蒙古	Inner Mongolia
Z041	q041	辽宁省	Liaoning Province
Z042	q042	四川省	Sichuan Province
Z043	q043	黑龙江省	Heilongjiang Province
Z044	q044	内蒙古	Inner Mongolia
Z045	q045	吉林省	Jilin Province
Z046	q046	吉林省	Jilin Province
Z047	q047	吉林省	Jilin Province
Z048	q048	吉林省	Jilin Province
Z049	q049	辽宁省	Liaoning Province
Z050	q050	吉林省	Jilin Province
Z051	q051	吉林省	Jilin Province
Z052	q052	意大利	Italy
Z053	q053	吉林省	Jilin Province
Z054	q054改	未知	Unknown
Z055	q055	黑龙江省	Heilongjiang Province
Z056	q056	黑龙江省	Heilongjiang Province
Z057	q057	黑龙江省	Heilongjiang Province
Z058	q058	意大利	Italy
Z059	q059	黑龙江省	Heilongjiang Province
Z060	q060	意大利	Italy
Z061	q061	黑龙江省	Heilongjiang Province
Z062	q062	意大利	Italy
Z063	q063	美国	United States
Z064	q064	朝鲜	North Korea
Z065	q065	黑龙江省	Heilongjiang Province
Z066	q066改	未知	Unknown
Z067	q067改	河北省	Hebei Province
Z068	q068	内蒙古	Inner Mongolia
Z069	q069	内蒙古	Inner Mongolia
Z070	q070	吉林省	Jilin Province
Z071	q071	河北省	Hebei Province
Z072	q072	未知	Unknown
Z074	q074	未知	Unknown
Z075	q075	河北省	Hebei Province
Z076	q076	河北省	Hebei Province
Z077	q077	黑龙江省	Heilongjiang Province
Z078	q078	黑龙江省	Heilongjiang Province
Z079	q079	河南省	Hebei Province
Z080	q080	意大利	Italy
Z081	198	黑龙江省	Heilongjiang Province
Z082	146	日本	Japan
Z083	83	日本	Japan
Z084	391	日本	Japan
Z085	281	日本	Japan
Z086	357	美国	United States
Z087	290	美国	United States
Z088	298	美国	United States
Z089	81	美国	United States
Z090	276	美国	United States
Z091	69	美国	United States
Z092	271	美国	United States
Z093	505	美国	United States
Z094	68	未知	Unknown
Z095	312	美国	United States
Z096	125	美国	United States
Z097	225	美国	United States
Z098	363	加拿大	Canada
Z099	26	加拿大	Canada
Z100	176	加拿大	Canada
Z101	296	加拿大	Canada
Z102	248	加拿大	Canada
Z103	247	加拿大	Canada
Z104	20	加拿大	Canada
Z105	554	加拿大	Canada
Z106	266	加拿大	Canada
Z107	302	加拿大	Canada
Z108	373	加拿大	Canada
Z109	389	加拿大	Canada
Z110	262	加拿大	Canada
Z111	322	加拿大	Canada
Z112	165	未知	Unknown
Z113	217	德国	Germany
Z114	301	德国	Germany
Z115	328	未知	Unknown
Z116	203	未知	Unknown
Z117	280	德国	Germany
Z118	77	德国	Germany
Z119	154	德国	Germany
Z120	138	德国	Germany
Z121	278	德国	Germany
Z122	274	河南省	Henan Province
Z123	399	河南省	Henan Province
Z124	334	河南省	Henan Province
Z125	321	河南省	Henan Province
Z126	244	未知	Unknown
Z127	339	河南省	Henan Province
Z128	397	河南省	Henan Province
Z129	308	山东省	Shandong Province
Z130	46	山东省	Shandong Province
Z131	275	山东省	Shandong Province
Z132	294	山东省	Shandong Province
Z133	314	山东省	Shandong Province
Z134	246	山东省	Shandong Province
Z135	343	山东省	Shandong Province
Z136	229	未知	Unknown
Z137	254	山东省	Shandong Province
Z138	216	山东省	Shandong Province
Z139	285	山东省	Shandong Province
Z140	36	山西省	Shandong Province
Z141	209	山西省	Shandong Province
Z142	318	山西省	Shandong Province
Z143	191	山西省	Shandong Province
Z144	64	山西省	Shandong Province
Z145	316	山西省	Shandong Province
Z146	239	山西省	Shandong Province
Z147	283	山西省	Shandong Province
Z148	353	河北省	Hebei Province
Z149	344	河北省	Hebei Province
Z150	228	未知	Unknown
Z151	355	河北省	Hebei Province
Z152	560	河北省	Hebei Province
Z153	329	河北省	Hebei Province
Z154	7	陕西省	Shaanxi Province
Z155	73	陕西省	Shaanxi Province
Z156	345	陕西省	Shaanxi Province
Z157	360	陕西省	Shaanxi Province
Z158	270	陕西省	Shaanxi Province
Z159	53	江苏省	Jiangsu Province
Z160	407	江苏省	Jiangsu Province
Z161	364	江苏省	Jiangsu Province
Z162	54	江苏省	Jiangsu Province
Z163	347	江苏省	Jiangsu Province
Z164	245	江苏省	Jiangsu Province
Z165	310	江苏省	Jiangsu Province
Z166	29	江苏省	Jiangsu Province
Z167	323	浙江省	Zhejiang Province
Z168	331	浙江省	Zhejiang Province
Z169	2	浙江省	Zhejiang Province
Z170	208	浙江省	Zhejiang Province
Z171	291	浙江省	Zhejiang Province
Z172	497	浙江省	Zhejiang Province
Z173	115	浙江省	Zhejiang Province
Z174	215	浙江省	Zhejiang Province
Z175	220	浙江省	Zhejiang Province
Z176	337	浙江省	Zhejiang Province
Z177	380	浙江省	Zhejiang Province
Z178	268	湖南省	Hunan Province
Z179	251	湖南省	Hunan Province
Z180	369	湖南省	Hunan Province
Z181	304	湖南省	Hunan Province
Z182	286	未知	Unknown
Z183	277	湖南省	Hunan Province
Z184	306	湖南省	Hunan Province
Z185	116	湖南省	Hunan Province
Z186	24	湖北省	Hunan Province
Z187	392	湖北省	Hunan Province
Z188	378	湖北省	Hunan Province
Z189	309	湖北省	Hunan Province
Z190	107	湖北省	Hunan Province
Z191	544	湖北省	Hunan Province
Z192	98	云南省	Yunnan Province
Z193	5	云南省	Yunnan Province
Z194	7224	四川省	Sichuan Province
Z195	7172	四川省	Sichuan Province
Z196	7145	四川省	Sichuan Province
Z197	7086	四川省	Sichuan Province
Z198	7218	四川省	Sichuan Province
Z199	7285	吉林省	Jilin Province
Z200	7123	吉林省	Jilin Province
Z201	6344	吉林省	Jilin Province
Z202	7274	吉林省	Jilin Province
Z203	7195	吉林省	Jilin Province
Z204	7129	韩国	South Korea
Z205	7081	韩国	South Korea
Z206	7010	未知	Unknown
Z207	7283	韩国	South Korea
Z208	7180	韩国	South Korea
Z209	7232	韩国	South Korea
Z210	7019	未知	Unknown
Z211	7256	韩国	South Korea
Z212	7287	韩国	South Korea
Z213	7065	辽宁省	Liaoning Province
Z214	7243	辽宁省	Liaoning Province
Z215	7048	辽宁省	Liaoning Province
Z216	7011	辽宁省	Liaoning Province
Z217	7013	辽宁省	Liaoning Province
Z218	7120	辽宁省	Liaoning Province
Z219	6210	辽宁省	Liaoning Province
Z220	6213	未知	Unknown
Z221	7032	河南省	Henan Province
Z222	7089	河南省	Henan Province
Z223	7085	河南省	Henan Province
Z224	7093	河南省	Henan Province
Z225	7024	河南省	Henan Province
Z226	7021	河南省	Henan Province
Z227	6230	吉林省	Jilin Province
Z228	7337	吉林省	Jilin Province
Z229	7186	吉林省	Jilin Province
Z230	7087	吉林省	Jilin Province
Z231	6360	未知	Unknown
Z232	7005	吉林省	Jilin Province
Z233	7271	吉林省	Jilin Province
Z234	7122	吉林省	Jilin Province
Z235	7117	吉林省	Jilin Province
Z236	6237	吉林省	Jilin Province
Z237	7151	吉林省	Jilin Province
Z238	6261	黑龙江省	Heilongjiang Province
Z239	6349	黑龙江省	Heilongjiang Province
Z240	7304	黑龙江省	Heilongjiang Province
Z241	7303	黑龙江省	Heilongjiang Province
Z242	7154	黑龙江省	Heilongjiang Province
Z243	6270	黑龙江省	Heilongjiang Province
Z244	6206	黑龙江省	Heilongjiang Province
Z245	6272	黑龙江省	Heilongjiang Province
Z246	7124	甘肃省	Gansu Province
Z247	6204	甘肃省	Gansu Province
Z248	7176	甘肃省	Gansu Province
Z249	7072	甘肃省	Gansu Province
Z250	7088	甘肃省	Gansu Province
Z251	6341	吉林省	Jilin Province
Z252	6234	吉林省	Jilin Province
Z253	6211	吉林省	Jilin Province
Z254	6253	吉林省	Jilin Province
Z255	7084	吉林省	Jilin Province
Z256	6289	吉林省	Jilin Province
Z259	249	云南省	Yunnan Province
Z260	311	云南省	Yunnan Province
Z261	305	云南省	Yunnan Province
Z262	362	云南省	Yunnan Province
Z263	319	云南省	Yunnan Province
