# Supplementary material for: Genome-Wide Association Study of Root and Shoot Related Traits in Spring Soybean (Glycine max L.) at Seedling Stages Using SLAF-Seq
Source: Front Plant Sci. 2021 Jul 28;12:568995. doi: 10.3389/fpls.2021.568995 (PMC8355526; doi:10.3389/fpls.2021.568995)
Supplement: Supplementary File 1 — List and provenance of the 260 spring soybean accessions. [file Data_Sheet_1.ZIP › Supplementary File 3.xlsx]

## Sheet: VC Stage
Varieties	Repetition	Shoot length (cm)	Root dry weight (mg)	Shoot dry weight (mg)	RDW/SDW (mg)	Total plant biomass (mg)	Total root length(cm)	Surface area (cm2)	Average diameter (mm)	Root Volume (cm3)	Branching number
Z001	1	16	0.05	0.2	0.25	0.25	273.891	90.4053	1.0507	2.375	202
Z001	2	15	0.07	0.2	0.35	0.27	269.856	104.754	1.2356	3.236	206
Z001	3	17	0.06	0.24	0.25	0.3	261.769	122.209	1.4861	4.54	171
Z002	1	15	0.06	0.22	0.272727	0.28	335.661	126.007	1.1949	3.764	177
Z002	2	14.5	0.05	0.21	0.238095	0.26	287.486	104.44	1.1564	3.019	182
Z002	3	14	0.06	0.2	0.3	0.26	301.353	113.43	1.17	3.783	179
Z003	1	16	0.05	0.17	0.294118	0.22	264.467	97.9996	1.1795	2.89	142
Z003	2	16.5	0.07	0.2	0.35	0.27	392.068	155.302	1.2609	4.895	192
Z003	3	16	0.06	0.18	0.333333	0.24	315.43	123.43	1.21	3.23	174
Z004	1	13.5	0.05	0.19	0.263158	0.24	280.712	106.85	1.2369	3.613	186
Z004	2	11.5	0.04	0.13	0.307692	0.17	172.178	64.9497	1.2007	1.95	120
Z004	3	9	0.02	0.1	0.2	0.12	141.02	56.6945	1.2282	1.434	95
Z005	1	15	0.07	0.15	0.466667	0.22	291.279	119.072	1.3012	3.873	246
Z005	2	13	0.05	0.15	0.333333	0.2	255.253	103.615	1.2921	3.347	157
Z005	3	15.5	0.04	0.18	0.222222	0.22	239.112	81.7111	1.0878	2.222	183
Z006	1	12.5	0.05	0.13	0.384615	0.18	196.054	60.2849	0.9788	1.475	90
Z006	2	10	0.01	0.14	0.0714286	0.15	103.472	42.7166	1.3141	1.403	51
Z006	3	9.5	0.02	0.07	0.285714	0.09	111.438	43.672	1.2474	1.362	34
Z007	1	14	0.05	0.18	0.277778	0.23	304.359	101.591	1.1932	3.627	188
Z007	2	13.5	0.05	0.18	0.277778	0.23	242.374	99.823	1.311	3.272	167
Z007	3	12	0.08	0.12	0.666667	0.2	155.245	93.8937	1.3767	2.822	119
Z008	1	13.5	0.03	0.12	0.25	0.15	204.408	63.9989	0.9966	1.595	76
Z008	2	14	0.01	0.13	0.0769231	0.14	163.777	52.1954	1.0144	1.324	74
Z008	3	13	0.01	0.11	0.0909091	0.12	103.957	35.3489	1.091	1.0691	65
Z009	1	13.5	0.05	0.18	0.277778	0.23	250.712	93.1712	1.1829	2.755	181
Z009	2	12	0.05	0.17	0.294118	0.22	227.44	97.9364	1.3706	3.356	130
Z009	3	10.5	0.04	0.12	0.333333	0.16	177.427	78.0852	1.7507	2.105	112
Z010	1	15.2	0.04	0.16	0.25	0.2	167.31	64.5731	1.2285	1.983	108
Z010	2	13	0.05	0.13	0.384615	0.18	172.265	60.4189	1.1164	1.686	78
Z010	3	15.5	0.06	0.11	0.545455	0.17	228.043	85.3743	1.1917	2.543	129
Z011	1	8	0.01	0.06	0.166667	0.07	135.721	43.5685	1.0218	1.113	145
Z011	2	7.5	0.01	0.07	0.142857	0.08	187.131	63.7727	1.0848	1.729	167
Z011	3	8	0.01	0.07	0.142857	0.08	145.345	54.453	1.06	1.54	155
Z012	1	14.5	0.03	0.12	0.25	0.15	215.278	70.7656	1.0463	1.851	162
Z012	2	13	0.02	0.11	0.181818	0.13	206.679	66.6569	1.0266	1.711	132
Z012	3	13	0.02	0.11	0.181818	0.13	155.389	53.3349	1.0926	1.457	98
Z013	1	14.5	0.04	0.14	0.285714	0.18	201.324	71.7615	1.0062	1.805	154
Z013	2	15	0.02	0.13	0.153846	0.15	165.243	56.274	1.1633	1.59	145
Z013	3	15.5	0.03	0.15	0.2	0.18	153.234	62.253	1.1	1.654	139
Z014	1	13	0.04	0.16	0.25	0.2	207.237	93.8803	1.2087	2.837	195
Z014	2	11	0.03	0.1	0.3	0.13	137.086	47.8038	1.11	1.327	70
Z014	3	11	0.02	0.12	0.166667	0.14	118.52	44.6264	1.309	1.46	103
Z015	1	11	0.03	0.17	0.176471	0.2	466.153	39.8999	1.3209	1.67	71
Z015	2	10.5	0.02	0.15	0.133333	0.17	134.472	51.3409	1.2153	1.56	97
Z015	3	9	0.02	0.14	0.142857	0.16	109.32	38.52	1.14	1.54	74
Z016	1	14.5	0.04	0.22	0.181818	0.26	227.281	82.8969	1.161	2.406	184
Z016	2	15.5	0.05	0.23	0.217391	0.28	268.916	108.926	1.2893	3.511	265
Z016	3	12.5	0.03	0.13	0.230769	0.16	180.117	69.0002	1.2194	2.103	149
Z017	1	14.5	0.05	0.19	0.263158	0.24	202.145	73.8388	1.1627	2.146	157
Z017	2	13	0.03	0.17	0.176471	0.2	130.061	48.8287	1.195	1.459	60
Z017	3	8.5	0.04	0.12	0.333333	0.16	153.166	56.0766	1.1654	1.634	116
Z018	1	14	0.04	0.17	0.235294	0.21	243.406	78.4226	1.0256	2.011	189
Z018	2	11.5	0.04	0.15	0.266667	0.19	242.067	83.8139	1.1021	2.309	181
Z018	3	10	0.03	0.17	0.176471	0.2	183.56	58.1748	1.6306	2.372	131
Z019	1	10	0.02	0.12	0.166667	0.14	126.378	51.6224	1.3002	1.678	88
Z019	2	8.5	0.02	0.14	0.142857	0.16	84.8044	37.8484	1.4206	1.344	59
Z019	3	9	0.04	0.17	0.235294	0.21	85.4479	45.6159	1.3993	1.938	43
Z020	1	16	0.04	0.17	0.235294	0.21	175.535	65.8357	1.1938	1.965	40
Z020	2	15.5	0.04	0.16	0.25	0.2	231.173	65.2946	0.8991	1.468	106
Z020	3	15.5	0.05	0.17	0.294118	0.22	231.074	68.0566	0.9375	1.595	77
Z021	1	16	0.05	0.2	0.25	0.25	235.111	94.945	1.2854	3.051	191
Z021	2	16	0.04	0.21	0.190476	0.25	250.141	96.5136	1.2282	2.963	236
Z021	3	15	0.03	0.2	0.15	0.23	196.145	89.5264	1.3086	1.293	178
Z022	1	13.5	0.04	0.2	0.2	0.24	268.423	94.1188	1.1161	2.626	199
Z022	2	12.5	0.04	0.17	0.235294	0.21	220.332	92.3807	1.3346	3.082	169
Z022	3	13	0.04	0.17	0.235294	0.21	187.167	80.5579	1.37	2.759	126
Z023	1	11	0.03	0.16	0.1875	0.19	307.686	106.55	1.1023	2.936	129
Z023	2	10	0.04	0.16	0.25	0.2	158.577	74.3501	1.1905	1.32	113
Z023	3	16	0.03	0.1	0.3	0.13	136.549	48.7043	1.1354	1.382	84
Z024	1	14	0.06	0.19	0.315789	0.25	245.898	100.106	1.2958	3.243	138
Z024	2	14.5	0.04	0.14	0.285714	0.18	212.713	83.0436	1.2427	2.58	169
Z024	3	13	0.03	0.13	0.230769	0.16	213.466	70.1056	1.1393	2.302	146
Z025	1	14	0.02	0.16	0.125	0.18	137.552	51.712	1.1967	1.547	80
Z025	2	13	0.01	0.13	0.0769231	0.14	134.364	39.9982	0.9476	0.948	86
Z025	3	12.5	0.01	0.12	0.0833333	0.13	135.546	45.657	1.05	1.23	88
Z026	1	16	0.06	0.16	0.375	0.22	253.228	85.7905	1.0784	2.313	219
Z026	2	12	0.04	0.14	0.285714	0.18	226.634	95.349	1.3392	3.192	156
Z026	3	14.5	0.06	0.17	0.352941	0.23	296.746	110.333	1.1835	3.265	217
Z027	1	15	0.05	0.17	0.294118	0.22	282.215	101.657	1.1466	2.914	192
Z027	2	12	0.01	0.1	0.1	0.11	193.714	71.7879	1.0797	1.858	117
Z027	3	12	0.06	0.08	0.75	0.14	195.507	74.2182	1.2084	2.242	122
Z028	1	15.5	0.03	0.17	0.176471	0.2	205.676	69.9236	1.0822	1.892	122
Z028	2	16.5	0.02	0.19	0.105263	0.21	157.466	62.7184	1.2678	1.988	85
Z028	3	16.5	0.04	0.16	0.25	0.2	155.227	57.5115	1.1793	1.696	90
Z029	1	17.5	0.02	0.15	0.133333	0.17	183.733	66.5843	1.1535	1.92	136
Z029	2	16	0.02	0.1	0.2	0.12	177.329	58.0153	1.0414	1.51	128
Z029	3	17	0.04	0.12	0.333333	0.16	220.342	76.9679	1.1119	2.139	173
Z030	1	18	0.05	0.15	0.333333	0.2	258.122	79.7926	0.984	1.963	209
Z030	2	17	0.04	0.15	0.266667	0.19	265.696	84.686	1.0146	2.148	204
Z030	3	16	0.03	0.14	0.214286	0.17	252.857	78.1896	1.083	1.763	194
Z031	1	15	0.03	0.11	0.272727	0.14	172.004	72.8524	1.3482	2.455	117
Z031	2	10	0.02	0.08	0.25	0.1	128.359	45.363	1.1249	1.276	106
Z031	3	5.5	0.01	0.08	0.125	0.09	94.473	34.4088	1.1593	0.997	95
Z032	1	13	0.03	0.11	0.272727	0.14	248.45	72.5226	0.9291	1.685	216
Z032	2	12	0.03	0.1	0.3	0.13	196.025	65.2703	1.0599	1.729	134
Z032	3	11	0.04	0.1	0.4	0.14	143.468	59.1694	1.3128	1.942	132
Z033	1	12.5	0.04	0.13	0.307692	0.17	254.263	78.1354	0.9782	1.911	238
Z033	2	13.2	0.05	0.17	0.294118	0.22	228.421	83.9071	1.1693	2.453	141
Z033	3	13.5	0.04	0.14	0.285714	0.18	212.468	75.3125	1.1283	2.124	128
Z034	1	14	0.04	0.14	0.285714	0.18	256.66	96.3461	1.1949	2.878	202
Z034	2	14	0.05	0.17	0.294118	0.22	301.357	104.447	1.1032	2.881	260
Z034	3	15	0.06	0.17	0.352941	0.23	363.08	115.683	1.0142	2.933	243
Z035	1	15.5	0.04	0.14	0.285714	0.18	220.64	67.8985	0.9795	1.663	139
Z035	2	14	0.03	0.13	0.230769	0.16	157.153	55.4836	1.1238	1.559	94
Z035	3	12	0.05	0.1	0.5	0.15	274.818	106.557	1.2342	3.288	126
Z036	1	17	0.08	0.18	0.444444	0.26	241.765	103.65	1.5099	3.045	98
Z036	2	16	0.05	0.22	0.227273	0.27	139.867	66.4645	1.2916	3.177	85
Z036	3	14.5	0.05	0.17	0.294118	0.22	213.799	86.5256	1.2882	2.787	96
Z037	1	17	0.05	0.18	0.277778	0.23	341.81	119.528	1.1089	3.591	194
Z037	2	14.5	0.03	0.1	0.3	0.13	266.493	86.9179	1.246	2.396	98
Z037	3	16.5	0.04	0.14	0.285714	0.18	276.035	94.7028	1.0921	2.586	181
Z038	1	14	0.04	0.18	0.222222	0.22	150.318	59.7047	1.2643	1.887	60
Z038	2	13	0.03	0.14	0.214286	0.17	182.647	73.8347	1.2868	2.375	111
Z038	3	11	0.04	0.13	0.307692	0.17	115.26	47.8174	1.3206	1.579	48
Z039	1	15.5	0.06	0.23	0.26087	0.29	298.722	136.741	1.4571	4.981	117
Z039	2	14	0.06	0.18	0.333333	0.24	278.903	108.976	1.2437	3.388	71
Z039	3	15.5	0.07	0.23	0.304348	0.3	280.198	108.157	1.2287	3.322	86
Z040	1	17	0.06	0.18	0.333333	0.24	243.439	99.3695	1.2993	3.228	130
Z040	2	17	0.06	0.22	0.272727	0.28	281.068	104.818	1.1871	3.111	138
Z040	3	16	0.05	0.2	0.25	0.25	265.647	103.57	1.23	3.17	133
Z041	1	13.5	0.06	0.22	0.272727	0.28	207.789	86.5303	1.3255	2.868	203
Z041	2	13	0.05	0.17	0.294118	0.22	248.23	90.3232	1.1582	2.615	197
Z041	3	13.5	0.06	0.26	0.230769	0.32	272.436	109.526	1.2797	3.504	254
Z042	1	10	0.02	0.16	0.125	0.18	123.54	45.2341	1.1131	1.721	110
Z042	2	12	0.01	0.14	0.0714286	0.15	85.3453	43.432	1.1909	1.45	78
Z042	3	11.5	0.01	0.12	0.0833333	0.13	86.259	33.6295	1.241	1.043	82
Z043	1	15	0.05	0.21	0.238095	0.26	222.446	75.7174	1.0835	2.051	149
Z043	2	15	0.05	0.23	0.217391	0.28	313.79	103.839	1.0533	2.734	253
Z043	3	15.5	0.05	0.23	0.217391	0.28	303.104	108.676	1.1413	3.101	187
Z044	1	17.5	0.05	0.2	0.25	0.25	242.227	83.8415	1.1018	2.309	210
Z044	2	17.5	0.04	0.21	0.190476	0.25	239.828	83.5052	1.1083	2.314	163
Z044	3	19	0.05	0.23	0.217391	0.28	274.497	102.064	1.1835	3.02	207
Z045	1	17.5	0.05	0.21	0.238095	0.26	255.744	100.215	1.2473	3.125	193
Z045	2	15.5	0.04	0.17	0.235294	0.21	272.052	93.5165	1.0942	2.558	200
Z045	3	15.5	0.04	0.16	0.25	0.2	193.923	65.3567	1.0728	1.753	168
Z046	1	19.5	0.05	0.21	0.238095	0.26	284.781	91.7847	1.0259	2.354	197
Z046	2	19	0.05	0.25	0.2	0.3	218.037	87.7192	1.2806	2.808	162
Z046	3	20	0.05	0.24	0.208333	0.29	256.847	102.487	1.2701	3.254	166
Z047	1	15	0.04	0.09	0.444444	0.13	173.427	79.7136	1.1145	1.107	86
Z047	2	18	0.03	0.19	0.157895	0.22	282.899	94.7094	0.9635	2.281	155
Z047	3	16.5	0.05	0.17	0.294118	0.22	247.342	96.5538	1.2426	2.999	118
Z048	1	10	0.01	0.06	0.166667	0.07	75.8905	19.339	0.8111	0.392	67
Z048	2	10.5	0.01	0.06	0.166667	0.07	142.516	36.0866	0.806	0.727	122
Z048	3	9.5	0.01	0.06	0.166667	0.07	70.371	21.1587	0.9571	0.506	53
Z049	1	19	0.04	0.19	0.210526	0.23	239.388	77.6811	1.0329	2.006	97
Z049	2	18.5	0.03	0.16	0.1875	0.19	195.187	60.5591	0.9876	1.495	112
Z049	3	19	0.05	0.22	0.227273	0.27	190.392	66.8436	1.1175	1.868	103
Z050	1	12.5	0.04	0.14	0.285714	0.18	197.119	72.6039	1.1724	2.128	104
Z050	2	14	0.06	0.15	0.4	0.21	213.145	76.2794	1.1392	2.172	165
Z050	3	14.5	0.06	0.14	0.428571	0.2	317.104	111.627	1.1205	3.127	150
Z051	1	16.5	0.04	0.17	0.235294	0.21	224.837	83.766	1.1859	2.483	197
Z051	2	14.5	0.02	0.13	0.153846	0.15	180.916	59.8586	1.0532	1.576	104
Z051	3	16.5	0.03	0.19	0.157895	0.22	225.677	82.5684	1.1646	2.404	207
Z052	1	17	0.05	0.19	0.263158	0.24	252.904	89.264	1.1235	2.507	143
Z052	2	17	0.05	0.17	0.294118	0.22	297.962	98.9454	1.057	2.615	178
Z052	3	14.5	0.02	0.16	0.125	0.18	216.367	80.8002	1.1887	2.401	108
Z053	1	15	0.04	0.14	0.285714	0.18	214.024	74.4709	1.0129	1.886	162
Z053	2	15	0.1	0.12	0.833333	0.22	130.458	55.9358	1.1717	1.76	72
Z053	3	15	0.03	0.19	0.157895	0.22	248.039	94.324	1.3088	2.741	149
Z054	1	19	0.05	0.16	0.3125	0.21	321.814	128.256	1.2686	4.068	236
Z054	2	18.5	0.05	0.17	0.294118	0.22	272.377	108.312	1.2658	3.427	178
Z054	3	17.5	0.05	0.17	0.294118	0.22	289.429	113.431	1.2475	3.538	148
Z055	1	16.5	0.05	0.15	0.333333	0.2	211.819	73.8925	1.1104	2.051	118
Z055	2	18.5	0.06	0.2	0.3	0.26	288.933	119.921	1.3211	3.961	233
Z055	3	17	0.06	0.2	0.3	0.26	240.223	96.865	1.2835	3.108	178
Z056	1	15	0.05	0.17	0.294118	0.22	223.535	76.8863	1.0948	2.104	194
Z056	2	15.5	0.04	0.16	0.25	0.2	237.819	87.8063	1.1752	2.58	159
Z056	3	12	0.03	0.15	0.2	0.18	154.691	62.8798	1.2939	2.034	102
Z057	1	14.5	0.05	0.21	0.238095	0.26	268.66	115.193	1.3648	3.93	151
Z057	2	14.5	0.06	0.21	0.285714	0.27	297.864	103.879	1.1101	2.883	179
Z057	3	14	0.04	0.17	0.235294	0.21	179.017	62.129	1.1047	1.716	127
Z058	1	16	0.02	0.19	0.105263	0.21	196.11	61.3702	0.9961	1.528	134
Z058	2	15	0.02	0.13	0.153846	0.15	181.634	60.7485	1.0646	1.617	91
Z058	3	10.5	0.01	0.12	0.0833333	0.13	127.41	48.1262	1.2023	1.447	87
Z059	1	16	0.03	0.19	0.157895	0.22	177.401	63.5683	1.1406	1.813	94
Z059	2	14.5	0.03	0.17	0.176471	0.2	186.267	70.2132	1.1999	2.106	84
Z059	3	15	0.03	0.18	0.166667	0.21	169.804	69.0362	1.2941	2.234	75
Z060	1	17	0.05	0.18	0.277778	0.23	235.235	78.71	1.0651	2.096	158
Z060	2	18	0.04	0.2	0.2	0.24	211.349	70.1443	1.0564	1.853	136
Z060	3	16	0.03	0.18	0.166667	0.21	244.26	75.3167	0.9815	1.848	171
Z061	1	18	0.05	0.15	0.333333	0.2	248.254	93.9095	1.2041	2.827	139
Z061	2	18	0.04	0.21	0.190476	0.25	263.539	106.246	1.305	3.793	133
Z061	3	16	0.03	0.12	0.25	0.15	155.552	63.6752	1.2604	1.691	90
Z062	1	20	0.04	0.23	0.173913	0.27	207.524	74.3055	1.1397	2.117	129
Z062	2	20.5	0.06	0.23	0.26087	0.29	264.768	112.888	1.3572	3.83	114
Z062	3	19	0.04	0.21	0.190476	0.25	193.369	73.6532	1.2124	2.232	136
Z063	1	18	0.05	0.21	0.238095	0.26	187.793	90.3692	1.6504	3.017	102
Z063	2	17.5	0.04	0.22	0.181818	0.26	204.033	85.2655	1.2035	2.776	108
Z063	3	15	0.02	0.14	0.142857	0.16	140.601	50.559	1.1884	2.116	80
Z064	1	17.5	0.04	0.22	0.181818	0.26	182.116	65.5143	1.1451	1.875	101
Z064	2	17.5	0.04	0.18	0.222222	0.22	127.332	48.1949	1.2048	1.452	65
Z064	3	19	0.03	0.24	0.125	0.27	115.318	50.6467	1.398	1.77	70
Z065	1	13.5	0.03	0.18	0.166667	0.21	115.169	51.609	1.4264	1.84	70
Z065	2	12.5	0.03	0.18	0.166667	0.21	147.313	61.4991	1.3289	2.043	77
Z065	3	11.5	0.02	0.15	0.133333	0.17	113.94	47.1955	1.3185	1.556	62
Z066	1	15.5	0.05	0.17	0.294118	0.22	255.186	118.394	1.4768	4.371	235
Z066	2	15	0.05	0.17	0.294118	0.22	312.808	104.688	1.0653	2.788	213
Z066	3	14	0.05	0.18	0.277778	0.23	225.868	89.3153	1.2587	2.811	130
Z067	1	14	0.04	0.16	0.25	0.2	273.685	119.372	1.3884	4.143	187
Z067	2	15	0.05	0.17	0.294118	0.22	311.993	114.078	1.1639	3.319	243
Z067	3	14	0.03	0.1	0.3	0.13	262.492	89.7567	1.0884	2.442	218
Z068	1	14.5	0.05	0.21	0.238095	0.26	374.892	141.808	1.2041	4.269	216
Z068	2	16	0.03	0.2	0.15	0.23	297.319	96.9291	1.0377	2.515	217
Z068	3	16	0.06	0.2	0.3	0.26	290.869	114.121	1.2489	3.563	191
Z069	1	17.5	0.04	0.21	0.190476	0.25	101.903	81.626	1.0443	2.743	195
Z069	2	15.5	0.04	0.12	0.333333	0.16	237.655	81.9217	1.0972	2.247	127
Z069	3	15	0.05	0.17	0.294118	0.22	274.173	96.1454	1.1162	2.683	181
Z070	1	13.5	0.03	0.14	0.214286	0.17	155.465	42.86	0.8775	0.94	130
Z070	2	12	0.02	0.08	0.25	0.1	201.098	66.0586	1.0456	1.727	150
Z070	3	12	0.01	0.09	0.111111	0.1	133.913	48.3588	1.1495	1.39	122
Z071	1	15	0.04	0.19	0.210526	0.23	176.995	54.7921	1.1029	1.787	98
Z071	2	13	0.04	0.2	0.2	0.24	208.409	66.1653	1.0614	2.021	115
Z071	3	12	0.03	0.12	0.25	0.15	115.035	54.5477	1.2932	1.117	70
Z072	1	14	0.06	0.2	0.3	0.26	348.298	127.648	1.1284	3.883	181
Z072	2	13	0.06	0.15	0.4	0.21	278.607	101.327	1.1577	2.933	162
Z072	3	11	0.02	0.12	0.166667	0.14	161.555	96.467	1.4787	2.087	84
Z073	1	15.5	0.04	0.16	0.25	0.2	158.677	59.9939	1.2035	1.805	78
Z073	2	12.5	0.03	0.12	0.25	0.15	101.806	46.4188	1.4513	1.684	99
Z073	3	11.5	0.04	0.11	0.363636	0.15	110.819	52.5145	1.5084	1.98	68
Z074	1	14	0.03	0.15	0.2	0.18	236.189	90.1552	1.215	2.738	146
Z074	2	15	0.05	0.18	0.277778	0.23	281.064	100.25	1.2305	2.699	122
Z074	3	13.5	0.03	0.14	0.214286	0.17	225.374	84.647	1.09	2.65	123
Z075	1	17	0.04	0.22	0.181818	0.26	205.884	79.7615	1.2332	2.459	115
Z075	2	16.5	0.04	0.21	0.190476	0.25	272.919	98.9786	1.1544	2.857	184
Z075	3	18	0.04	0.25	0.16	0.29	341.16	118.87	1.1091	3.296	136
Z076	1	14	0.06	0.18	0.333333	0.24	245.423	104.663	1.4872	3.263	110
Z076	2	13.5	0.05	0.16	0.3125	0.21	242.638	89.7892	1.1779	2.644	102
Z076	3	10	0.02	0.1	0.2	0.12	124.928	51.75	1.2665	2.322	69
Z077	1	15.5	0.04	0.13	0.307692	0.17	159.014	59.5582	1.1922	1.775	80
Z077	2	16.5	0.06	0.18	0.333333	0.24	208.019	83.751	1.2816	2.683	100
Z077	3	15	0.03	0.1	0.3	0.13	111.466	41.4297	1.1831	1.225	92
Z078	1	19	0.06	0.2	0.3	0.26	276.73	110.198	1.2676	3.492	103
Z078	2	18	0.06	0.22	0.272727	0.28	257.26	115.522	1.4294	4.128	198
Z078	3	19.5	0.06	0.23	0.26087	0.29	240.076	89.1886	1.1825	2.637	116
Z079	1	17	0.05	0.24	0.208333	0.29	202.641	76.1386	1.196	2.277	63
Z079	2	16.5	0.02	0.16	0.125	0.18	145.923	47.8103	1.0429	1.247	57
Z079	3	17	0.04	0.16	0.25	0.2	127.557	53.9648	1.3467	1.817	55
Z080	1	15	0.07	0.25	0.28	0.32	228.396	104.461	1.4558	3.802	109
Z080	2	11	0.02	0.11	0.181818	0.13	106.445	50.5009	1.5102	1.907	63
Z080	3	10	0.03	0.13	0.230769	0.16	146.02	52.1523	1.1369	1.482	80
Z081	1	16.5	0.05	0.21	0.238095	0.26	150.246	75.2967	1.5952	3.003	83
Z081	2	16.5	0.05	0.21	0.238095	0.26	280.338	109.227	1.2402	3.387	156
Z081	3	15.5	0.05	0.21	0.238095	0.26	239.786	91.411	1.2135	2.773	132
Z082	1	14.5	0.04	0.16	0.25	0.2	160.943	58.873	1.1644	1.714	112
Z082	2	15	0.04	0.16	0.25	0.2	177.608	66.5812	1.1933	1.986	114
Z082	3	13	0.02	0.12	0.166667	0.14	151.364	45.647	1.11	1.29	105
Z083	1	18.5	0.06	0.24	0.25	0.3	269.301	100.311	1.1857	2.973	183
Z083	2	17.5	0.03	0.23	0.130435	0.26	254.938	95.4817	1.1922	2.846	195
Z083	3	15	0.04	0.18	0.222222	0.22	232.975	67.1095	0.9169	1.538	174
Z084	1	15	0.05	0.17	0.294118	0.22	202.253	90.2391	1.2924	2.916	79
Z084	2	10	0.01	0.1	0.1	0.11	93.8407	41.6361	1.2948	1.868	34
Z084	3	11	0.04	0.11	0.363636	0.15	127.169	51.2293	1.2823	1.642	68
Z085	1	15	0.03	0.1	0.3	0.13	159.477	65.462	1.3066	2.138	69
Z085	2	15	0.03	0.1	0.3	0.13	131.274	47.8889	1.1612	1.39	81
Z085	3	14	0.03	0.12	0.25	0.15	125.546	55.5	1.39	1.95	78
Z086	1	19.5	0.06	0.24	0.25	0.3	251.576	92.6247	1.1719	2.714	119
Z086	2	19.5	0.07	0.21	0.333333	0.28	264.13	98.0855	1.1821	2.899	154
Z086	3	19	0.05	0.2	0.25	0.25	211.951	91.6777	1.3768	3.156	95
Z087	1	18	0.05	0.18	0.277778	0.23	242.002	87.6404	1.1528	2.526	108
Z087	2	18.5	0.04	0.14	0.285714	0.18	126.888	47.8255	1.1997	1.434	75
Z087	3	19	0.04	0.19	0.210526	0.23	190.464	74.2138	1.2403	2.301	113
Z088	1	16.5	0.05	0.18	0.277778	0.23	294.962	95.6494	1.0322	2.468	149
Z088	2	15.5	0.05	0.15	0.333333	0.2	303.01	113.669	1.1941	3.393	179
Z088	3	14.5	0.03	0.12	0.25	0.15	143.457	52.532	1.1656	1.531	101
Z089	1	17	0.05	0.21	0.238095	0.26	239.614	105.097	1.3961	3.668	124
Z089	2	16	0.07	0.19	0.368421	0.26	343.693	118.58	1.0982	3.256	129
Z089	3	16	0.04	0.19	0.210526	0.23	257.281	91.1543	1.1278	2.57	94
Z090	1	16	0.06	0.24	0.25	0.3	226.88	83.5244	1.1718	2.447	144
Z090	2	17.5	0.06	0.23	0.26087	0.29	231.358	91.3546	1.2569	2.871	159
Z090	3	17.5	0.06	0.21	0.285714	0.27	201.364	67.4237	1.0658	1.797	131
Z091	1	14.5	0.06	0.2	0.3	0.26	347.05	139.704	1.2813	4.475	285
Z091	2	13.5	0.05	0.13	0.384615	0.18	202.207	78.6203	1.2376	2.433	184
Z091	3	8	0.04	0.12	0.333333	0.16	115.177	47.2457	1.3057	1.542	113
Z092	1	14.5	0.02	0.14	0.142857	0.16	213.133	72.1269	1.0772	1.942	113
Z092	2	10.5	0.01	0.1	0.1	0.11	99.8889	41.5784	1.325	1.377	72
Z092	3	9	0.01	0.09	0.111111	0.1	128.37	53.8403	1.335	1.797	104
Z093	1	17	0.05	0.2	0.25	0.25	461.382	139.156	0.96	3.34	361
Z093	2	17	0.02	0.16	0.125	0.18	259.745	93.2912	1.1433	2.666	154
Z093	3	17.5	0.04	0.21	0.190476	0.25	236.82	86.7115	1.1655	2.527	154
Z094	1	18	0.03	0.18	0.166667	0.21	319.222	99.2257	0.9894	2.454	191
Z094	2	16.5	0.03	0.13	0.230769	0.16	198.398	56.3147	0.9035	1.272	168
Z094	3	17	0.03	0.15	0.2	0.18	251.894	81.7629	1.0332	2.112	198
Z095	1	15	0.03	0.16	0.1875	0.19	161.179	56.3901	1.1136	1.57	113
Z095	2	15	0.04	0.15	0.266667	0.19	192.965	66.7225	1.1006	1.836	153
Z095	3	14	0.03	0.14	0.214286	0.17	17.748	67.647	1.09	1.51	124
Z096	1	16.2	0.02	0.14	0.142857	0.16	217.718	69.1705	1.0113	1.749	140
Z096	2	17	0.02	0.14	0.142857	0.16	159.497	55.9035	1.1157	1.559	102
Z096	3	15.5	0.04	0.15	0.266667	0.19	196.613	70.7364	1.1452	2.025	78
Z097	1	11	0.03	0.12	0.25	0.15	169.413	62.0071	1.1651	1.806	107
Z097	2	12	0.04	0.12	0.333333	0.16	237.929	74.9342	1.0025	1.878	115
Z097	3	10.5	0.03	0.11	0.272727	0.14	186.11	54.9957	1.6633	1.871	69
Z098	1	12.5	0.03	0.12	0.25	0.15	178.216	74.6395	1.3331	2.488	97
Z098	2	13	0.05	0.16	0.3125	0.21	232.047	107.006	1.4379	3.927	143
Z098	3	10	0.03	0.1	0.3	0.13	160.908	80.4537	1.4615	3.201	87
Z099	1	12.5	0.03	0.13	0.230769	0.16	195.054	70.8318	1.1559	2.047	126
Z099	2	9.5	0.05	0.11	0.454545	0.16	184.139	65.1103	1.1255	1.832	90
Z099	3	9	0.02	0.1	0.2	0.12	114.324	35.2369	0.9811	0.864	58
Z100	1	15	0.01	0.16	0.0625	0.17	217.111	74.7921	1.0965	2.05	63
Z100	2	14.5	0.03	0.15	0.2	0.18	210.515	76.3224	1.154	2.202	127
Z100	3	14.5	0.05	0.17	0.294118	0.22	202.448	77.0448	1.2114	2.333	92
Z101	1	13.5	0.03	0.2	0.15	0.23	236.866	84.709	1.1384	2.411	203
Z101	2	13.5	0.02	0.15	0.133333	0.17	228.077	74.2303	1.036	1.923	184
Z101	3	13.5	0.02	0.16	0.125	0.18	277.609	94.069	1.0786	2.537	236
Z102	1	15	0.02	0.16	0.125	0.18	188.686	77.9861	1.3156	2.565	106
Z102	2	14	0.04	0.13	0.307692	0.17	202.669	84.3087	1.3241	2.791	149
Z102	3	15.5	0.03	0.18	0.166667	0.21	259.904	89.569	1.097	2.456	226
Z103	1	13	0.04	0.18	0.222222	0.22	268.492	98.4563	1.1672	2.873	203
Z103	2	15	0.06	0.19	0.315789	0.25	288.519	97.3734	1.0743	2.615	239
Z103	3	14	0.06	0.19	0.315789	0.25	193.208	88.2378	1.4537	3.207	104
Z104	1	14	0.04	0.17	0.235294	0.21	224.514	93.3401	1.3234	3.088	103
Z104	2	15.5	0.04	0.17	0.235294	0.21	228.312	87.8737	1.2251	2.691	194
Z104	3	14	0.04	0.19	0.210526	0.23	235.386	99.6016	1.3469	3.354	124
Z105	1	14	0.04	0.17	0.235294	0.21	226.377	97.396	1.3695	3.335	119
Z105	2	13	0.03	0.17	0.176471	0.2	206.889	73.9747	1.1381	2.105	123
Z105	3	12	0.03	0.16	0.1875	0.19	249.926	84.5505	1.0768	2.276	192
Z106	1	16.5	0.03	0.18	0.166667	0.21	138.706	56.175	1.2891	1.81	93
Z106	2	16.5	0.02	0.13	0.153846	0.15	188.592	61.5648	1.0391	1.599	141
Z106	3	17	0.05	0.2	0.25	0.25	214.297	74.4515	1.1059	2.058	146
Z107	1	14	0.05	0.16	0.3125	0.21	227.776	102.935	1.4385	3.702	161
Z107	2	13.8	0.05	0.14	0.357143	0.19	223.159	96.7759	1.3804	3.34	167
Z107	3	14.5	0.06	0.16	0.375	0.22	213.106	84.0738	1.2558	2.639	172
Z108	1	15.5	0.05	0.18	0.277778	0.23	159.889	75.1619	1.3963	2.812	109
Z108	2	16.5	0.05	0.25	0.2	0.3	187.846	84.163	1.3862	3.001	108
Z108	3	8	0.04	0.11	0.363636	0.15	106.348	47.7483	1.3892	1.706	87
Z109	1	14.5	0.03	0.14	0.214286	0.17	179.528	59.861	1.0614	1.588	135
Z109	2	16	0.05	0.16	0.3125	0.21	175.733	58.1366	1.053	1.531	132
Z109	3	8	0.02	0.07	0.285714	0.09	116.64	41.721	1.1386	1.188	84
Z110	1	16	0.03	0.16	0.1875	0.19	217.169	82.2358	1.2053	2.478	148
Z110	2	16.5	0.03	0.17	0.176471	0.2	201.596	76.3147	1.205	2.299	143
Z110	3	16.5	0.04	0.17	0.235294	0.21	297.481	102.65	1.0984	2.819	179
Z111	1	14.5	0.05	0.2	0.25	0.25	194.38	79.3363	1.2992	2.577	194
Z111	2	11.5	0.03	0.13	0.230769	0.16	159.252	59.1865	1.183	1.75	75
Z111	3	10	0.01	0.11	0.0909091	0.12	130.752	50.2372	1.223	1.536	94
Z112	1	7	0.03	0.11	0.272727	0.14	93.6042	33.1048	1.1258	0.932	69
Z112	2	8	0.03	0.11	0.272727	0.14	138.548	49.4672	1.1365	1.405	104
Z112	3	8.5	0.02	0.07	0.285714	0.09	156.294	60.5276	1.2327	1.865	105
Z113	1	7.5	0.01	0.12	0.0833333	0.13	150.869	48.7071	1.0276	1.251	85
Z113	2	8.5	0.01	0.1	0.1	0.11	112.113	44.719	1.2697	1.419	57
Z113	3	11	0.01	0.1	0.1	0.11	90.0554	38.2495	1.352	1.293	43
Z114	1	14.5	0.06	0.2	0.3	0.26	207.12	97.7633	1.5025	3.672	149
Z114	2	15.5	0.05	0.19	0.263158	0.24	209.736	82.9447	1.2588	2.61	162
Z114	3	14	0.04	0.17	0.235294	0.21	245.547	83.9445	1.0882	2.284	183
Z115	1	14	0.03	0.17	0.176471	0.2	235.517	91.2087	1.2327	2.811	142
Z115	2	15.5	0.03	0.18	0.166667	0.21	235.722	73.5108	0.9927	1.824	191
Z115	3	12	0.02	0.12	0.166667	0.14	121.914	65.6655	1.3965	1.198	132
Z116	1	9.5	0.02	0.1	0.2	0.12	79.4474	34.6104	1.3867	1.2	57
Z116	2	9.5	0.03	0.1	0.3	0.13	54.8624	27.6792	1.4059	1.111	40
Z116	3	10.5	0.02	0.1	0.2	0.12	91.2344	39.37	1.3736	1.352	77
Z117	1	13.5	0.04	0.16	0.25	0.2	162.637	74.2738	1.4537	2.699	80
Z117	2	13	0.06	0.17	0.352941	0.23	205.032	80.288	1.2465	2.502	180
Z117	3	13	0.04	0.13	0.307692	0.17	181.767	83.4134	1.4607	3.046	123
Z118	1	15.5	0.06	0.17	0.352941	0.23	220.122	100.526	1.3537	3.653	109
Z118	2	14.5	0.04	0.17	0.235294	0.21	157.784	77.0375	1.4541	2.993	72
Z118	3	18	0.05	0.21	0.238095	0.26	215.601	102.786	1.3875	3.9	59
Z119	1	14	0.03	0.15	0.2	0.18	172.953	66.835	1.2301	2.055	78
Z119	2	14	0.03	0.18	0.166667	0.21	120.776	65.3304	1.7218	2.812	75
Z119	3	15	0.03	0.17	0.176471	0.2	154.885	62.1685	1.2776	1.986	83
Z120	1	14	0.06	0.22	0.272727	0.28	225.703	105.763	1.4916	3.944	151
Z120	2	15.5	0.04	0.19	0.210526	0.23	224.784	94.5205	1.3385	3.163	136
Z120	3	14	0.04	0.18	0.222222	0.22	23.748	97.647	1.37	3.29	129
Z121	1	10	0.02	0.12	0.166667	0.14	117.612	44.3502	1.2003	1.331	136
Z121	2	9.5	0.01	0.1	0.1	0.11	107.673	36.4899	1.462	0.968	110
Z121	3	9	0.01	0.09	0.111111	0.1	101.28	28.536	1.36	0.98	103
Z122	1	16	0.05	0.16	0.3125	0.21	226.54	79.811	1.1214	2.238	160
Z122	2	16	0.04	0.16	0.25	0.2	249.209	87.6898	1.12	2.455	228
Z122	3	17	0.04	0.16	0.25	0.2	194.854	72.5428	1.185	2.149	154
Z123	1	18.5	0.04	0.22	0.181818	0.26	213.695	81.7873	1.2183	2.491	223
Z123	2	17	0.06	0.22	0.272727	0.28	290.256	103.51	1.1351	2.937	248
Z123	3	18.5	0.03	0.21	0.142857	0.24	247.851	98.252	1.2618	3.099	165
Z124	1	16	0.04	0.15	0.266667	0.19	232.415	89.8088	1.23	2.762	153
Z124	2	13.5	0.03	0.11	0.272727	0.14	183.487	67.9378	1.1786	2.002	97
Z124	3	14.5	0.04	0.16	0.25	0.2	214.599	81.9764	1.2159	2.492	174
Z125	1	15.5	0.03	0.16	0.1875	0.19	229.131	82.0805	1.1403	2.34	183
Z125	2	15	0.03	0.14	0.214286	0.17	149.065	57.853	1.2354	1.787	117
Z125	3	15.5	0.03	0.16	0.1875	0.19	197.724	77.4006	1.246	2.411	130
Z126	1	17	0.03	0.19	0.157895	0.22	248.191	90.7555	1.164	2.641	139
Z126	2	16.5	0.03	0.2	0.15	0.23	286.407	107.358	1.1932	3.202	244
Z126	3	17	0.03	0.18	0.166667	0.21	232.907	93.6445	1.2798	2.996	182
Z127	1	14.5	0.04	0.17	0.235294	0.21	246.854	94.702	1.2212	2.891	143
Z127	2	14.5	0.04	0.16	0.25	0.2	208.379	79.7495	1.2182	2.429	152
Z127	3	11	0.03	0.1	0.3	0.13	106.853	45.1487	1.345	1.518	103
Z128	1	14	0.04	0.16	0.25	0.2	195.425	72.3436	1.1783	2.131	128
Z128	2	13.5	0.03	0.14	0.214286	0.17	89.5831	37.7678	1.342	1.267	107
Z128	3	12.5	0.03	0.13	0.230769	0.16	188.165	68.2411	1.1544	1.969	122
Z129	1	15	0.04	0.15	0.266667	0.19	183.113	66.3187	1.1528	1.911	127
Z129	2	15.5	0.04	0.17	0.235294	0.21	200.355	77.7138	1.2347	2.399	142
Z129	3	15.5	0.04	0.17	0.235294	0.21	216.954	90.1751	1.323	2.983	118
Z130	1	16	0.06	0.24	0.25	0.3	345.057	127.778	1.1787	3.765	244
Z130	2	14	0.04	0.19	0.210526	0.23	271.101	91.75	1.0773	2.471	203
Z130	3	12	0.02	0.15	0.133333	0.17	142.857	60.8288	1.3554	2.061	199
Z131	1	14.2	0.05	0.18	0.277778	0.23	337.224	96.1292	1.0962	3.182	131
Z131	2	10	0.04	0.11	0.363636	0.15	165.132	74.7275	1.0305	2.191	125
Z131	3	9.5	0.03	0.14	0.214286	0.17	108.872	67.4066	1.386	1.643	68
Z132	1	11	0.03	0.16	0.1875	0.19	188.169	72.4596	1.108	2.007	119
Z132	2	10.5	0.03	0.1	0.3	0.13	113.588	40.6633	1.1395	1.158	87
Z132	3	10	0.02	0.13	0.153846	0.15	140.267	54.57	1.09	1.847	98
Z133	1	12	0.03	0.12	0.25	0.15	251.087	105.857	1.342	3.551	197
Z133	2	14	0.06	0.14	0.428571	0.2	268.841	106.043	1.2556	3.329	243
Z133	3	12	0.01	0.09	0.111111	0.1	172.495	64.9003	1.1976	1.943	111
Z134	1	10.5	0.03	0.09	0.333333	0.12	181.527	57.715	1.012	1.46	138
Z134	2	11	0.03	0.09	0.333333	0.12	147.708	62.0536	1.3372	2.075	74
Z134	3	10	0.01	0.1	0.1	0.11	123.14	49.4091	1.2772	1.578	62
Z135	1	10.5	0.02	0.11	0.181818	0.13	181.057	64.6653	1.1369	1.838	84
Z135	2	10.5	0.01	0.11	0.0909091	0.12	146.36	53.3155	1.1595	1.546	160
Z135	3	10	0.01	0.12	0.0833333	0.13	174.663	78.7016	1.4343	2.822	136
Z136	1	15	0.06	0.15	0.4	0.21	342.334	113.275	1.0533	2.983	284
Z136	2	12	0.03	0.09	0.333333	0.12	162.343	55.0663	1.0797	1.486	108
Z136	3	11	0.04	0.08	0.5	0.12	179.78	67.8561	1.2014	2.038	114
Z137	1	17	0.05	0.18	0.277778	0.23	109.786	137.025	1.0644	3.646	213
Z137	2	17	0.05	0.19	0.263158	0.24	160.093	137.121	1.2121	4.155	259
Z137	3	17	0.05	0.18	0.277778	0.23	194.669	109.503	1.1829	3.238	192
Z138	1	15	0.01	0.11	0.0909091	0.12	145.238	51.7449	1.1341	1.467	97
Z138	2	14.5	0.03	0.11	0.272727	0.14	178.235	61.1566	1.0922	1.67	149
Z138	3	13.5	0.01	0.06	0.166667	0.07	180.699	54.1491	0.9539	1.291	131
Z139	1	10.5	0.02	0.1	0.2	0.12	154.324	54.0357	1.1145	1.506	98
Z139	2	10.5	0.02	0.1	0.2	0.12	173.49	58.7377	0.9663	1.419	104
Z139	3	9.5	0.01	0.06	0.166667	0.07	116.56	34.9514	1.1522	1.007	89
Z140	1	12.5	0.03	0.14	0.214286	0.17	181.205	67.7653	1.1904	2.017	89
Z140	2	13	0.03	0.13	0.230769	0.16	179.02	60.1413	1.0694	1.608	129
Z140	3	13	0.03	0.13	0.230769	0.16	175.657	63.657	1.03	1.84	104
Z141	1	13.5	0.03	0.1	0.3	0.13	248.782	92.7866	1.1872	2.754	248
Z141	2	13.5	0.02	0.08	0.25	0.1	112.018	42.0805	1.1958	1.258	57
Z141	3	11	0.02	0.09	0.222222	0.11	129.834	46.9122	1.1501	1.349	93
Z142	1	16	0.06	0.17	0.352941	0.23	265.236	91.5153	1.0983	2.513	245
Z142	2	13	0.02	0.14	0.142857	0.16	239.644	93.0855	1.2364	2.877	207
Z142	3	13.5	0.02	0.15	0.133333	0.17	252.613	83.4455	1.0515	2.194	181
Z143	1	11.5	0.02	0.1	0.2	0.12	184.449	63.0415	1.0879	1.715	175
Z143	2	10.5	0.02	0.07	0.285714	0.09	166.821	57.668	1.1004	1.586	133
Z143	3	10.5	0.01	0.1	0.1	0.11	173.653	68.3399	1.2527	2.14	149
Z144	1	11	0.05	0.1	0.5	0.15	209.179	89.9253	1.3684	3.076	193
Z144	2	12	0.03	0.08	0.375	0.11	221.537	77.7005	1.1164	2.169	222
Z144	3	11	0.02	0.08	0.25	0.1	191.152	73.6433	1.2263	2.258	175
Z145	1	12.5	0.02	0.08	0.25	0.1	154.709	54.5236	1.1218	1.529	130
Z145	2	14	0.04	0.08	0.5	0.12	127.707	51.0921	1.2735	1.627	94
Z145	3	13	0.03	0.09	0.333333	0.12	131.532	50.9425	1.2328	1.57	74
Z146	1	9.5	0.04	0.15	0.266667	0.19	177.721	61.3975	1.0997	1.688	136
Z146	2	9	0.04	0.11	0.363636	0.15	150.497	60.4268	1.2781	1.931	85
Z146	3	10	0.04	0.12	0.333333	0.16	162.476	61.632	1.221	1.764	117
Z147	1	12	0.04	0.12	0.333333	0.16	170.264	53.9951	1.0094	1.363	128
Z147	2	11.5	0.02	0.11	0.181818	0.13	134.077	49.4151	1.1732	1.449	61
Z147	3	12	0.02	0.13	0.153846	0.15	114.146	54.529	1.5206	2.073	78
Z148	1	14	0.01	0.1	0.1	0.11	182.957	53.5988	0.9325	1.25	160
Z148	2	14.5	0.02	0.1	0.2	0.12	175.248	57.9295	1.0522	1.524	154
Z148	3	13.3	0.01	0.08	0.125	0.09	106.015	31.8526	0.9564	0.762	70
Z149	1	11	0.05	0.16	0.3125	0.21	144.096	64.1724	1.4176	2.274	110
Z149	2	11	0.03	0.14	0.214286	0.17	145.686	54.0483	1.1809	1.596	165
Z149	3	10.5	0.03	0.15	0.2	0.18	142.657	56.758	1.27	1.83	135
Z150	1	10	0.01	0.11	0.0909091	0.12	137.188	43.8061	1.0164	1.113	101
Z150	2	10.5	0.01	0.11	0.0909091	0.12	107.303	30.4484	0.9032	0.688	85
Z150	3	10	0.01	0.12	0.0833333	0.13	79.8108	31.9107	1.2727	1.015	52
Z151	1	12.5	0.03	0.14	0.214286	0.17	125.268	43.4736	1.1047	1.201	100
Z151	2	12	0.03	0.15	0.2	0.18	163.442	61.1611	1.1911	1.821	111
Z151	3	11.5	0.01	0.14	0.0714286	0.15	195.763	64.6442	1.0511	1.699	182
Z152	1	12.5	0.03	0.14	0.214286	0.17	156.72	55.7731	1.1328	1.579	80
Z152	2	9.5	0.01	0.1	0.1	0.11	140.657	40.0132	1.1845	0.989	75
Z152	3	10	0.02	0.13	0.153846	0.15	134.435	39.546	1.14	1.29	89
Z153	1	14.5	0.04	0.17	0.235294	0.21	173.634	66.1937	1.2135	2.008	104
Z153	2	13	0.04	0.16	0.25	0.2	233.34	85.2824	1.1634	2.48	175
Z153	3	13.5	0.03	0.15	0.2	0.18	195.748	75.758	1.18	2.27	155
Z154	1	12.2	0.05	0.14	0.357143	0.19	250.379	86.5717	1.1006	2.382	218
Z154	2	11.8	0.04	0.16	0.25	0.2	185.194	77.4533	1.3313	2.578	144
Z154	3	12.2	0.03	0.13	0.230769	0.16	223.409	81.3186	1.1586	2.355	146
Z155	1	10	0.02	0.18	0.111111	0.2	107.971	35.8318	1.0564	1.12	87
Z155	2	10.3	0.01	0.14	0.0714286	0.15	116.43	45.546	1.14	1.25	99
Z155	3	10	0.01	0.12	0.0833333	0.13	103.647	30.546	1.01	1.001	102
Z156	1	14	0.03	0.11	0.272727	0.14	146.804	58.9939	1.2791	1.887	68
Z156	2	15.5	0.01	0.13	0.0769231	0.14	120.54	43.516	1.1491	1.25	37
Z156	3	16	0.03	0.16	0.1875	0.19	150.402	53.7274	1.1371	1.527	67
Z157	1	14	0.04	0.16	0.25	0.2	179.497	75.9175	1.3463	2.555	81
Z157	2	16	0.05	0.16	0.3125	0.21	274.27	104.123	1.2084	3.146	116
Z157	3	14	0.04	0.14	0.285714	0.18	189.536	93.546	1.29	2.67	93
Z158	1	14.5	0.05	0.18	0.277778	0.23	225.624	94.5657	1.3341	3.154	135
Z158	2	14	0.01	0.11	0.0909091	0.12	139.204	50.1529	1.1468	1.438	88
Z158	3	14	0.02	0.14	0.142857	0.16	157.532	78.65	1.23	2.47	99
Z159	1	16.5	0.03	0.16	0.1875	0.19	182.927	64.9297	1.1298	1.834	142
Z159	2	12	0.01	0.08	0.125	0.09	99.9108	37.3829	1.191	1.113	103
Z159	3	15	0.03	0.14	0.214286	0.17	234.313	72.0224	0.9784	1.762	189
Z160	1	17	0.04	0.15	0.266667	0.19	208.385	76.1066	1.1625	2.212	166
Z160	2	17	0.03	0.13	0.230769	0.16	167.058	59.1309	1.1267	1.666	104
Z160	3	15.5	0.03	0.12	0.25	0.15	176.647	65.748	1.09	1.57	129
Z161	1	18	0.03	0.15	0.2	0.18	255.213	86.5213	1.0791	2.334	152
Z161	2	14	0.03	0.15	0.2	0.18	155.63	55.7008	1.1392	1.586	101
Z161	3	14	0.03	0.14	0.214286	0.17	189.647	68.647	1.11	1.78	124
Z162	1	15	0.04	0.15	0.266667	0.19	232.792	93.938	1.2845	3.017	171
Z162	2	14.5	0.04	0.15	0.266667	0.19	224.357	85.0227	1.2063	2.564	227
Z162	3	14	0.04	0.14	0.285714	0.18	226.584	87.758	1.23	2.8574	196
Z163	1	13	0.04	0.15	0.266667	0.19	240.632	100.77	1.333	3.358	205
Z163	2	14	0.03	0.13	0.230769	0.16	202.326	82.1112	1.2918	2.652	206
Z163	3	16.2	0.05	0.14	0.357143	0.19	267.14	90.9695	1.0839	2.465	244
Z164	1	12.5	0.04	0.15	0.266667	0.19	292.276	105.923	1.1536	3.055	214
Z164	2	13.5	0.05	0.16	0.3125	0.21	309.985	124.004	1.2733	3.948	242
Z164	3	13	0.05	0.16	0.3125	0.21	341.403	132.068	1.2313	4.066	275
Z165	1	13.5	0.04	0.14	0.285714	0.18	179.204	76.7378	1.3631	2.615	103
Z165	2	14	0.04	0.15	0.266667	0.19	173.262	77.7179	1.4278	2.774	107
Z165	3	13.5	0.04	0.15	0.266667	0.19	197.807	80.7913	1.3001	2.626	128
Z166	1	14.5	0.05	0.15	0.333333	0.2	293.316	109.8	1.1916	3.271	236
Z166	2	14	0.05	0.18	0.277778	0.23	310.429	115.142	1.1807	3.399	237
Z166	3	14.5	0.04	0.16	0.25	0.2	332.909	129.371	1.237	4.001	282
Z167	1	13	0.03	0.12	0.25	0.15	237.395	88.8942	1.1919	2.649	169
Z167	2	11.5	0.03	0.13	0.230769	0.16	216.548	58.5173	1.052	1.513	129
Z167	3	10	0.03	0.11	0.272727	0.14	201.67	42.56	1.12	1.76	114
Z168	1	14.5	0.04	0.15	0.266667	0.19	244.069	94.4874	1.1708	2.058	188
Z168	2	14	0.01	0.13	0.0769231	0.14	221.779	73.001	0.9611	1.754	176
Z168	3	11	0.01	0.11	0.0909091	0.12	144.551	50.3659	1.0223	1.776	108
Z169	1	17	0.04	0.18	0.222222	0.22	174.739	70.788	1.2895	2.282	125
Z169	2	14.5	0.03	0.13	0.230769	0.16	153.126	60.4891	1.1393	2.153	91
Z169	3	17	0.03	0.15	0.2	0.18	238.038	104.638	1.3124	2.761	150
Z170	1	15.5	0.02	0.15	0.133333	0.17	292.167	99.3229	1.0821	2.687	181
Z170	2	15	0.02	0.12	0.166667	0.14	171.579	57.1029	1.0594	1.512	153
Z170	3	13.5	0.02	0.13	0.153846	0.15	121.993	52.7396	1.3761	1.814	99
Z171	1	16	0.05	0.15	0.333333	0.2	293.765	92.3305	1.0004	2.309	251
Z171	2	16	0.05	0.14	0.357143	0.19	304.315	116.375	1.2173	3.542	290
Z171	3	17	0.06	0.17	0.352941	0.23	282.757	118.638	1.3356	3.961	247
Z172	1	14.5	0.05	0.12	0.416667	0.17	237.022	98.6066	1.3242	3.264	159
Z172	2	14.5	0.05	0.1	0.5	0.15	188.512	73.6287	1.2433	2.288	166
Z172	3	12	0.05	0.13	0.384615	0.18	242.12	97.416	1.2807	3.119	184
Z173	1	16	0.03	0.17	0.176471	0.2	328.496	110.785	1.0735	2.973	241
Z173	2	15.5	0.03	0.16	0.1875	0.19	352.697	112.286	1.1036	3.374	246
Z173	3	13	0.03	0.15	0.2	0.18	263.248	89.8204	1.3614	2.376	164
Z174	1	16.5	0.04	0.15	0.266667	0.19	244.921	88.143	1.1455	2.524	163
Z174	2	16.5	0.04	0.14	0.285714	0.18	216.252	67.7088	0.9966	1.687	144
Z174	3	16	0.04	0.15	0.266667	0.19	226.436	76.576	1.03	1.89	154
Z175	1	18.3	0.04	0.19	0.210526	0.23	283.626	104.228	1.1697	3.048	198
Z175	2	16.5	0.03	0.15	0.2	0.18	227.874	80.7332	1.1277	2.276	174
Z175	3	16	0.04	0.16	0.25	0.2	245.753	95.758	1.14	2.83	185
Z176	1	13	0.04	0.15	0.266667	0.19	232.619	80.8635	1.1065	2.237	191
Z176	2	13	0.04	0.15	0.266667	0.19	205.315	76.2056	1.1815	2.251	138
Z176	3	12	0.04	0.14	0.285714	0.18	213.657	78.758	1.13	2.23	145
Z177	1	11.5	0.02	0.12	0.166667	0.14	163.359	55.2665	1.0769	1.488	75
Z177	2	10	0.01	0.09	0.111111	0.1	149.588	57.8839	1.2317	1.782	69
Z177	3	9.5	0.01	0.07	0.142857	0.08	130.555	47.749	1.1642	1.39	90
Z178	1	11	0.02	0.15	0.133333	0.17	162.548	57.5208	1.1264	1.62	111
Z178	2	10	0.02	0.12	0.166667	0.14	145.36	52.5241	1.6089	2.113	103
Z178	3	9.5	0.01	0.11	0.0909091	0.12	125.36	55.647	1.43	1.98	98
Z179	1	11.5	0.03	0.12	0.25	0.15	196.292	61.1281	0.9913	1.515	139
Z179	2	10	0.03	0.11	0.272727	0.14	241.166	77.0788	1.0173	1.96	208
Z179	3	10	0.02	0.1	0.2	0.12	178.227	50.0723	0.8943	1.119	184
Z180	1	14.5	0.05	0.18	0.277778	0.23	279.4	103.538	1.1796	3.053	150
Z180	2	15.5	0.05	0.16	0.3125	0.21	327.395	109.139	1.0611	2.895	210
Z180	3	13	0.04	0.14	0.285714	0.18	249.376	89.337	1.1403	2.547	150
Z181	1	16	0.04	0.18	0.222222	0.22	226.003	89.8509	1.2655	2.843	134
Z181	2	16.5	0.05	0.19	0.263158	0.24	251.537	99.3518	1.2819	2.504	144
Z181	3	12	0.03	0.15	0.2	0.18	133.282	56.3626	1.1207	2.019	114
Z182	1	14	0.05	0.18	0.277778	0.23	318.292	107.031	1.0704	2.864	255
Z182	2	14	0.05	0.19	0.263158	0.24	290.026	115.85	1.2715	3.683	189
Z182	3	14	0.05	0.17	0.294118	0.22	238.044	102.323	1.3682	3.5	172
Z183	1	14.5	0.02	0.14	0.142857	0.16	167.852	52.4607	0.9949	1.305	112
Z183	2	14.5	0.02	0.13	0.153846	0.15	160.337	61.9098	1.2291	1.902	94
Z183	3	14	0.03	0.15	0.2	0.18	165.376	55.758	1.09	1.43	109
Z184	1	16.5	0.03	0.17	0.176471	0.2	172.728	61.7784	1.1385	1.758	147
Z184	2	16.5	0.03	0.13	0.230769	0.16	184.322	54.3255	0.9382	1.274	123
Z184	3	17	0.03	0.19	0.157895	0.22	189.85	79.5708	1.3341	2.654	100
Z185	1	15	0.04	0.17	0.235294	0.21	269.399	94.7095	1.119	2.65	158
Z185	2	15.5	0.04	0.18	0.222222	0.22	254.71	92.4252	1.155	2.669	136
Z185	3	15.6	0.04	0.16	0.25	0.2	207.519	78.9881	1.2116	2.393	124
Z186	1	15	0.03	0.14	0.214286	0.17	230.662	76.2988	1.0529	2.008	111
Z186	2	12	0.01	0.13	0.0769231	0.14	133.417	46.9427	1.12	1.314	74
Z186	3	11	0.01	0.12	0.0833333	0.13	152.931	53.0583	1.1044	1.465	73
Z187	1	10.5	0.01	0.1	0.1	0.11	122.71	35.2607	0.9147	0.806	101
Z187	2	11.5	0.01	0.1	0.1	0.11	132.247	36.0803	0.8684	0.783	79
Z187	3	9.5	0.01	0.11	0.0909091	0.12	95.8132	25.0865	1.0682	0.59	63
Z188	1	14.5	0.03	0.17	0.176471	0.2	178.023	69.89	1.1664	2.33	111
Z188	2	15.5	0.02	0.15	0.133333	0.17	165.574	63.0684	1.2125	1.912	73
Z188	3	12.5	0.02	0.12	0.166667	0.14	127.93	48.7068	1.2005	1.222	61
Z189	1	17	0.03	0.12	0.25	0.15	187.063	62.799	1.0686	1.678	139
Z189	2	15	0.03	0.15	0.2	0.18	165.101	67.7643	1.3065	2.213	94
Z189	3	17.5	0.03	0.14	0.214286	0.17	255.374	90.3694	1.1264	2.545	144
Z190	1	19	0.03	0.18	0.166667	0.21	154.115	52.5873	1.02	1.241	38
Z190	2	17.5	0.01	0.15	0.0666667	0.16	103.653	32.3303	0.8497	0.974	31
Z190	3	18	0.01	0.16	0.0625	0.17	143.379	45.0949	1.0011	1.129	50
Z191	1	15.5	0.03	0.11	0.272727	0.14	112.72	36.2558	1.0238	0.928	48
Z191	2	13	0.03	0.11	0.272727	0.14	91.3968	28.957	1.1324	0.82	69
Z191	3	12	0.02	0.11	0.181818	0.13	86.9831	31.2228	1.291	1.008	48
Z192	1	18	0.02	0.16	0.125	0.18	134.083	49.7484	1.181	1.469	59
Z192	2	16	0.02	0.11	0.181818	0.13	182.738	51.77	0.9018	1.167	77
Z192	3	14	0.01	0.1	0.1	0.11	126.794	39.8347	1	0.996	72
Z193	1	17.5	0.03	0.14	0.214286	0.17	205.909	67.7847	1.0479	1.776	174
Z193	2	17	0.03	0.13	0.230769	0.16	189.221	70.6455	1.1884	2.099	116
Z193	3	16	0.03	0.12	0.25	0.15	185.647	65.756	1.03	1.83	129
Z194	1	16	0.01	0.16	0.0625	0.17	203.638	80.756	1.2623	2.548	148
Z194	2	16.5	0.01	0.18	0.0555556	0.19	175.235	68.2246	1.2393	2.114	107
Z194	3	18	0.02	0.2	0.1	0.22	184.657	77.758	1.25	1.46	134
Z195	1	19.2	0.03	0.18	0.166667	0.21	236.869	85.3891	1.1475	2.45	166
Z195	2	19.2	0.04	0.15	0.266667	0.19	187.985	78.563	1.3303	2.613	113
Z195	3	18	0.03	0.2	0.15	0.23	195.335	80.8613	1.3177	2.664	100
Z196	1	18	0.02	0.14	0.142857	0.16	150.324	50.3922	1.067	1.344	59
Z196	2	13.5	0.01	0.11	0.0909091	0.12	117.749	42.1421	1.1392	1.2	37
Z196	3	12	0.01	0.13	0.0769231	0.14	105.963	45.3895	1.3635	1.547	35
Z197	1	13	0.04	0.13	0.307692	0.17	185.262	70.7097	1.2149	2.148	72
Z197	2	12.5	0.03	0.13	0.230769	0.16	195.097	74.8053	1.161	2.171	102
Z197	3	12	0.01	0.11	0.0909091	0.12	162.9	60.6036	1.1751	1.599	64
Z198	1	13.5	0.05	0.15	0.333333	0.2	223.17	90.3662	1.1829	2.672	205
Z198	2	12.5	0.05	0.12	0.416667	0.17	147.884	70.6421	1.5205	2.685	69
Z198	3	11	0.01	0.12	0.0833333	0.13	107.831	38.0382	1.2376	1.177	62
Z199	1	14	0.01	0.14	0.0714286	0.15	131.377	55.4196	1.3427	1.86	60
Z199	2	13.5	0.05	0.15	0.333333	0.2	187.208	64.3618	1.0943	1.761	116
Z199	3	15	0.06	0.14	0.428571	0.2	307.009	113.261	1.1743	3.325	265
Z200	1	14	0.04	0.14	0.285714	0.18	260.66	111.504	1.3616	3.796	136
Z200	2	15	0.04	0.15	0.266667	0.19	249.274	94.5889	1.2079	2.856	130
Z200	3	11.5	0.01	0.1	0.1	0.11	149.46	59.9217	1.2762	1.912	89
Z201	1	16	0.05	0.16	0.3125	0.21	297.014	97.0977	1.0406	2.526	287
Z201	2	15.5	0.03	0.14	0.214286	0.17	145.529	48.9258	1.0701	1.309	130
Z201	3	14.5	0.05	0.15	0.333333	0.2	272.346	94.3821	1.1031	2.603	177
Z202	1	14.5	0.04	0.12	0.333333	0.16	220.038	76.7559	1.1104	2.131	125
Z202	2	14.5	0.01	0.12	0.0833333	0.13	128.83	34.9737	0.8641	0.756	95
Z202	3	15	0.04	0.14	0.285714	0.18	221.282	69.4217	0.9986	1.733	175
Z203	1	14.5	0.04	0.15	0.266667	0.19	292.668	97.3805	1.0591	2.578	246
Z203	2	15	0.04	0.15	0.266667	0.19	271.478	83.2653	0.9763	2.032	235
Z203	3	15	0.04	0.17	0.235294	0.21	297.087	108.117	1.1584	3.131	201
Z204	1	10.5	0.02	0.12	0.166667	0.14	129.625	52.3014	1.2843	1.679	110
Z204	2	11	0.02	0.09	0.222222	0.11	204.656	68.1872	1.0605	1.808	134
Z204	3	10	0.01	0.1	0.1	0.11	145.647	55.657	1.14	1.74	124
Z205	1	14.5	0.02	0.13	0.153846	0.15	188.293	63.3992	1.1718	1.699	106
Z205	2	12	0.01	0.12	0.0833333	0.13	132.944	55.1093	1.0764	1.587	114
Z205	3	13	0.03	0.13	0.230769	0.16	148.937	47.9175	0.9992	0.697	150
Z206	1	12.2	0.03	0.16	0.1875	0.19	126.776	44.5654	1.119	1.247	147
Z206	2	11.2	0.02	0.11	0.181818	0.13	103.178	37.9071	1.068	0.745	127
Z206	3	12	0.03	0.15	0.2	0.18	108.516	38.1194	1.1182	1.066	139
Z207	1	16	0.04	0.16	0.25	0.2	145.761	50.2886	1.0982	1.381	93
Z207	2	14	0.03	0.16	0.1875	0.19	225.962	78.2195	1.1019	2.155	115
Z207	3	16	0.02	0.15	0.133333	0.17	195.522	70.043	1.1403	1.997	103
Z208	1	16	0.04	0.17	0.235294	0.21	256.136	89.548	1.1128	2.491	177
Z208	2	16	0.04	0.14	0.285714	0.18	198.069	67.7201	1.0883	1.843	113
Z208	3	16	0.04	0.16	0.25	0.2	203.024	68.2653	1.0703	1.827	113
Z209	1	13	0.03	0.16	0.1875	0.19	259.037	99.4974	1.2226	3.041	152
Z209	2	13.5	0.04	0.15	0.266667	0.19	235.131	96.2281	1.3027	3.134	136
Z209	3	13	0.03	0.13	0.230769	0.16	227.66	92.5646	1.2942	2.995	157
Z210	1	14.5	0.05	0.18	0.277778	0.23	248.162	101.923	1.3073	3.331	177
Z210	2	13	0.03	0.16	0.1875	0.19	183.863	67.1096	1.1618	1.949	103
Z210	3	12	0.04	0.14	0.285714	0.18	223.591	89.6466	1.2762	2.86	118
Z211	1	16	0.04	0.18	0.222222	0.22	253.091	99.4295	1.2755	2.489	131
Z211	2	13.5	0.02	0.14	0.142857	0.16	232.593	83.8378	1.1	2.306	208
Z211	3	13.8	0.02	0.13	0.153846	0.15	176.114	60.0951	1.0862	1.632	145
Z212	1	15.5	0.04	0.18	0.222222	0.22	261.913	98.4901	1.197	2.947	235
Z212	2	16.5	0.04	0.21	0.190476	0.25	318.902	120.093	1.1987	3.599	297
Z212	3	16.5	0.04	0.16	0.25	0.2	245.925	86.8132	1.1237	2.439	205
Z213	1	12	0.02	0.12	0.166667	0.14	165.541	56.3044	1.0826	1.524	110
Z213	2	11.5	0.01	0.14	0.0714286	0.15	293.853	90.1125	0.9761	2.199	188
Z213	3	11	0.02	0.16	0.125	0.18	189.647	77.647	1.34	1.63	135
Z214	1	14	0.04	0.14	0.285714	0.18	199.626	81.1347	1.2937	2.224	143
Z214	2	15	0.01	0.14	0.0714286	0.15	210.263	77.877	1.0766	2.096	150
Z214	3	14	0.01	0.11	0.0909091	0.12	138.526	56.6689	0.9848	1.03	100
Z215	1	9.5	0.02	0.11	0.181818	0.13	148.586	52.1511	1.1172	1.457	113
Z215	2	9	0.02	0.1	0.2	0.12	129.621	44.5147	1.0931	1.217	97
Z215	3	8.5	0.01	0.1	0.1	0.11	140.647	47.64	1.08	1.25	104
Z216	1	14.5	0.05	0.18	0.277778	0.23	163.816	65.6865	1.2763	2.096	120
Z216	2	14.5	0.04	0.17	0.235294	0.21	217.062	93.0892	1.3651	3.177	133
Z216	3	16	0.04	0.21	0.190476	0.25	239.205	77.9136	1.0368	2.02	181
Z217	1	19.5	0.05	0.19	0.263158	0.24	255.916	90.7816	1.1291	2.563	148
Z217	2	19	0.03	0.19	0.157895	0.22	221.31	80.6689	1.1603	2.34	118
Z217	3	19.2	0.04	0.18	0.222222	0.22	264.971	102.54	1.2318	3.158	162
Z218	1	18	0.05	0.19	0.263158	0.24	243.286	91.3499	1.1952	2.73	111
Z218	2	17	0.04	0.18	0.222222	0.22	248.369	91.8779	1.1775	2.705	175
Z218	3	18	0.06	0.18	0.333333	0.24	301.24	117.274	1.2392	3.633	123
Z219	1	17	0.03	0.16	0.1875	0.19	215.716	69.4377	1.0246	1.779	148
Z219	2	19	0.06	0.19	0.315789	0.25	232.303	91.5782	1.2548	2.873	67
Z219	3	17	0.03	0.18	0.166667	0.21	170.658	66.5696	1.2416	2.066	83
Z220	1	14.5	0.02	0.12	0.166667	0.14	158.306	46.5652	0.9363	1.09	63
Z220	2	15.5	0.03	0.12	0.25	0.15	151.035	50.4898	1.0641	1.343	108
Z220	3	10.5	0.03	0.09	0.333333	0.12	136.27	45.2246	1.0564	1.194	73
Z221	1	15	0.02	0.14	0.142857	0.16	149.121	53.2365	1.1364	1.512	92
Z221	2	14.5	0.01	0.12	0.0833333	0.13	112.5	45.3752	1.2839	1.456	75
Z221	3	14.5	0.01	0.12	0.0833333	0.13	136.286	40.4287	0.9443	0.954	149
Z222	1	18.5	0.05	0.16	0.3125	0.21	276.399	98.9273	1.1393	2.818	223
Z222	2	18.8	0.05	0.13	0.384615	0.18	304.775	95.0366	0.9926	2.358	301
Z222	3	19	0.05	0.15	0.333333	0.2	244.416	92.2643	1.2016	2.772	152
Z223	1	15.5	0.04	0.16	0.25	0.2	189.798	61.6758	1.0344	1.595	199
Z223	2	16.5	0.04	0.19	0.210526	0.23	207.847	74.9939	1.1485	2.153	151
Z223	3	14	0.01	0.15	0.0666667	0.16	116.01	44.7646	1.2283	1.375	102
Z224	1	17	0.05	0.2	0.25	0.25	262.603	99.6871	1.2083	3.011	171
Z224	2	18	0.05	0.21	0.238095	0.26	261.755	96.8861	1.1782	2.854	148
Z224	3	16	0.04	0.19	0.210526	0.23	259.47	84.647	1.29	2.99	140
Z225	1	17.5	0.03	0.15	0.2	0.18	157.59	52.9684	1.0699	1.417	113
Z225	2	16.5	0.03	0.14	0.214286	0.17	172.561	57.0666	1.0527	1.502	96
Z225	3	15	0.02	0.13	0.153846	0.15	92.1515	40.0905	1.3848	1.388	72
Z226	1	18	0.01	0.16	0.0625	0.17	133.119	41.8672	1.0011	1.048	98
Z226	2	17.5	0.03	0.17	0.176471	0.2	232.007	86.2545	1.1834	2.552	125
Z226	3	16.5	0.03	0.16	0.1875	0.19	159.168	50.2235	1.0044	1.261	62
Z227	1	14	0.02	0.11	0.181818	0.13	166.837	50.2745	0.9592	1.206	118
Z227	2	15	0.02	0.13	0.153846	0.15	158.97	54.1032	1.0833	1.465	91
Z227	3	13.5	0.02	0.11	0.181818	0.13	127.439	47.1933	1.1788	1.391	69
Z228	1	17	0.01	0.18	0.0555556	0.19	128.806	47.4127	1.1717	1.389	52
Z228	2	16	0.01	0.18	0.0555556	0.19	113.043	50.0217	1.4085	1.761	59
Z228	3	15	0.01	0.13	0.0769231	0.14	115.102	44.9549	1.2432	1.397	61
Z229	1	17	0.03	0.14	0.214286	0.17	191.461	59.7012	0.9925	1.481	113
Z229	2	16	0.04	0.16	0.25	0.2	244.428	95.7056	1.2463	2.982	174
Z229	3	16	0.03	0.12	0.25	0.15	173.015	76.5076	1.4076	2.692	102
Z230	1	9	0.01	0.11	0.0909091	0.12	97.3439	38.9911	1.275	1.243	36
Z230	2	9.5	0.03	0.14	0.214286	0.17	113.844	53.9098	1.5073	2.031	90
Z230	3	10	0.02	0.07	0.285714	0.09	74.9549	30.3319	1.2881	0.977	43
Z231	1	13	0.04	0.13	0.307692	0.17	181.556	77.2144	1.3538	2.613	173
Z231	2	12.5	0.05	0.17	0.294118	0.22	180.853	71.2059	1.2533	2.231	158
Z231	3	11	0.03	0.11	0.272727	0.14	253.546	88.4484	1.1104	2.455	172
Z232	1	11.5	0.02	0.14	0.142857	0.16	178.238	61.1977	1.0929	1.672	235
Z232	2	11	0.01	0.15	0.0666667	0.16	144.796	61.4522	1.3509	2.075	146
Z232	3	9	0.03	0.11	0.272727	0.14	152.588	67.7463	1.4132	2.394	112
Z233	1	12	0.02	0.12	0.166667	0.14	213.93	67.284	1.0011	1.684	146
Z233	2	13	0.02	0.11	0.181818	0.13	197.107	59.2662	0.9571	1.418	149
Z233	3	12.5	0.02	0.12	0.166667	0.14	201.34	62.647	1.18	1.55	150
Z234	1	11.5	0.02	0.11	0.181818	0.13	194.875	66.4505	1.0854	1.803	161
Z234	2	13.5	0.04	0.14	0.285714	0.18	207.12	77.3359	1.1885	2.298	182
Z234	3	14	0.04	0.12	0.333333	0.16	268.071	99.4551	1.1809	2.936	194
Z235	1	11	0.01	0.11	0.0909091	0.12	121.082	44.0832	1.1589	1.277	73
Z235	2	13	0.05	0.13	0.384615	0.18	212.856	70.3818	1.0525	1.852	132
Z235	3	9	0.01	0.12	0.0833333	0.13	109.062	33.1693	0.9681	0.803	54
Z236	1	11.5	0.02	0.14	0.142857	0.16	118.106	43.1615	1.1633	1.255	69
Z236	2	9.5	0.02	0.12	0.166667	0.14	108.57	36.1876	1.3005	1.177	64
Z236	3	9	0.02	0.12	0.166667	0.14	116.437	41.675	1.1393	1.187	55
Z237	1	9	0.02	0.13	0.153846	0.15	146.544	52.2215	1.1343	1.481	79
Z237	2	10	0.02	0.11	0.181818	0.13	189.01	60.3312	1.016	1.532	71
Z237	3	10.5	0.02	0.14	0.142857	0.16	143.704	59.3536	1.3147	1.951	65
Z238	1	11.5	0.03	0.16	0.1875	0.19	175.036	75.0787	1.3653	2.563	104
Z238	2	12	0.04	0.17	0.235294	0.21	172.23	61.6025	1.1385	1.753	91
Z238	3	11	0.02	0.12	0.166667	0.14	134.256	50.8013	1.2045	1.53	89
Z239	1	9.5	0.03	0.13	0.230769	0.16	215.706	68.8629	1.0162	1.749	161
Z239	2	10	0.04	0.12	0.333333	0.16	156.623	64.3107	1.307	2.101	93
Z239	3	9	0.02	0.11	0.181818	0.13	170.127	55.8444	1.0449	1.459	87
Z240	1	10.5	0.02	0.12	0.166667	0.14	109.83	42.2398	1.2242	1.293	75
Z240	2	9	0.01	0.11	0.0909091	0.12	95.0302	37.7272	1.2637	1.192	43
Z240	3	8.5	0.01	0.1	0.1	0.11	99.4926	35.1875	1.0298	0.829	39
Z241	1	15	0.04	0.13	0.307692	0.17	310.518	121.071	1.2411	3.756	202
Z241	2	11.5	0.03	0.11	0.272727	0.14	129.004	100.666	1.2502	1.584	123
Z241	3	10.5	0.02	0.1	0.2	0.12	126.056	88.5138	1.225	1.486	99
Z242	1	11.5	0.03	0.12	0.25	0.15	134.849	47.0401	1.1104	1.306	105
Z242	2	10.8	0.02	0.11	0.181818	0.13	112.635	40.2206	1.1366	1.143	108
Z242	3	12	0.03	0.13	0.230769	0.16	123.647	44.546	1.13	1.23	110
Z243	1	15	0.04	0.17	0.235294	0.21	261.021	97.3131	1.1867	2.887	193
Z243	2	16	0.03	0.17	0.176471	0.2	213.196	86.3738	1.2896	2.785	137
Z243	3	15.5	0.05	0.2	0.25	0.25	180.228	80.1468	1.4155	2.836	119
Z244	1	14	0.04	0.13	0.307692	0.17	112.525	50.8533	1.4385	1.829	41
Z244	2	13.5	0.05	0.15	0.333333	0.2	174.563	75.2415	1.372	2.581	91
Z244	3	14.5	0.05	0.16	0.3125	0.21	179.868	70.7071	1.2513	2.212	130
Z245	1	16.5	0.03	0.15	0.2	0.18	116.92	56.1383	1.5283	2.145	49
Z245	2	16.5	0.03	0.15	0.2	0.18	122.117	44.9	1.1704	1.314	63
Z245	3	15.5	0.01	0.11	0.0909091	0.12	99.6738	38.9301	1.3217	0.956	41
Z246	1	12	0.02	0.1	0.2	0.12	125.238	45.4014	1.1539	1.31	74
Z246	2	11.5	0.02	0.1	0.2	0.12	126.646	47.8997	1.2039	1.442	52
Z246	3	12	0.02	0.12	0.166667	0.14	146.315	56.1079	1.2206	1.712	86
Z247	1	12.5	0.02	0.12	0.166667	0.14	86.6775	43.7883	1.6081	1.76	82
Z247	2	11.5	0.02	0.1	0.2	0.12	160.475	62.857	1.2468	1.959	123
Z247	3	10	0.01	0.09	0.111111	0.1	115.391	48.0687	1.326	1.593	91
Z248	1	13.5	0.04	0.15	0.266667	0.19	169.873	72.4647	1.3578	2.46	122
Z248	2	15	0.03	0.15	0.2	0.18	180.507	66.4436	1.1717	1.946	98
Z248	3	12	0.03	0.09	0.333333	0.12	119.633	47.3915	1.261	1.494	81
Z249	1	10.5	0.02	0.13	0.153846	0.15	94.0926	33.0391	1.1177	1.923	48
Z249	2	10.5	0.02	0.12	0.166667	0.14	85.7368	26.1456	0.9818	1.316	47
Z249	3	9	0.01	0.1	0.1	0.11	89.647	23.45	1.03	1.02	41
Z250	1	11	0.02	0.11	0.181818	0.13	132.036	53.4038	1.2875	1.719	94
Z250	2	12	0.02	0.13	0.153846	0.15	149.228	52.9751	1.13	1.497	128
Z250	3	11	0.01	0.1	0.1	0.11	120.278	45.8511	1.138	1.02	83
Z251	1	13.5	0.02	0.12	0.166667	0.14	100.373	28.0714	1.1117	0.78	74
Z251	2	10	0.02	0.1	0.2	0.12	103.009	37.9931	1.174	1.115	54
Z251	3	10.5	0.02	0.11	0.181818	0.13	125	39.7927	1.0133	1.008	82
Z252	1	12.5	0.02	0.12	0.166667	0.14	71.2391	26.92	1.2028	0.81	48
Z252	2	10	0.02	0.12	0.166667	0.14	83.0146	24.0205	0.921	0.553	36
Z252	3	11.5	0.02	0.13	0.153846	0.15	79.467	23.435	0.99	0.65	39
Z253	1	10.5	0.02	0.15	0.133333	0.17	110.738	35.8969	1.0318	0.926	68
Z253	2	9	0.02	0.17	0.117647	0.19	85.1259	32.592	1.2187	0.993	61
Z253	3	11	0.03	0.2	0.15	0.23	98.657	33.435	1.15	1.03	78
Z254	1	10	0.02	0.14	0.142857	0.16	95.9431	24.9894	0.9991	0.518	64
Z254	2	10	0.02	0.15	0.133333	0.17	100.994	28.4288	1.0167	0.637	54
Z254	3	11.5	0.04	0.16	0.25	0.2	169.852	42.3019	1.1026	1.017	73
Z255	1	12	0.03	0.15	0.2	0.18	111.07	44.2377	1.2678	1.402	61
Z255	2	10.5	0.02	0.13	0.153846	0.15	91.2361	41.8347	1.4596	1.526	50
Z255	3	9.5	0.02	0.12	0.166667	0.14	88.5773	31.3014	1.1248	0.88	39
Z256	1	15	0.03	0.17	0.176471	0.2	136.487	49.6138	1.1571	1.435	57
Z256	2	14.5	0.01	0.2	0.05	0.21	146.654	59.0181	1.1992	1.769	61
Z256	3	13	0.01	0.14	0.0714286	0.15	98.6653	41.4846	1.4175	1.399	46
Z257	1	13.5	0.01	0.12	0.0833333	0.13	109.374	37.112	1.0801	1.002	62
Z257	2	14.5	0.01	0.13	0.0769231	0.14	99.6287	34.277	1.0951	0.938	41
Z257	3	13	0.01	0.12	0.0833333	0.13	97.3077	35.7276	1.1687	1.044	39
Z258	1	15	0.03	0.17	0.176471	0.2	125.194	42.9419	1.0918	1.172	55
Z258	2	14	0.02	0.15	0.133333	0.17	110.138	34.5872	0.9996	0.864	45
Z258	3	13	0.02	0.13	0.153846	0.15	100.757	29.6623	1.3445	0.863	40
Z259	1	10	0.02	0.11	0.181818	0.13	103.918	35.7072	1.2102	1.08	49
Z259	2	10.5	0.02	0.12	0.166667	0.14	108.262	36.5503	1.0746	0.982	73
Z259	3	11	0.02	0.11	0.181818	0.13	110.882	29.8692	0.9575	0.84	50
Z260	1	11.5	0.01	0.08	0.125	0.09	117.072	44.7801	1.2175	1.363	41
Z260	2	13.5	0.04	0.1	0.4	0.14	131.361	50.4275	1.4643	2.212	59
Z260	3	10	0.01	0.1	0.1	0.11	93.7826	42.4554	1.2331	1	40
Z261	1	12.5	0.03	0.13	0.230769	0.16	122.715	42.9645	1.1145	1.197	52
Z261	2	10.5	0.02	0.1	0.2	0.12	91.763	27.6919	1.2283	0.95	39
Z261	3	11	0.03	0.11	0.272727	0.14	113.745	35.46	1.17	1.95	45
Z262	1	13.5	0.03	0.11	0.272727	0.14	193.713	58.3203	0.9583	1.397	95
Z262	2	11	0.02	0.11	0.181818	0.13	118.162	39.7376	1.0705	1.063	41
Z262	3	10	0.03	0.12	0.25	0.15	107.145	38.4095	1.1411	1.096	44
Z263	1	11	0.03	0.14	0.214286	0.17	95.8026	38.123	1.2667	1.207	40
Z263	2	15	0.03	0.13	0.230769	0.16	137.255	46.767	1.0846	1.268	43
Z263	3	11.5	0.01	0.11	0.0909091	0.12	104.042	38.8521	1.1887	1.155	37

## Sheet: V1 Stage
Varieties	Repetition	Shoot length (cm)	Root dry weight (mg)	Shoot dry weight (mg)	RDW/SDW (mg)	Total plant biomass (mg)	Total root length(cm)	Surface area (cm2)	Average diameter (mm)	Root Volume (cm3)	Branching number
Z001	1	19	0.13	0.28	0.464286	0.41	335.13	165.35	1.12	3.29	315
Z001	2	18	0.11	0.26	0.423077	0.37	395	136.34	1.21	3.19	348
Z001	3	18.5	0.12	0.25	0.48	0.37	376.12	149.84	1.19	3.25	298
Z002	1	20	0.12	0.3	0.4	0.42	440.62	187.34	1.18	3.51	327
Z002	2	21	0.13	0.31	0.419355	0.44	389.551	175.87	1.12	3.48	312
Z002	3	20.5	0.12	0.29	0.413793	0.41	377.149	168.82	1.2	3.52	321
Z003	1	16.5	0.12	0.31	0.387097	0.43	387.367	188.285	1.5472	7.283	227
Z003	2	16.5	0.14	0.39	0.358974	0.53	571.798	218.753	1.2178	6.66	235
Z003	3	17	0.1	0.28	0.357143	0.38	355.63	154.068	1.379	5.311	213
Z004	1	16.5	0.14	0.36	0.388889	0.5	598.689	214.048	1.138	6.09	219
Z004	2	16.5	0.16	0.22	0.727273	0.38	596.196	241.231	1.2879	7.767	272
Z004	3	16.5	0.08	0.26	0.307692	0.34	341.815	137.342	1.279	4.391	251
Z005	1	18.5	0.08	0.23	0.347826	0.31	356.003	139.937	1.2512	4.377	188
Z005	2	19	0.09	0.38	0.236842	0.47	307.733	153.248	1.5851	6.073	174
Z005	3	18.5	0.08	0.19	0.421053	0.27	348.973	147.978	1.3498	4.993	248
Z006	1	14.5	0.09	0.25	0.36	0.34	281.678	112.951	1.2764	3.604	180
Z006	2	13.5	0.09	0.3	0.3	0.39	369.26	152.146	1.3115	4.989	221
Z006	3	14.5	0.09	0.24	0.375	0.33	345.493	128.918	1.1878	3.828	197
Z007	1	16	0.1	0.28	0.357143	0.38	441.502	180.11	1.2985	5.847	220
Z007	2	17	0.09	0.23	0.391304	0.32	329.727	141.001	1.3612	4.798	214
Z007	3	16.5	0.08	0.25	0.32	0.33	302.479	133.897	1.4091	4.717	186
Z008	1	16.5	0.07	0.18	0.388889	0.25	356.52	131.121	1.1707	3.837	175
Z008	2	16	0.06	0.18	0.333333	0.24	399.813	120.186	0.9569	2.875	224
Z008	3	15.5	0.06	0.17	0.352941	0.23	375	125	1.18	3.35	195
Z009	1	18.5	0.13	0.32	0.40625	0.45	506.881	212.299	1.3332	7.076	222
Z009	2	17	0.1	0.23	0.434783	0.33	324.015	160.208	1.5739	6.304	179
Z009	3	17.5	0.12	0.27	0.444444	0.39	480.21	190.76	1.46	6.8	201
Z010	1	19	0.11	0.36	0.305556	0.47	470.532	187.816	1.2706	5.966	297
Z010	2	18	0.11	0.26	0.423077	0.37	508.605	174.735	1.0936	4.777	206
Z010	3	19	0.09	0.27	0.333333	0.36	362.391	151.342	1.3293	5.03	214
Z011	1	16.5	0.08	0.25	0.32	0.33	472.569	174.413	1.1748	5.123	356
Z011	2	16	0.08	0.21	0.380952	0.29	378.707	126.091	1.0598	3.341	260
Z011	3	16	0.08	0.2	0.4	0.28	321.349	117.826	1.1671	3.438	335
Z012	1	19	0.11	0.32	0.34375	0.43	408.622	158.37	1.2337	4.884	202
Z012	2	18	0.12	0.32	0.375	0.44	432.105	159.741	1.1767	4.699	213
Z012	3	18	0.1	0.27	0.37037	0.37	341.853	112.017	1.043	2.921	180
Z013	1	23.5	0.13	0.39	0.333333	0.52	412	210.205	1.4451	7.18	286
Z013	2	22.5	0.11	0.34	0.323529	0.45	361.32	228.32	1.2381	7.14	281
Z013	3	23	0.12	0.36	0.333333	0.48	375.34	218.12	1.37	7.02	275
Z014	1	18	0.12	0.33	0.363636	0.45	431.898	187.75	1.3837	6.495	286
Z014	2	18	0.15	0.4	0.375	0.55	593.761	241.415	1.2942	7.811	347
Z014	3	18.4	0.13	0.37	0.351351	0.5	499.12	225.87	1.35	7.45	334
Z015	1	19	0.1	0.35	0.285714	0.45	346.073	131.091	1.2057	3.952	331
Z015	2	18	0.13	0.43	0.302326	0.56	385	193.13	1.2023	4.35	386
Z015	3	18.5	0.12	0.38	0.315789	0.5	355	185.03	1.34	4.21	324
Z016	1	21	0.1	0.38	0.263158	0.48	508.698	179.497	1.1232	5.04	254
Z016	2	20	0.1	0.34	0.294118	0.44	480.8	159.233	1.0542	4.197	300
Z016	3	20.5	0.12	0.36	0.333333	0.48	528.034	176.792	1.0657	4.71	393
Z017	1	20	0.13	0.38	0.342105	0.51	472.519	193.72	1.305	6.32	220
Z017	2	20.5	0.17	0.43	0.395349	0.6	562.024	232.364	1.316	7.645	212
Z017	3	19	0.06	0.25	0.24	0.31	326.765	122.103	1.1894	3.631	231
Z018	1	16.5	0.14	0.35	0.4	0.49	511.043	186.427	1.1612	5.412	243
Z018	2	17	0.17	0.42	0.404762	0.59	512.596	213.516	1.3259	7.077	231
Z018	3	17	0.11	0.29	0.37931	0.4	441.076	151.82	1.0956	4.158	215
Z019	1	16.3	0.1	0.27	0.37037	0.37	360	160.07	1.4311	5.083	255
Z019	2	17	0.11	0.34	0.323529	0.45	442.348	178.104	1.2816	5.707	305
Z019	3	17	0.12	0.3	0.4	0.42	390.23	169.25	1.34	5.45	287
Z020	1	22	0.16	0.39	0.410256	0.55	569.725	205.905	1.1504	5.922	264
Z020	2	21	0.1	0.26	0.384615	0.36	428.239	151.908	1.1291	4.288	236
Z020	3	21.5	0.1	0.34	0.294118	0.44	445.672	140.952	1.0067	3.547	230
Z021	1	20.5	0.16	0.48	0.333333	0.64	456.725	178.501	1.244	5.552	243
Z021	2	19	0.11	0.31	0.354839	0.42	296.087	106.684	1.1469	3.059	173
Z021	3	18.5	0.1	0.32	0.3125	0.42	367.978	122.6	1.0605	3.251	263
Z022	1	17	0.09	0.24	0.375	0.33	370.156	143.203	1.2315	4.409	265
Z022	2	18	0.1	0.28	0.357143	0.38	376.557	159.921	1.3518	5.405	248
Z022	3	17.5	0.09	0.26	0.346154	0.35	369.78	152.02	1.28	4.98	257
Z023	1	19.8	0.09	0.33	0.272727	0.42	301.897	138.04	1.234	3.611	212
Z023	2	19.5	0.12	0.38	0.315789	0.5	390.71	203.257	1.3877	3.72	239
Z023	3	19	0.1	0.3	0.333333	0.4	365.34	176.45	1.31	3.48	223
Z024	1	17	0.11	0.2	0.55	0.31	364.344	144.88	1.2657	4.585	259
Z024	2	17.5	0.11	0.2	0.55	0.31	365.62	134.097	1.1675	3.914	176
Z024	3	17.5	0.15	0.33	0.454545	0.48	596.679	219.215	1.1694	6.409	247
Z025	1	20	0.13	0.39	0.333333	0.52	533.478	190.95	1.1393	5.439	280
Z025	2	18.5	0.11	0.29	0.37931	0.4	522.185	168.846	1.0292	4.345	288
Z025	3	19.5	0.07	0.18	0.388889	0.25	298.654	108.064	1.1518	3.112	175
Z026	1	16.5	0.08	0.28	0.285714	0.36	368.45	185.12	1.1273	3.68	229
Z026	2	21	0.1	0.36	0.277778	0.46	460	203.406	1.1552	4.88	267
Z026	3	20	0.09	0.34	0.264706	0.43	489.31	179	1.14	3.25	235
Z027	1	18	0.12	0.29	0.413793	0.41	501.278	173.397	1.1011	4.773	142
Z027	2	17.5	0.11	0.24	0.458333	0.35	478.285	166.139	1.1057	4.592	175
Z027	3	18	0.1	0.21	0.47619	0.31	369.321	131.666	1.1348	3.735	190
Z028	1	19.5	0.14	0.42	0.333333	0.56	569.106	217.689	1.0176	5.626	230
Z028	2	19	0.12	0.37	0.324324	0.49	430.483	185.465	1.01	5.01	220
Z028	3	19	0.12	0.38	0.315789	0.5	445.465	173.475	1.03	4.232	210
Z029	1	21	0.1	0.32	0.3125	0.42	459.366	170.393	1.1807	3.18	218
Z029	2	21	0.08	0.27	0.296296	0.35	366.858	115.583	1.0029	2.898	172
Z029	3	20.2	0.09	0.28	0.321429	0.37	385.69	145.54	1.111	3.108	196
Z030	1	21	0.12	0.33	0.363636	0.45	558.805	198.585	1.1312	5.616	291
Z030	2	21	0.06	0.16	0.375	0.22	307.399	100.68	1.0425	2.624	168
Z030	3	19.5	0.07	0.16	0.4375	0.23	222.724	82.4179	1.1779	2.427	127
Z031	1	24	0.12	0.36	0.333333	0.48	530.933	196.729	1.1794	5.801	325
Z031	2	23	0.11	0.26	0.423077	0.37	384.438	148.919	1.233	4.591	200
Z031	3	23	0.11	0.26	0.423077	0.37	442.578	171.522	1.2336	5.29	298
Z032	1	23	0.13	0.32	0.40625	0.45	445.838	173.913	1.2417	5.399	278
Z032	2	22	0.13	0.33	0.393939	0.46	560.514	213.907	1.2148	6.496	350
Z032	3	22.5	0.12	0.31	0.387097	0.43	498.23	185.32	1.23	5.92	325
Z033	1	15	0.1	0.21	0.47619	0.31	392.374	147.712	1.1983	4.425	192
Z033	2	14	0.1	0.21	0.47619	0.31	461.753	170.246	1.1736	4.995	271
Z033	3	14.5	0.08	0.17	0.470588	0.25	386.513	148.362	1.2218	4.532	178
Z034	1	14.5	0.07	0.2	0.35	0.27	425.812	162.517	1.2149	4.936	234
Z034	2	15.5	0.07	0.21	0.333333	0.28	282.764	141.455	1.5924	5.631	130
Z034	3	16	0.07	0.2	0.35	0.27	327.535	123.419	1.1994	3.701	156
Z035	1	15	0.1	0.17	0.588235	0.27	390.742	145.566	1.1858	4.315	178
Z035	2	15.5	0.09	0.18	0.5	0.27	311.596	131.876	1.3472	4.442	134
Z035	3	16	0.08	0.18	0.444444	0.26	371.594	147.717	1.2654	4.673	219
Z036	1	16.5	0.08	0.25	0.32	0.33	309.274	126.218	1.2991	4.099	187
Z036	2	15.5	0.05	0.41	0.121951	0.46	565.013	222.796	1.2552	6.991	220
Z036	3	16.5	0.1	0.28	0.357143	0.38	390.508	131.148	1.069	3.505	195
Z037	1	17.5	0.1	0.23	0.434783	0.33	464.17	161.796	1.1095	4.488	229
Z037	2	17.5	0.1	0.21	0.47619	0.31	443.286	182.071	1.3074	5.951	202
Z037	3	17.5	0.1	0.22	0.454545	0.32	506.115	183.339	1.1531	5.285	265
Z038	1	17	0.08	0.28	0.285714	0.36	256.08	90.8024	1.1287	2.562	118
Z038	2	18	0.11	0.39	0.282051	0.5	319.551	136.25	1.3572	4.623	117
Z038	3	17	0.12	0.32	0.375	0.44	367.304	139.407	1.2081	4.21	142
Z039	1	19.5	0.15	0.38	0.394737	0.53	572.473	209.379	1.1642	6.094	209
Z039	2	18	0.11	0.32	0.34375	0.43	323.659	141.808	1.3946	4.944	163
Z039	3	19	0.15	0.37	0.405405	0.52	488.712	194.757	1.2685	6.176	172
Z040	1	20.5	0.12	0.32	0.375	0.44	681.667	205.754	0.9608	4.942	344
Z040	2	18.5	0.08	0.27	0.296296	0.35	412.625	146.966	1.1337	4.166	259
Z040	3	20	0.08	0.27	0.296296	0.35	317.719	133.055	1.333	4.434	194
Z041	1	16.5	0.13	0.39	0.333333	0.52	394.54	165.461	1.3349	5.522	186
Z041	2	17	0.15	0.46	0.326087	0.61	573.553	224.593	1.2464	6.999	292
Z041	3	17	0.1	0.34	0.294118	0.44	413.317	152.022	1.1708	4.45	247
Z042	1	16	0.12	0.32	0.375	0.44	499.045	178.406	1.1379	5.075	280
Z042	2	17.5	0.11	0.35	0.314286	0.46	415.842	164.22	1.257	5.161	198
Z042	3	17	0.11	0.26	0.423077	0.37	413.621	156.41	1.2037	4.707	161
Z043	1	18.5	0.07	0.28	0.25	0.35	258.29	105.056	1.2947	3.4	132
Z043	2	19.5	0.07	0.29	0.241379	0.36	233.438	99.1578	1.3521	3.352	135
Z043	3	19	0.1	0.39	0.25641	0.49	417.938	137.924	1.2028	4.749	184
Z044	1	18	0.12	0.37	0.324324	0.49	486.922	160.783	1.0511	4.225	206
Z044	2	20.5	0.13	0.41	0.317073	0.54	482.8	191.238	1.2608	6.028	280
Z044	3	19	0.1	0.3	0.333333	0.4	336.839	121.124	1.1446	3.466	209
Z045	1	18	0.13	0.3	0.433333	0.43	565.053	207.132	1.1668	6.042	250
Z045	2	17.5	0.12	0.3	0.4	0.42	529.795	197.148	1.1845	5.838	254
Z045	3	17.5	0.08	0.24	0.333333	0.32	402.42	161.961	1.2811	5.187	280
Z046	1	22	0.14	0.44	0.318182	0.58	626.772	198.085	1.006	4.982	303
Z046	2	21	0.11	0.35	0.314286	0.46	392.467	134.905	1.0941	3.69	159
Z046	3	20	0.08	0.3	0.266667	0.38	331.478	109.235	1.049	2.865	162
Z047	1	18	0.11	0.36	0.305556	0.47	371.795	139.028	1.1903	4.137	174
Z047	2	19	0.14	0.35	0.4	0.49	558.047	200.935	1.1461	5.757	239
Z047	3	19.5	0.15	0.37	0.405405	0.52	588.761	207.408	1.1213	5.814	287
Z048	1	11.5	0.03	0.09	0.333333	0.12	297.818	85.4436	0.9132	1.951	141
Z048	2	11.5	0.03	0.06	0.5	0.09	240.926	72.0531	0.952	1.715	137
Z048	3	12.5	0.03	0.07	0.428571	0.1	300.338	85.1408	0.9024	1.921	127
Z049	1	18	0.11	0.3	0.366667	0.41	484.197	139.973	0.9202	3.22	181
Z049	2	19	0.1	0.29	0.344828	0.39	348.265	113.532	1.0377	2.945	141
Z049	3	19	0.13	0.38	0.342105	0.51	388.638	146.391	1.199	4.388	125
Z050	1	16	0.11	0.33	0.333333	0.44	360.067	140.82	1.2449	4.383	201
Z050	2	15.5	0.09	0.23	0.391304	0.32	267.106	99.2613	1.1829	2.935	152
Z050	3	16.5	0.08	0.23	0.347826	0.31	284.645	108.092	1.2088	3.266	145
Z051	1	19.5	0.11	0.35	0.314286	0.46	421.98	175.401	1.0696	4.69	215
Z051	2	20	0.08	0.28	0.285714	0.36	333.568	136.453	1.3021	4.442	118
Z051	3	19	0.09	0.32	0.28125	0.41	356.32	123.33	1.2208	4.35	168
Z052	1	18	0.12	0.37	0.324324	0.49	502.766	191.087	1.2098	5.779	251
Z052	2	19.5	0.12	0.33	0.363636	0.45	451.888	155.178	1.0931	4.241	251
Z052	3	19.5	0.09	0.26	0.346154	0.35	266.594	99.1775	1.1842	2.936	149
Z053	1	18	0.13	0.32	0.40625	0.45	539.929	177.301	1.0453	4.633	256
Z053	2	18	0.14	0.33	0.424242	0.47	436.89	156.893	1.1431	4.484	184
Z053	3	17	0.12	0.32	0.375	0.44	449.57	168.098	1.1902	5.002	206
Z054	1	21.5	0.13	0.38	0.342105	0.51	629.801	224.184	1.1331	6.35	276
Z054	2	21.5	0.13	0.34	0.382353	0.47	465.589	188.305	1.2874	6.061	257
Z054	3	21	0.12	0.36	0.333333	0.48	523.21	199.23	1.3495	6.23	268
Z055	1	22	0.08	0.35	0.228571	0.43	407.083	143.376	1.0208	3.659	274
Z055	2	18	0.06	0.18	0.333333	0.24	285.255	85.9654	0.9593	2.062	198
Z055	3	17	0.05	0.1	0.5	0.15	245.903	68.8697	1.3214	2.275	162
Z056	1	18	0.08	0.24	0.333333	0.32	316.378	121.468	1.2221	3.711	128
Z056	2	18	0.07	0.23	0.304348	0.3	368.487	125.778	1.0865	3.416	183
Z056	3	18	0.08	0.21	0.380952	0.29	358.678	121.001	1.0738	3.248	173
Z057	1	18	0.08	0.21	0.380952	0.29	267.202	87.4395	1.0416	2.277	130
Z057	2	20	0.13	0.39	0.333333	0.52	413.279	160.64	1.2373	4.969	169
Z057	3	19	0.1	0.35	0.285714	0.45	341.252	120.998	1.1286	3.414	164
Z058	1	19	0.08	0.13	0.615385	0.21	288.445	112.964	0.9257	2.614	153
Z058	2	19	0.04	0.22	0.181818	0.26	203.387	92.0376	0.9032	1.175	123
Z058	3	19	0.06	0.21	0.285714	0.27	187.71	82.8154	1.2289	1.93	116
Z059	1	18.2	0.05	0.16	0.3125	0.21	197.787	96.4027	1.1554	1.9729	59
Z059	2	19.5	0.06	0.16	0.375	0.22	187.587	84.0248	0.9768	1.96	40
Z059	3	18.5	0.04	0.17	0.235294	0.21	176.567	89	1.04	1.85	48
Z060	1	19	0.09	0.22	0.409091	0.31	264.954	118.298	1.4212	4.203	108
Z060	2	18.5	0.08	0.2	0.4	0.28	290.052	92.3352	1.0133	2.339	149
Z060	3	18	0.07	0.18	0.388889	0.25	198.079	57.261	0.9202	1.317	94
Z061	1	19.5	0.06	0.23	0.26087	0.29	349.279	137.603	1.254	4.314	171
Z061	2	17	0.05	0.26	0.192308	0.31	291.595	97.2161	1.0612	4.23	185
Z061	3	18	0.06	0.25	0.24	0.31	325.25	124.34	1.1926	4.282	176
Z062	1	20	0.08	0.22	0.363636	0.3	286.272	110.373	1.2273	3.386	137
Z062	2	19.5	0.06	0.22	0.272727	0.28	213.779	92.3748	1.3754	3.176	92
Z062	3	19	0.07	0.21	0.333333	0.28	277.805	94.974	1.0882	2.584	144
Z063	1	21	0.1	0.35	0.285714	0.45	419.644	124.831	0.9469	2.955	118
Z063	2	23	0.13	0.38	0.342105	0.51	395.612	153.694	1.2366	4.752	162
Z063	3	23.5	0.1	0.41	0.243902	0.51	385.642	135.512	1.1185	3.789	140
Z064	1	21	0.07	0.26	0.269231	0.33	352.617	117.749	1.0629	3.129	262
Z064	2	21.5	0.07	0.26	0.269231	0.33	355.097	120.328	1.0786	3.245	260
Z064	3	20.5	0.08	0.24	0.333333	0.32	442.501	139.872	1.0062	3.518	254
Z065	1	17.5	0.14	0.43	0.325581	0.57	478.25	220.136	1.4652	8.063	165
Z065	2	16.5	0.1	0.27	0.37037	0.37	293.748	126.113	1.3666	4.309	156
Z065	3	17	0.13	0.34	0.382353	0.47	560.049	232.439	1.3211	7.677	240
Z066	1	15.5	0.1	0.27	0.37037	0.37	333.056	146.151	1.3968	5.104	229
Z066	2	17	0.14	0.33	0.424242	0.47	489.585	176.368	1.1467	5.056	259
Z066	3	16	0.07	0.2	0.35	0.27	334.378	125.913	1.1986	3.773	241
Z067	1	16.5	0.09	0.25	0.36	0.34	433.397	157.44	1.1563	4.551	244
Z067	2	18	0.1	0.31	0.322581	0.41	488.372	184.591	1.2031	5.552	229
Z067	3	19	0.11	0.31	0.354839	0.42	518.053	199.41	1.2252	6.108	199
Z068	1	16	0.08	0.24	0.333333	0.32	335.841	138.954	1.317	4.575	165
Z068	2	17.5	0.09	0.3	0.3	0.39	350.2	157.411	1.3535	5.326	186
Z068	3	16	0.06	0.17	0.352941	0.23	272.25	121.68	1.2565	2.88	130
Z069	1	16.5	0.1	0.24	0.416667	0.34	277.472	113.873	1.3063	3.719	213
Z069	2	17	0.11	0.18	0.611111	0.29	336.925	137.338	1.2975	4.455	162
Z069	3	19	0.11	0.3	0.366667	0.41	415.135	169.501	1.2997	5.507	160
Z070	1	15	0.13	0.27	0.481481	0.4	423.585	145.441	1.0929	3.974	194
Z070	2	16	0.12	0.29	0.413793	0.41	383.264	156.025	1.1914	3.158	216
Z070	3	17	0.11	0.33	0.333333	0.44	393.936	174.531	1.294	4.352	227
Z071	1	15.5	0.12	0.35	0.342857	0.47	489.167	180.816	1.1766	5.319	252
Z071	2	16.5	0.05	0.28	0.178571	0.33	289.649	115.216	1.2662	3.647	157
Z071	3	15.5	0.07	0.28	0.25	0.35	322.106	123.898	1.2244	3.792	159
Z072	1	17.5	0.12	0.38	0.315789	0.5	470.246	160.038	1.0833	4.334	421
Z072	2	20	0.11	0.39	0.282051	0.5	388.673	159.713	1.308	5.223	322
Z072	3	21	0.14	0.42	0.333333	0.56	497.424	202.331	1.2948	6.549	351
Z073	1	19	0.07	0.28	0.25	0.35	328.402	124.649	1.2082	3.765	223
Z073	2	22	0.07	0.32	0.21875	0.39	318.01	122.337	1.2245	3.745	280
Z073	3	20	0.08	0.31	0.258065	0.39	324.21	123.45	1.23	3.76	245
Z074	1	16.5	0.09	0.29	0.310345	0.38	379.813	154.749	1.2969	5.017	246
Z074	2	17	0.06	0.23	0.26087	0.29	458.433	161.64	1.0754	4.346	360
Z074	3	16	0.07	0.19	0.368421	0.26	302.666	112.542	1.224	3.444	288
Z075	1	18	0.08	0.27	0.296296	0.35	231.442	80.0918	1.1015	2.206	166
Z075	2	19.5	0.09	0.31	0.290323	0.4	390.26	141.621	1.1551	4.09	200
Z075	3	20	0.08	0.33	0.242424	0.41	398.597	142.42	1.1373	4.049	207
Z076	1	18.5	0.07	0.25	0.28	0.32	394.414	128.644	1.0382	3.339	239
Z076	2	19	0.08	0.29	0.275862	0.37	415.284	161.984	1.2416	5.028	269
Z076	3	18.6	0.09	0.28	0.321429	0.37	360.251	138.697	1.2255	4.249	230
Z077	1	22	0.12	0.33	0.363636	0.45	496.252	183.267	1.1755	5.386	275
Z077	2	22	0.15	0.42	0.357143	0.57	492.368	217.063	1.4033	7.615	275
Z077	3	21.5	0.13	0.37	0.351351	0.5	493.23	198.25	1.38	6.92	276
Z078	1	21.5	0.09	0.34	0.264706	0.43	379.656	121.364	1.0175	3.087	245
Z078	2	21.5	0.11	0.42	0.261905	0.53	472.055	172.799	1.1652	5.034	220
Z078	3	21.5	0.1	0.4	0.25	0.5	379.593	130.712	1.0961	3.582	217
Z079	1	23.5	0.09	0.4	0.225	0.49	452.514	162.26	1.28	3.86	243
Z079	2	22.5	0.08	0.35	0.228571	0.43	384.262	122.104	1.0115	3.088	209
Z079	3	21.5	0.08	0.36	0.222222	0.44	412.76	136.2	1.25	3.18	236
Z080	1	22	0.17	0.47	0.361702	0.64	496.96	221.279	1.4522	7.396	248
Z080	2	21.5	0.14	0.45	0.311111	0.59	479.461	199.32	1.2826	6.712	223
Z080	3	20.5	0.08	0.26	0.307692	0.34	342.684	114.826	1.1024	3.889	170
Z081	1	21	0.12	0.38	0.315789	0.5	467.667	185.462	1.2623	5.853	195
Z081	2	22	0.12	0.37	0.324324	0.49	373.746	159.892	1.3618	5.443	200
Z081	3	22	0.13	0.39	0.333333	0.52	459.807	202.634	1.4028	7.106	211
Z082	1	18	0.06	0.2	0.3	0.26	264.075	100.562	1.2121	3.047	139
Z082	2	17.5	0.08	0.31	0.258065	0.39	325.995	118.224	1.1544	3.412	127
Z082	3	17	0.07	0.26	0.269231	0.33	316.575	114.281	1.1491	3.283	154
Z083	1	19	0.06	0.25	0.24	0.31	263.807	90.5003	1.092	2.471	202
Z083	2	18.5	0.08	0.23	0.347826	0.31	269.936	99.9157	1.1069	2.991	216
Z083	3	18.5	0.09	0.28	0.321429	0.37	314.909	116.703	1.1796	3.442	197
Z084	1	20.5	0.12	0.37	0.324324	0.49	494.081	204.38	1.2413	6.343	279
Z084	2	19.5	0.1	0.33	0.30303	0.43	483.771	176.178	1.1132	4.903	240
Z084	3	17	0.07	0.23	0.304348	0.3	291.442	126.495	1.2966	3.452	217
Z085	1	22.5	0.12	0.34	0.352941	0.46	439.263	206.209	1.4292	7.368	272
Z085	2	23.5	0.08	0.32	0.25	0.4	392.471	137.847	1.118	3.853	215
Z085	3	24	0.08	0.27	0.296296	0.35	200.334	133.657	1.5176	5.071	146
Z086	1	21.5	0.1	0.33	0.30303	0.43	385.347	160.091	1.3224	5.293	196
Z086	2	22	0.1	0.32	0.3125	0.42	383.955	156.697	1.2991	5.089	198
Z086	3	23	0.1	0.31	0.322581	0.41	283.907	127.614	1.4308	4.565	136
Z087	1	23.5	0.12	0.41	0.292683	0.53	459.838	175.752	1.2166	5.345	215
Z087	2	24	0.11	0.37	0.297297	0.48	474.297	186.337	1.2505	5.826	302
Z087	3	23	0.1	0.39	0.25641	0.49	468.5	179.3	1.24	5.45	278
Z088	1	19	0.06	0.26	0.230769	0.32	304.1	124.5	1.3032	4.056	231
Z088	2	18	0.05	0.27	0.185185	0.32	272.179	95.3528	1.1151	2.658	201
Z088	3	18	0.06	0.17	0.352941	0.23	233.033	93.4235	1.2761	2.98	125
Z089	1	20	0.1	0.26	0.384615	0.36	442.044	146.667	1.0561	3.873	192
Z089	2	21	0.12	0.35	0.342857	0.47	539.223	198.171	1.1698	5.796	267
Z089	3	21	0.08	0.28	0.285714	0.36	516.006	155.932	0.9619	3.75	287
Z090	1	22.5	0.11	0.38	0.289474	0.49	445.058	170.131	1.2168	5.175	223
Z090	2	21	0.1	0.24	0.416667	0.34	266.502	91.6328	1.0945	2.507	193
Z090	3	22	0.11	0.33	0.333333	0.44	375.183	145.29	1.2327	4.477	187
Z091	1	18	0.08	0.16	0.5	0.24	283.244	104.699	1.1766	3.08	319
Z091	2	17	0.08	0.15	0.533333	0.23	239.185	103.286	1.3745	3.549	217
Z091	3	17.5	0.09	0.17	0.529412	0.26	257.43	104.25	1.25	3.35	267
Z092	1	21.5	0.08	0.36	0.222222	0.44	566.501	185.41	1.0418	4.829	415
Z092	2	19.5	0.09	0.23	0.391304	0.32	292.045	120.672	1.3152	3.968	233
Z092	3	18.5	0.07	0.21	0.333333	0.28	387.175	133.099	1.0942	3.641	268
Z093	1	23.5	0.13	0.4	0.325	0.53	456.817	199.522	1.3903	6.935	260
Z093	2	22	0.13	0.38	0.342105	0.51	535.669	192.727	1.1452	5.518	302
Z093	3	22	0.13	0.42	0.309524	0.55	465.087	177.151	1.2124	5.37	243
Z094	1	23.5	0.11	0.3	0.366667	0.41	351.818	135.495	1.2259	4.153	246
Z094	2	23.5	0.09	0.29	0.310345	0.38	365.886	115.485	1.0047	2.901	211
Z094	3	23	0.08	0.28	0.285714	0.36	366.755	136.944	1.1886	4.069	212
Z095	1	20.5	0.09	0.39	0.230769	0.48	506.249	206.923	1.3011	6.73	355
Z095	2	21	0.06	0.2	0.3	0.26	281.521	103.696	1.1725	3.04	203
Z095	3	22	0.08	0.31	0.258065	0.39	335.773	138.147	1.3096	4.523	288
Z096	1	26	0.11	0.37	0.297297	0.48	409.918	157.735	1.2248	4.83	169
Z096	2	25	0.1	0.3	0.333333	0.4	341.079	119.621	1.1164	3.339	168
Z096	3	25.5	0.11	0.32	0.34375	0.43	434.212	150.941	1.1065	4.175	203
Z097	1	16	0.1	0.25	0.4	0.35	406.738	140.567	1.1001	3.866	212
Z097	2	15.5	0.1	0.23	0.434783	0.33	386.88	144.44	1.1884	4.291	172
Z097	3	16.5	0.09	0.24	0.375	0.33	397.01	143.24	1.16	4.05	189
Z098	1	16	0.08	0.15	0.533333	0.23	280.05	104.197	1.1843	3.085	179
Z098	2	16.5	0.12	0.31	0.387097	0.43	506.301	219.799	1.3819	7.593	266
Z098	3	17	0.1	0.25	0.4	0.35	331.188	140.878	1.354	4.769	229
Z099	1	18	0.08	0.24	0.333333	0.32	395.071	137.099	1.1046	3.786	188
Z099	2	17.5	0.11	0.28	0.392857	0.39	349.431	145.66	1.3269	4.832	117
Z099	3	15	0.1	0.28	0.357143	0.38	390.742	143.45	1.1686	4.191	208
Z100	1	18.5	0.1	0.34	0.294118	0.44	526.583	177.722	1.0743	4.773	167
Z100	2	18	0.09	0.26	0.346154	0.35	398.711	128.618	1.0268	3.302	136
Z100	3	19	0.11	0.36	0.305556	0.47	565.257	177.146	0.9976	4.418	247
Z101	1	17	0.11	0.33	0.333333	0.44	414.355	158.306	1.2161	4.813	304
Z101	2	17	0.11	0.37	0.297297	0.48	423.455	172.094	1.2936	5.566	283
Z101	3	15.5	0.12	0.3	0.4	0.42	395.208	157.715	1.2703	5.009	274
Z102	1	15	0.06	0.2	0.3	0.26	246.473	98.99	1.2784	3.164	200
Z102	2	18	0.1	0.31	0.322581	0.41	377.239	160.42	1.3536	5.429	158
Z102	3	16	0.07	0.2	0.35	0.27	256.429	94.9755	1.1789	2.799	152
Z103	1	16	0.08	0.25	0.32	0.33	320.2	117.21	1.1489	2.516	166
Z103	2	17	0.11	0.27	0.407407	0.38	340.402	121.26	1.2208	3.45	162
Z103	3	16	0.09	0.28	0.321429	0.37	335	126.01	1.2594	4.23	146
Z104	1	20.5	0.1	0.32	0.3125	0.42	433.721	138.419	1.0159	3.515	247
Z104	2	21	0.12	0.36	0.333333	0.48	424.14	162.842	1.2221	4.975	249
Z104	3	19	0.12	0.27	0.444444	0.39	402.35	149.751	1.1847	4.435	178
Z105	1	18	0.08	0.25	0.32	0.33	347.927	141.735	1.2967	4.595	189
Z105	2	16	0.07	0.23	0.304348	0.3	312.24	128.64	1.18	4.54	188.74
Z105	3	16.5	0.07	0.22	0.318182	0.29	301.35	114.758	1.16	4.43	195.746
Z106	1	17.5	0.08	0.21	0.380952	0.29	259.036	100.45	1.2344	3.1	190
Z106	2	17	0.07	0.19	0.368421	0.26	267.755	108.002	1.2839	3.467	207
Z106	3	16	0.09	0.12	0.75	0.21	260.259	76.7883	0.9392	1.803	239
Z107	1	17	0.08	0.16	0.5	0.24	212.202	99.6191	1.2163	3.117	203
Z107	2	16.5	0.09	0.25	0.36	0.34	375.24	131.447	1.1999	4.243	243
Z107	3	15	0.1	0.28	0.357143	0.38	405.64	145.126	1.1795	4.569	214
Z108	1	18	0.08	0.23	0.347826	0.31	337.856	132.012	1.2437	4.105	201
Z108	2	19	0.1	0.25	0.4	0.35	326.647	129.657	1.17	4.1	193
Z108	3	19.5	0.13	0.29	0.448276	0.42	312.647	125.748	1.202	4.06	190
Z109	1	21.5	0.1	0.3	0.333333	0.4	545.72	171.4	0.9997	4.284	237
Z109	2	22	0.12	0.33	0.363636	0.45	488.099	162.56	1.0601	4.308	223
Z109	3	19	0.08	0.19	0.421053	0.27	352.603	103.767	0.9367	2.43	199
Z110	1	18.5	0.1	0.28	0.357143	0.38	409.866	157.331	1.2219	4.806	227
Z110	2	18	0.11	0.28	0.392857	0.39	420.837	168.239	1.2725	5.352	201
Z110	3	19	0.12	0.3	0.4	0.42	443.439	177.21	1.2721	5.636	179
Z111	1	20	0.14	0.35	0.4	0.49	435.771	175.107	1.2791	5.599	247
Z111	2	18	0.13	0.31	0.419355	0.44	409.662	177.467	1.3789	6.118	303
Z111	3	22	0.14	0.37	0.378378	0.51	430.502	183.245	1.3549	6.207	245
Z112	1	14	0.05	0.18	0.277778	0.23	284.627	102.788	1.0825	2.099	115
Z112	2	15	0.06	0.2	0.3	0.26	215.444	109.733	1.3713	1.905	128
Z112	3	14.5	0.06	0.19	0.315789	0.25	265.45	96.34	1.25	1.93	138
Z113	1	18.5	0.11	0.23	0.478261	0.34	442.306	178.707	1.2861	5.746	261
Z113	2	18.5	0.1	0.29	0.344828	0.39	409.662	159.269	1.2375	4.927	226
Z113	3	18	0.1	0.21	0.47619	0.31	288.871	117.8	1.298	3.823	131
Z114	1	22.5	0.11	0.31	0.354839	0.42	320.088	140.081	1.393	4.878	197
Z114	2	22	0.09	0.28	0.321429	0.37	365.388	129.045	1.1242	3.627	256
Z114	3	21	0.12	0.27	0.444444	0.39	334.731	138.443	1.3165	4.557	215
Z115	1	21	0.1	0.36	0.277778	0.46	443.132	181.546	1.3041	5.919	298
Z115	2	22	0.1	0.37	0.27027	0.47	442.738	180.811	1.3	5.876	264
Z115	3	21.5	0.12	0.34	0.352941	0.46	476.843	208.56	1.3922	7.259	257
Z116	1	22	0.14	0.29	0.482759	0.43	506.192	214.686	1.35	7.246	274
Z116	2	20.5	0.1	0.28	0.357143	0.38	427.604	179.534	1.3365	5.998	280
Z116	3	21	0.11	0.3	0.366667	0.41	422.55	195.144	1.47	7.172	233
Z117	1	16.5	0.08	0.17	0.470588	0.25	248.573	112.544	1.12	4.055	225
Z117	2	14	0.09	0.19	0.473684	0.28	239	105.23	1.34	3.83	217
Z117	3	15	0.1	0.2	0.5	0.3	231.23	114.31	1.24	3.91	209
Z118	1	16.5	0.1	0.27	0.37037	0.37	385.525	158.064	1.2407	4.903	169
Z118	2	17	0.09	0.21	0.428571	0.3	361.09	160.056	1.3027	5.213	203
Z118	3	16.5	0.09	0.19	0.473684	0.28	218.54	114.788	1.4027	3.996	153
Z119	1	19	0.11	0.32	0.34375	0.43	323.449	136.24	1.3408	4.567	204
Z119	2	20	0.13	0.37	0.351351	0.5	391.514	169.255	1.3761	5.823	193
Z119	3	19.5	0.12	0.36	0.333333	0.48	354.12	145.35	1.36	5.23	198
Z120	1	19	0.15	0.4	0.375	0.55	468.227	188.202	1.2794	6.02	205
Z120	2	19	0.13	0.35	0.371429	0.48	519.655	194.278	1.19	5.78	168
Z120	3	19.5	0.14	0.37	0.378378	0.51	484.43	191.01	1.23	5.89	183
Z121	1	20	0.06	0.25	0.24	0.31	373.477	125.573	1.0702	3.36	268
Z121	2	18	0.06	0.22	0.272727	0.28	333.662	126.323	1.2051	3.806	253
Z121	3	19	0.07	0.24	0.291667	0.31	354.12	125.59	1.14	3.49	255
Z122	1	21.5	0.11	0.37	0.297297	0.48	483.343	171.559	1.1298	4.846	260
Z122	2	20.5	0.07	0.27	0.259259	0.34	403.007	141.395	1.1168	3.948	257
Z122	3	23	0.12	0.33	0.363636	0.45	354.363	168.02	1.5093	6.34	206
Z123	1	26	0.11	0.41	0.268293	0.52	423.242	183.476	1.3799	6.329	220
Z123	2	24	0.1	0.32	0.3125	0.42	350.499	138.283	1.2558	4.341	195
Z123	3	23	0.06	0.2	0.3	0.26	222.856	79.2092	1.1314	2.24	164
Z124	1	23	0.08	0.25	0.32	0.33	315.799	124.049	1.2504	3.878	143
Z124	2	22	0.09	0.27	0.333333	0.36	368.837	133.315	1.1505	3.835	268
Z124	3	24	0.11	0.3	0.366667	0.41	399.536	151.826	1.2096	4.591	249
Z125	1	22	0.08	0.25	0.32	0.33	319.21	135	1.2048	4.12	223
Z125	2	19.5	0.05	0.18	0.277778	0.23	240.375	112.31	1.1018	3.35	195
Z125	3	21	0.06	0.22	0.272727	0.28	280.23	98.32	1.15	3.98	187
Z126	1	20.5	0.04	0.18	0.222222	0.22	237.48	77.7744	1.0425	2.027	195
Z126	2	21	0.09	0.34	0.264706	0.43	410.869	150.244	1.3189	3.613	291
Z126	3	19.5	0.03	0.16	0.1875	0.19	318.808	88.5495	0.8841	2.957	290
Z127	1	26	0.03	0.45	0.0666667	0.48	398.75	172.584	1.3777	5.944	232
Z127	2	24.5	0.09	0.35	0.257143	0.44	324.241	124.783	1.225	3.822	202
Z127	3	24	0.11	0.36	0.305556	0.47	372.529	135.89	1.1611	3.945	231
Z128	1	19.5	0.09	0.32	0.28125	0.41	368.207	145.313	1.2562	4.564	275
Z128	2	18.5	0.08	0.26	0.307692	0.34	308.5	124.805	1.2877	4.018	166
Z128	3	18	0.04	0.15	0.266667	0.19	216.856	70.1055	1.029	1.804	141
Z129	1	20	0.08	0.3	0.266667	0.38	367.394	136.149	1.1796	4.015	133
Z129	2	21.5	0.09	0.36	0.25	0.45	445.94	170.149	1.2145	5.166	240
Z129	3	21	0.06	0.25	0.24	0.31	312.882	112.163	1.1411	3.2	221
Z130	1	20	0.08	0.3	0.266667	0.38	320.64	120.317	1.1944	3.593	199
Z130	2	22	0.06	0.2	0.3	0.26	188.537	76.6155	1.2935	2.478	125
Z130	3	23	0.1	0.38	0.263158	0.48	453.047	176.901	1.2429	3.497	229
Z131	1	19	0.16	0.37	0.432432	0.53	666.778	274.426	1.3101	7.988	388
Z131	2	19	0.13	0.37	0.351351	0.5	472	197.339	1.3308	6.566	308
Z131	3	18.5	0.12	0.33	0.363636	0.45	478.6	214.334	1.4255	7.638	332
Z132	1	20.5	0.1	0.35	0.285714	0.45	390	180.367	1.1067	4.99	301
Z132	2	20.5	0.07	0.26	0.269231	0.33	350.767	129.956	1.1793	3.831	255
Z132	3	20	0.09	0.29	0.310345	0.38	341.25	165.21	1.15	4.24	298
Z133	1	19	0.15	0.37	0.405405	0.52	570.875	217.907	1.215	6.619	391
Z133	2	18.5	0.16	0.43	0.372093	0.59	642.467	263.838	1.3072	8.622	525
Z133	3	17	0.13	0.31	0.419355	0.44	482.891	188.919	1.2453	5.882	318
Z134	1	21.5	0.13	0.31	0.419355	0.44	521.723	212.901	1.2989	6.914	314
Z134	2	19.5	0.1	0.26	0.384615	0.36	433.316	140.808	1.0344	3.641	258
Z134	3	21	0.12	0.38	0.315789	0.5	480.598	180.535	1.1957	5.397	323
Z135	1	16.5	0.11	0.26	0.423077	0.37	555.608	182.352	1.0447	4.763	377
Z135	2	17	0.15	0.34	0.441176	0.49	567.607	221.291	1.241	6.865	274
Z135	3	18	0.1	0.25	0.4	0.35	415.74	155.179	1.1881	4.609	292
Z136	1	17	0.13	0.3	0.433333	0.43	454.238	180.132	1.2623	5.684	300
Z136	2	17.5	0.12	0.32	0.375	0.44	423.158	142.096	1.0689	3.797	363
Z136	3	17	0.13	0.36	0.361111	0.49	470.889	183.88	1.243	5.714	374
Z137	1	21.5	0.12	0.4	0.3	0.52	558.804	207.064	1.1795	6.106	274
Z137	2	20.5	0.15	0.34	0.441176	0.49	567.64	232.018	1.3011	7.547	280
Z137	3	19.5	0.08	0.21	0.380952	0.29	433.387	132.817	0.9755	3.239	204
Z138	1	20	0.13	0.44	0.295455	0.57	600.807	233.679	1.238	7.233	308
Z138	2	19	0.1	0.28	0.357143	0.38	364.375	133.178	1.1219	3.613	152
Z138	3	18.5	0.11	0.38	0.289474	0.49	504.922	173.566	1.0942	4.748	211
Z139	1	16	0.11	0.24	0.458333	0.35	258.196	131.247	1.418	4.31	166
Z139	2	15.5	0.1	0.22	0.454545	0.32	210.36	103.937	1.4214	3.338	144
Z139	3	15.5	0.1	0.23	0.434783	0.33	241.23	113.54	1.45	3.85	158
Z140	1	20.5	0.15	0.38	0.394737	0.53	417.636	175.884	1.3405	5.894	213
Z140	2	20.5	0.16	0.34	0.470588	0.5	412.936	163.583	1.261	5.157	181
Z140	3	20.5	0.14	0.33	0.424242	0.47	406.316	122	0.9558	2.915	202
Z141	1	23	0.1	0.36	0.277778	0.46	445.671	177.333	1.2666	5.615	355
Z141	2	23	0.1	0.37	0.27027	0.47	308.782	160.99	1.6596	6.679	249
Z141	3	22	0.1	0.31	0.322581	0.41	424.324	156.282	1.1724	4.58	318
Z142	1	20	0.16	0.45	0.355556	0.61	590.442	227.949	1.2289	7.003	438
Z142	2	20	0.15	0.43	0.348837	0.58	499.09	204.106	1.3017	6.642	363
Z142	3	19	0.12	0.4	0.3	0.52	415.965	163.138	1.2484	5.091	315
Z143	1	22	0.09	0.37	0.243243	0.46	312.022	141.263	1.4411	5.089	195
Z143	2	21.5	0.1	0.37	0.27027	0.47	455.518	183.081	1.2793	5.856	237
Z143	3	18.5	0.03	0.15	0.2	0.18	292.747	85.3662	1.2446	3.345	185
Z144	1	24.5	0.16	0.42	0.380952	0.58	496.284	204.645	1.3126	6.715	312
Z144	2	24	0.11	0.31	0.354839	0.42	501.608	183.98	1.1675	5.37	356
Z144	3	23	0.1	0.29	0.344828	0.39	408.377	150.461	1.1728	4.411	243
Z145	1	21.5	0.1	0.34	0.294118	0.44	413.568	159.558	1.2281	4.899	287
Z145	2	21.5	0.11	0.34	0.323529	0.45	460.313	157.486	1.089	4.288	291
Z145	3	22	0.13	0.42	0.309524	0.55	463.16	166.069	1.1413	4.738	333
Z146	1	19.5	0.11	0.34	0.323529	0.45	513.668	170.482	1.0564	4.503	392
Z146	2	20.5	0.11	0.31	0.354839	0.42	378.293	165.583	1.3933	5.768	218
Z146	3	22	0.15	0.4	0.375	0.55	546.3	221.586	1.2911	7.152	350
Z147	1	19.5	0.14	0.38	0.368421	0.52	513.054	195.272	1.2115	5.914	251
Z147	2	18	0.1	0.27	0.37037	0.37	321.134	119.786	1.1873	3.556	164
Z147	3	18.5	0.13	0.36	0.361111	0.49	435.784	160.978	1.1758	4.732	173
Z148	1	20	0.14	0.4	0.35	0.54	503.076	211.025	1.3352	7.044	285
Z148	2	19	0.1	0.22	0.454545	0.32	378.025	124.398	1.0475	3.258	325
Z148	3	19.5	0.11	0.32	0.34375	0.43	487.349	154.413	1.0085	3.893	347
Z149	1	20.5	0.13	0.35	0.371429	0.48	458.031	166.346	1.156	4.808	276
Z149	2	21.5	0.12	0.4	0.3	0.52	433.296	159.324	1.1704	4.662	244
Z149	3	20.5	0.11	0.28	0.392857	0.39	371.264	138.675	1.189	4.122	206
Z150	1	22.5	0.11	0.33	0.333333	0.44	389.491	156.318	1.2775	4.992	226
Z150	2	22	0.09	0.3	0.3	0.39	311.271	104.078	1.0643	2.769	150
Z150	3	22.5	0.1	0.3	0.333333	0.4	387.526	137.445	1.129	3.879	135
Z151	1	20	0.12	0.31	0.387097	0.43	413.969	165.691	1.274	5.277	315
Z151	2	22	0.14	0.38	0.368421	0.52	359.138	189.351	1.6782	7.944	215
Z151	3	22	0.1	0.24	0.416667	0.34	337.741	134.862	1.271	4.285	270
Z152	1	14.5	0.13	0.29	0.448276	0.42	503.789	230.522	1.4565	7.39	273
Z152	2	13.5	0.14	0.25	0.56	0.39	446.531	183.407	1.3074	5.995	256
Z152	3	14	0.14	0.27	0.518519	0.41	483.23	198.32	1.38	6.65	262
Z153	1	15	0.13	0.33	0.393939	0.46	464.09	185.968	1.2755	5.93	303
Z153	2	14.5	0.14	0.34	0.411765	0.48	424.37	179.055	1.343	6.012	312
Z153	3	14.5	0.11	0.32	0.34375	0.43	377.626	155.531	1.311	5.098	328
Z154	1	18.5	0.15	0.37	0.405405	0.52	578.728	227.21	1.2497	7.099	489
Z154	2	18	0.11	0.35	0.314286	0.46	464.75	163.579	1.1204	4.582	363
Z154	3	19	0.11	0.34	0.323529	0.45	482.52	171.948	1.1343	4.876	347
Z155	1	18	0.1	0.32	0.3125	0.42	435.78	156.326	1.1419	4.463	292
Z155	2	18.5	0.1	0.26	0.384615	0.36	441.709	150.273	1.0829	4.068	265
Z155	3	18	0.1	0.36	0.277778	0.46	450.122	192.017	1.3579	6.518	255
Z156	1	21.5	0.1	0.32	0.3125	0.42	365.946	123.377	1.0732	3.31	216
Z156	2	19.5	0.11	0.33	0.333333	0.44	447.43	151.602	1.0785	4.088	248
Z156	3	20	0.12	0.32	0.375	0.44	446.96	167.604	1.1936	5.001	253
Z157	1	18.5	0.14	0.32	0.4375	0.46	465.829	187.281	1.2797	5.992	210
Z157	2	20	0.15	0.33	0.454545	0.48	406.976	179.412	1.4032	6.294	203
Z157	3	21.5	0.13	0.37	0.351351	0.5	353.881	150.552	1.3542	5.097	147
Z158	1	17	0.1	0.31	0.322581	0.41	420.12	187	1.482	3.25	134
Z158	2	15	0.07	0.27	0.259259	0.34	345.34	174	1.0207	3.54	142
Z158	3	16	0.08	0.25	0.32	0.33	385.23	137.23	1.38	3.97	153
Z159	1	20	0.1	0.33	0.30303	0.43	383.677	146.216	1.2131	4.434	217
Z159	2	23	0.12	0.37	0.324324	0.49	325.086	138.797	1.359	4.716	180
Z159	3	22	0.14	0.36	0.388889	0.5	447.294	175.502	1.2489	5.48	269
Z160	1	23	0.11	0.35	0.314286	0.46	443.875	160.161	1.1485	4.599	242
Z160	2	23.5	0.1	0.31	0.322581	0.41	382.855	150.088	1.2478	4.682	190
Z160	3	23	0.12	0.29	0.413793	0.41	399.382	155.485	1.234	4.656	218
Z161	1	22	0.15	0.44	0.340909	0.59	394.088	161.225	1.3022	5.249	212
Z161	2	20	0.12	0.32	0.375	0.44	411.051	149.083	1.1545	4.303	220
Z161	3	21	0.13	0.37	0.351351	0.5	406.485	155.483	1.21	4.83	218
Z162	1	18.5	0.1	0.28	0.357143	0.38	479.054	189.668	1.2603	5.976	349
Z162	2	17	0.09	0.27	0.333333	0.36	467.062	187.069	1.2749	5.962	356
Z162	3	17.5	0.08	0.22	0.363636	0.3	408.955	145.492	1.1324	4.119	225
Z163	1	22	0.14	0.41	0.341463	0.55	530.001	245.149	1.4723	9.023	352
Z163	2	19.5	0.12	0.29	0.413793	0.41	396.947	153.977	1.2347	4.753	312
Z163	3	16	0.13	0.39	0.333333	0.52	450.432	195.847	1.364	6.748	333
Z164	1	16	0.13	0.26	0.5	0.39	470.857	184.525	1.2474	5.755	271
Z164	2	16	0.15	0.33	0.454545	0.48	521.204	241.237	1.4733	8.885	370
Z164	3	20	0.14	0.34	0.411765	0.48	516.658	224.847	1.3853	7.787	321
Z165	1	21	0.13	0.36	0.361111	0.49	481.072	179.766	1.1895	5.346	277
Z165	2	23	0.15	0.37	0.405405	0.52	544.486	195.772	1.1445	5.601	370
Z165	3	22	0.13	0.32	0.40625	0.45	425.396	173.6	1.299	5.638	243
Z166	1	20	0.16	0.33	0.484848	0.49	475.934	196.415	1.2546	7.356	462
Z166	2	21	0.12	0.33	0.363636	0.45	432.929	182.167	1.2179	7.373	424
Z166	3	18	0.1	0.3	0.333333	0.4	420.647	179.47	1.19	7.143	412
Z167	1	20	0.12	0.3	0.4	0.42	385.487	209.688	1.2315	9.077	169
Z167	2	18	0.07	0.2	0.35	0.27	323.997	122.365	1.2022	3.678	170
Z167	3	19	0.14	0.25	0.56	0.39	354.36	185.765	1.21	4.37	171
Z168	1	16	0.14	0.28	0.5	0.42	435.532	161.353	1.1793	4.757	278
Z168	2	17.5	0.1	0.28	0.357143	0.38	412.854	144.988	1.1179	4.052	291
Z168	3	17	0.15	0.39	0.384615	0.54	440.078	162.1	1.1725	4.751	280
Z169	1	18	0.08	0.18	0.444444	0.26	312.04	109.158	1.1135	3.039	209
Z169	2	19	0.11	0.28	0.392857	0.39	441.218	191.007	1.378	6.58	246
Z169	3	19	0.1	0.24	0.416667	0.34	354.158	148.471	1.3344	4.953	205
Z170	1	20.5	0.12	0.37	0.324324	0.49	372.955	163.189	1.3928	5.682	178
Z170	2	22	0.14	0.4	0.35	0.54	458.866	160.317	1.1121	4.457	220
Z170	3	19	0.11	0.33	0.333333	0.44	394.607	144.782	1.1679	4.227	239
Z171	1	22	0.13	0.35	0.371429	0.48	482.829	199.113	1.3127	6.534	286
Z171	2	23	0.1	0.36	0.277778	0.46	418.88	162.585	1.2355	5.022	289
Z171	3	23.5	0.14	0.33	0.424242	0.47	522.745	215.519	1.3123	7.071	356
Z172	1	20	0.17	0.46	0.369565	0.63	367.62	204.977	1.4299	8.115	239
Z172	2	20	0.11	0.34	0.323529	0.45	283.112	169.397	1.23	6.364	192
Z172	3	19.5	0.12	0.39	0.307692	0.51	31.47	177.36	1.35	7.847	212
Z173	1	20	0.15	0.4	0.375	0.55	493.713	190.414	1.2277	5.844	328
Z173	2	20.5	0.13	0.32	0.40625	0.45	440.866	190.693	1.3768	6.564	345
Z173	3	21	0.13	0.34	0.382353	0.47	505.427	205.831	1.2963	6.67	295
Z174	1	25	0.1	0.32	0.3125	0.42	384.643	135.642	1.1225	3.806	313
Z174	2	24.5	0.1	0.33	0.30303	0.43	460.202	157.629	1.0903	4.297	381
Z174	3	24	0.11	0.33	0.333333	0.44	608.342	197.82	1.0351	5.119	534
Z175	1	23.5	0.1	0.3	0.333333	0.4	372.761	148.036	1.2641	4.678	274
Z175	2	24.5	0.11	0.36	0.305556	0.47	370.801	170.85	1.4666	6.264	258
Z175	3	24.5	0.1	0.38	0.263158	0.48	418.047	181.078	1.3788	6.242	276
Z176	1	22.5	0.13	0.4	0.325	0.53	475.573	195.569	1.309	6.4	326
Z176	2	20.5	0.15	0.37	0.405405	0.52	516.286	197.663	1.2187	6.022	322
Z176	3	23	0.11	0.39	0.282051	0.5	545.291	183.194	1.0694	4.898	401
Z177	1	22	0.14	0.34	0.411765	0.48	439.729	191.09	1.3833	6.608	231
Z177	2	22	0.15	0.35	0.428571	0.5	428.647	180.383	1.251	6.463	215
Z177	3	21	0.13	0.3	0.433333	0.43	401.37	179.647	1.163	6.364	210
Z178	1	25	0.12	0.35	0.342857	0.47	436.1	178.48	1.3027	5.813	251
Z178	2	26	0.15	0.41	0.365854	0.56	483.413	192.366	1.2667	6.092	303
Z178	3	23	0.11	0.33	0.333333	0.44	392.871	155.675	1.2613	4.909	237
Z179	1	22.5	0.12	0.38	0.315789	0.5	435.01	172.622	1.2631	5.451	279
Z179	2	20	0.1	0.31	0.322581	0.41	417.084	155.076	1.1835	4.588	196
Z179	3	22	0.1	0.36	0.277778	0.46	464.528	149.071	1.0215	3.807	292
Z180	1	24	0.17	0.46	0.369565	0.63	561.636	231.291	1.3108	7.58	329
Z180	2	21	0.13	0.39	0.333333	0.52	513.951	174.791	1.0826	4.731	239
Z180	3	22	0.14	0.43	0.325581	0.57	522.475	189.765	1.14	5.746	285
Z181	1	24.5	0.12	0.42	0.285714	0.54	399.776	152.041	1.2106	4.601	261
Z181	2	23	0.12	0.48	0.25	0.6	507.2	191.915	1.2044	5.779	366
Z181	3	23.5	0.15	0.45	0.333333	0.6	528.985	199.5	1.2005	5.987	375
Z182	1	20	0.14	0.39	0.358974	0.53	507.295	208.083	1.3056	6.792	421
Z182	2	23	0.1	0.39	0.25641	0.49	494.946	183.473	1.18	5.412	363
Z182	3	19	0.08	0.25	0.32	0.33	297.567	124.817	1.3352	4.166	271
Z183	1	23	0.12	0.39	0.307692	0.51	346.098	133.64	1.2291	4.106	187
Z183	2	25	0.12	0.38	0.315789	0.5	340.863	138.474	1.2931	4.477	207
Z183	3	26	0.11	0.44	0.25	0.55	394.685	160.551	1.2948	5.197	213
Z184	1	24.5	0.13	0.45	0.288889	0.58	351.261	135.445	1.2274	4.156	241
Z184	2	23	0.12	0.4	0.3	0.52	349.887	154.044	1.4014	5.397	229
Z184	3	22.5	0.1	0.34	0.294118	0.44	303.472	126.508	1.3269	4.197	278
Z185	1	22.5	0.13	0.4	0.325	0.53	421.598	165.183	1.2471	5.15	305
Z185	2	23	0.13	0.41	0.317073	0.54	441.187	198.235	1.4302	7.088	295
Z185	3	21	0.12	0.39	0.307692	0.51	420.746	185.847	1.35	6.475	295
Z186	1	23.5	0.13	0.43	0.302326	0.56	402.498	177.64	1.4048	6.239	286
Z186	2	25	0.11	0.35	0.314286	0.46	360.793	135.428	1.1948	4.045	247
Z186	3	22.5	0.12	0.39	0.307692	0.51	402.392	142.676	1.1286	4.026	304
Z187	1	27	0.13	0.46	0.282609	0.59	473.101	158.791	1.0684	4.241	292
Z187	2	26	0.1	0.44	0.227273	0.54	376.652	141.956	1.1997	4.258	187
Z187	3	26.5	0.05	0.27	0.185185	0.32	261.511	80.8644	0.9843	1.99	142
Z188	1	26.5	0.11	0.42	0.261905	0.53	513.645	176.14	1.0916	4.807	370
Z188	2	27	0.08	0.36	0.222222	0.44	355.748	127.339	1.1394	3.627	249
Z188	3	26.5	0.14	0.31	0.451613	0.45	408.602	177.266	1.3809	6.12	256
Z189	1	24	0.09	0.25	0.36	0.34	446.819	152.897	1.0892	4.163	251
Z189	2	27	0.09	0.33	0.272727	0.42	382.181	124.112	1.0337	3.207	282
Z189	3	26	0.1	0.33	0.30303	0.43	454.863	146.559	1.0256	3.758	330
Z190	1	22	0.1	0.28	0.357143	0.38	399.834	138.06	1.0991	3.794	246
Z190	2	25	0.12	0.33	0.363636	0.45	493.433	176.047	1.1357	4.998	252
Z190	3	25	0.12	0.37	0.324324	0.49	425.488	178.804	1.3376	5.979	199
Z191	1	24.5	0.15	0.35	0.428571	0.5	578.525	205.478	1.1306	5.808	393
Z191	2	23	0.09	0.29	0.310345	0.38	455.889	156.825	1.095	4.293	315
Z191	3	22.5	0.1	0.29	0.344828	0.39	493.414	170.267	1.0984	4.676	395
Z192	1	22	0.1	0.44	0.227273	0.54	472.062	180.239	1.2153	5.476	336
Z192	2	22	0.1	0.38	0.263158	0.48	456.424	174.441	1.2166	5.305	291
Z192	3	21	0.08	0.3	0.266667	0.38	297.337	116.141	1.2433	3.61	199
Z193	1	21	0.12	0.36	0.333333	0.48	582.976	201.153	1.0983	5.523	301
Z193	2	21.5	0.1	0.34	0.294118	0.44	369.241	142.601	1.2293	4.383	255
Z193	3	20.5	0.13	0.4	0.325	0.53	476.472	181.269	1.211	5.488	249
Z194	1	23.5	0.11	0.36	0.305556	0.47	369.079	151.253	1.3045	4.933	216
Z194	2	23	0.1	0.34	0.294118	0.44	329.821	128.296	1.2382	3.971	160
Z194	3	21.5	0.11	0.38	0.289474	0.49	467.133	172.871	1.178	5.091	298
Z195	1	20.5	0.09	0.3	0.3	0.39	429.352	149.948	1.1117	4.167	331
Z195	2	22	0.1	0.31	0.322581	0.41	373.526	138.434	1.1797	4.083	244
Z195	3	21	0.09	0.31	0.290323	0.4	314.393	121.561	1.2308	3.74	190
Z196	1	19.5	0.11	0.36	0.305556	0.47	428.455	159.02	1.1814	4.697	260
Z196	2	18	0.1	0.27	0.37037	0.37	372.945	136.563	1.1656	3.979	192
Z196	3	18	0.12	0.29	0.413793	0.41	394.746	146.64	1.16	4.35	214
Z197	1	17.5	0.14	0.39	0.358974	0.53	435.051	162.086	1.1859	4.806	245
Z197	2	17.5	0.13	0.38	0.342105	0.51	414.763	167.153	1.2828	5.361	226
Z197	3	17.5	0.11	0.3	0.366667	0.41	440.851	144.884	1.0461	3.789	290
Z198	1	18.5	0.12	0.42	0.285714	0.54	383.585	143.965	1.1947	4.3	239
Z198	2	18.5	0.13	0.4	0.325	0.53	421.639	155.973	1.1775	4.591	352
Z198	3	17.5	0.13	0.44	0.295455	0.57	449.509	189.997	1.3454	6.391	282
Z199	1	18.5	0.13	0.4	0.325	0.53	501.189	194.485	1.2352	6.006	308
Z199	2	18	0.13	0.39	0.333333	0.52	504.219	194.556	1.2282	5.974	300
Z199	3	17	0.13	0.37	0.351351	0.5	493.425	183.052	1.1809	5.404	265
Z200	1	21	0.16	0.47	0.340426	0.63	673.088	281.442	1.331	9.365	485
Z200	2	19	0.08	0.28	0.285714	0.36	346.659	135.734	1.2463	4.229	261
Z200	3	20	0.06	0.23	0.26087	0.29	364.416	126.85	1.108	3.514	306
Z201	1	21	0.16	0.37	0.432432	0.53	523.482	226.66	1.3782	7.81	431
Z201	2	21	0.13	0.4	0.325	0.53	466.77	179.899	1.2268	5.518	364
Z201	3	19.5	0.12	0.34	0.352941	0.46	481.136	177.761	1.176	5.226	367
Z202	1	19	0.1	0.38	0.263158	0.48	370.327	147.675	1.2693	4.686	300
Z202	2	17	0.1	0.32	0.3125	0.42	416.48	165.126	1.262	5.21	298
Z202	3	17	0.1	0.31	0.322581	0.41	351.548	143.707	1.3012	4.675	225
Z203	1	19.5	0.13	0.33	0.393939	0.46	496.296	202.883	1.3012	6.6	356
Z203	2	21	0.14	0.38	0.368421	0.52	510.599	195.218	1.217	5.939	438
Z203	3	20	0.1	0.34	0.294118	0.44	374.806	160.583	1.3638	5.475	291
Z204	1	20	0.12	0.35	0.342857	0.47	480.045	187.683	1.2445	5.839	368
Z204	2	20.5	0.14	0.43	0.325581	0.57	367.912	196.183	1.2973	8.325	265
Z204	3	19.5	0.13	0.37	0.351351	0.5	415.647	190.34	1.26	6.74	301
Z205	1	23	0.12	0.47	0.255319	0.59	419.423	164.983	1.2521	5.164	266
Z205	2	22	0.1	0.38	0.263158	0.48	375.246	145.742	1.2363	4.504	246
Z205	3	21	0.1	0.4	0.25	0.5	342.043	133.503	1.2424	4.147	255
Z206	1	20	0.1	0.39	0.25641	0.49	428.447	149.006	1.107	4.124	317
Z206	2	21	0.15	0.45	0.333333	0.6	423.959	177.272	1.331	5.899	259
Z206	3	20.5	0.14	0.41	0.341463	0.55	335.853	143.411	1.3592	4.873	207
Z207	1	24	0.12	0.4	0.3	0.52	374.189	154.507	1.3143	5.077	230
Z207	2	19	0.12	0.32	0.375	0.44	363.247	157.764	1.3825	5.453	215
Z207	3	20	0.13	0.34	0.382353	0.47	403.786	146.517	1.155	4.231	235
Z208	1	22.5	0.15	0.45	0.333333	0.6	438.559	187.48	1.3607	6.378	297
Z208	2	21	0.11	0.36	0.305556	0.47	345.657	120.045	1.1055	3.318	212
Z208	3	22	0.14	0.44	0.318182	0.58	505.806	198.56	1.2496	6.203	331
Z209	1	22.5	0.16	0.44	0.363636	0.6	413.449	185.137	1.4253	6.597	292
Z209	2	20	0.13	0.37	0.351351	0.5	424.145	196.304	1.4732	7.23	257
Z209	3	20.5	0.13	0.34	0.382353	0.47	501.646	200.137	1.2699	6.354	465
Z210	1	21	0.15	0.37	0.405405	0.52	489.791	176.909	1.1497	5.085	285
Z210	2	20	0.14	0.36	0.388889	0.5	481.653	185.547	1.2262	5.688	313
Z210	3	22	0.16	0.44	0.363636	0.6	487.75	198.597	1.2961	6.435	320
Z211	1	24	0.17	0.44	0.386364	0.61	440.537	204.61	1.4784	7.462	259
Z211	2	23.5	0.15	0.48	0.3125	0.63	482.65	217.031	1.4313	7.496	339
Z211	3	23	0.16	0.46	0.347826	0.62	459.74	208.74	1.45	7.46	299
Z212	1	22	0.12	0.37	0.324324	0.49	411.964	141.599	1.0941	3.873	385
Z212	2	19	0.15	0.39	0.384615	0.54	395.945	168.721	1.3564	5.721	272
Z212	3	21.5	0.16	0.42	0.380952	0.58	409.246	170.78	1.3283	5.671	274
Z213	1	21.5	0.13	0.42	0.309524	0.55	442.62	196.247	1.4113	6.924	236
Z213	2	22	0.14	0.39	0.358974	0.53	398.841	164.519	1.313	5.4	233
Z213	3	22	0.14	0.4	0.35	0.54	433.661	190.411	1.3976	6.653	250
Z214	1	20.5	0.12	0.36	0.333333	0.48	378.06	171.829	1.4467	6.215	208
Z214	2	19.5	0.11	0.29	0.37931	0.4	344.703	135.828	1.2543	4.259	202
Z214	3	18.5	0.1	0.29	0.344828	0.39	430.828	152.252	1.1249	4.282	297
Z215	1	18.5	0.06	0.25	0.24	0.31	316.899	108.445	1.0893	2.953	278
Z215	2	18	0.05	0.21	0.238095	0.26	203.439	82.5076	1.291	2.663	247
Z215	3	17.5	0.07	0.2	0.35	0.27	245.74	93.74	1.13	2.76	230
Z216	1	22	0.15	0.47	0.319149	0.62	442.62	152.49	1.0966	4.181	245
Z216	2	21	0.15	0.43	0.348837	0.58	439.614	159.879	1.1576	4.627	320
Z216	3	22.5	0.14	0.48	0.291667	0.62	383.935	161.628	1.34	5.415	194
Z217	1	22	0.14	0.38	0.368421	0.52	377.605	149.29	1.2585	4.697	271
Z217	2	23	0.17	0.49	0.346939	0.66	469.863	165.512	1.1213	4.64	329
Z217	3	22.5	0.14	0.44	0.318182	0.58	362.351	154.753	1.3594	5.259	208
Z218	1	27.5	0.16	0.54	0.296296	0.7	547.889	212.613	1.2352	6.566	323
Z218	2	18	0.12	0.3	0.4	0.42	335.507	126.648	1.2016	3.804	182
Z218	3	21	0.16	0.48	0.333333	0.64	421.369	162.916	1.2307	5.013	272
Z219	1	25	0.15	0.48	0.3125	0.63	382.588	182.116	1.5152	6.898	225
Z219	2	22	0.13	0.42	0.309524	0.55	338.312	148.081	1.3933	5.158	181
Z219	3	20	0.12	0.25	0.48	0.37	262.095	86.6218	1.052	2.278	182
Z220	1	25	0.14	0.43	0.325581	0.57	407.731	177.651	1.3869	6.16	210
Z220	2	22	0.11	0.34	0.323529	0.45	345.719	106.485	0.9804	2.61	214
Z220	3	20	0.08	0.26	0.307692	0.34	309.626	101.25	1.0409	2.635	209
Z221	1	20	0.08	0.3	0.266667	0.38	358.092	129.398	1.0614	2.903	185
Z221	2	23	0.1	0.4	0.25	0.5	499.27	207.797	1.3248	6.882	281
Z221	3	19	0.09	0.32	0.28125	0.41	404.903	149.943	1.1788	4.419	270
Z222	1	26	0.12	0.33	0.363636	0.45	392.158	154.791	1.2564	4.862	258
Z222	2	25	0.1	0.32	0.3125	0.42	359.459	131.453	1.164	3.825	159
Z222	3	26	0.11	0.34	0.323529	0.45	325.838	144.803	1.4146	5.121	175
Z223	1	19	0.13	0.39	0.333333	0.52	458.26	180.577	1.2543	5.662	281
Z223	2	19	0.1	0.34	0.294118	0.44	392.965	136.922	1.1091	3.796	285
Z223	3	19.5	0.11	0.43	0.255814	0.54	513.964	183.095	1.134	5.191	321
Z224	1	24	0.11	0.36	0.305556	0.47	489.872	199.521	1.2964	6.467	391
Z224	2	23	0.1	0.33	0.30303	0.43	402.984	169.992	1.3427	5.706	267
Z224	3	23.5	0.12	0.32	0.375	0.44	420.46	177.74	1.32	5.93	310
Z225	1	20	0.1	0.37	0.27027	0.47	467.647	158.303	1.0775	4.264	351
Z225	2	19	0.1	0.37	0.27027	0.47	337.353	141.75	1.3375	4.74	184
Z225	3	20	0.12	0.4	0.3	0.52	477.897	156.588	1.043	4.083	218
Z226	1	20	0.11	0.3	0.366667	0.41	401.896	164.507	1.3029	5.359	171
Z226	2	19	0.1	0.3	0.333333	0.4	480.037	151.1	1.0019	3.785	265
Z226	3	20.5	0.12	0.3	0.4	0.42	459.435	177.882	1.2324	5.481	191
Z227	1	18	0.08	0.23	0.347826	0.31	430.16	134.426	0.9947	3.343	259
Z227	2	17.5	0.09	0.19	0.473684	0.28	343.645	121.784	1.1281	3.434	180
Z227	3	16.5	0.08	0.2	0.4	0.28	315.335	109.488	1.1052	3.025	133
Z228	1	17.5	0.11	0.37	0.297297	0.48	471.975	159.059	1.0727	4.266	269
Z228	2	20	0.1	0.38	0.263158	0.48	303.798	104.621	1.0962	2.867	185
Z228	3	18	0.08	0.3	0.266667	0.38	337.556	121.703	1.1476	3.492	248
Z229	1	23	0.16	0.4	0.4	0.56	560.707	207.929	1.1804	6.136	302
Z229	2	22	0.12	0.34	0.352941	0.46	482.277	195.183	1.2882	6.286	456
Z229	3	20	0.11	0.26	0.423077	0.37	426.233	144.917	1.0822	3.921	326
Z230	1	18	0.1	0.33	0.30303	0.43	396.587	146.842	1.1786	4.327	210
Z230	2	19	0.14	0.36	0.388889	0.5	435.923	172.298	1.2581	5.419	263
Z230	3	19	0.07	0.23	0.304348	0.3	287.935	84.196	0.9308	1.959	221
Z231	1	19	0.13	0.38	0.342105	0.51	453.127	179.19	1.2588	5.639	296
Z231	2	20	0.09	0.38	0.236842	0.47	345.768	132.732	1.2219	4.055	271
Z231	3	20	0.14	0.38	0.368421	0.52	406.493	188.964	1.4797	6.99	350
Z232	1	20	0.1	0.32	0.3125	0.42	416.425	229.574	1.4548	7.072	490
Z232	2	18	0.09	0.29	0.310345	0.38	372.647	180.647	1.43	6.647	432
Z232	3	19	0.11	0.33	0.333333	0.44	385.647	195.647	1.39	6.67	450
Z233	1	16	0.09	0.25	0.36	0.34	449.946	151.535	1.072	4.061	264
Z233	2	17	0.08	0.25	0.32	0.33	354.613	137.969	1.2384	4.272	250
Z233	3	15	0.08	0.25	0.32	0.33	306.587	118.359	1.2289	3.636	182
Z234	1	20	0.11	0.33	0.333333	0.44	479.883	168.188	1.1156	4.691	323
Z234	2	19	0.12	0.28	0.428571	0.4	546.542	184.555	1.0749	4.959	286
Z234	3	19	0.13	0.3	0.433333	0.43	676.797	224.078	1.0539	5.904	397
Z235	1	19	0.12	0.34	0.352941	0.46	466.131	163.117	1.1139	4.542	258
Z235	2	18.5	0.12	0.34	0.352941	0.46	417.724	157.659	1.2014	4.735	229
Z235	3	18.5	0.13	0.34	0.382353	0.47	533.924	194.604	1.1602	5.644	317
Z236	1	17	0.13	0.35	0.371429	0.48	419.482	168.527	1.2788	5.388	279
Z236	2	19	0.1	0.35	0.285714	0.45	333.795	134.22	1.2799	4.295	183
Z236	3	18	0.1	0.29	0.344828	0.39	444.418	142.834	1.023	3.653	241
Z237	1	20.5	0.12	0.31	0.387097	0.43	408.201	138.514	1.0801	3.74	256
Z237	2	19	0.14	0.3	0.466667	0.44	447.883	170.297	1.2103	5.153	313
Z237	3	19	0.13	0.32	0.40625	0.45	451.249	179.111	1.2634	5.657	368
Z238	1	21.5	0.14	0.41	0.341463	0.55	477.011	177.337	1.1834	5.246	330
Z238	2	23	0.15	0.39	0.384615	0.54	538.921	197.166	1.1645	5.74	307
Z238	3	22	0.13	0.41	0.317073	0.54	461.841	194.148	1.3381	6.495	258
Z239	1	19	0.12	0.35	0.342857	0.47	472.361	171.593	1.1563	4.96	234
Z239	2	20.5	0.15	0.4	0.375	0.55	456.875	190.132	1.3247	6.297	326
Z239	3	21	0.11	0.37	0.297297	0.48	360.032	128.358	1.1348	3.642	279
Z240	1	17	0.11	0.32	0.34375	0.43	347.705	130.992	1.1992	3.927	166
Z240	2	20	0.12	0.32	0.375	0.44	370.704	162.424	1.3947	5.663	207
Z240	3	19	0.13	0.32	0.40625	0.45	373.578	151.886	1.2942	4.914	140
Z241	1	19	0.11	0.28	0.392857	0.39	374.254	129.776	1.408	6.384	298
Z241	2	18	0.1	0.22	0.454545	0.32	254.995	160.143	1.2351	4.857	231
Z241	3	18.5	0.12	0.26	0.461538	0.38	265.472	144.75	1.35	5.36	250
Z242	1	21	0.12	0.42	0.285714	0.54	340.587	155.272	1.4512	5.633	196
Z242	2	22	0.11	0.41	0.268293	0.52	371.61	156.785	1.343	5.264	236
Z242	3	21	0.1	0.32	0.3125	0.42	326.603	138.3	1.3479	4.66	232
Z243	1	18	0.12	0.35	0.342857	0.47	544.168	179.317	1.0489	4.702	340
Z243	2	19	0.12	0.43	0.27907	0.55	529.271	181.691	1.0927	4.963	334
Z243	3	20	0.12	0.33	0.363636	0.45	473.625	188.23	1.265	5.953	258
Z244	1	19	0.12	0.32	0.375	0.44	363.408	156.013	1.3665	5.33	228
Z244	2	21	0.12	0.35	0.342857	0.47	399.689	161.568	1.2867	5.197	287
Z244	3	18	0.09	0.25	0.36	0.34	220.345	98.0961	1.2408	3.423	133
Z245	1	18	0.09	0.22	0.409091	0.31	290.911	114.725	1.3286	3.478	195
Z245	2	21	0.13	0.41	0.317073	0.54	524.321	197.883	1.2013	5.943	363
Z245	3	20	0.1	0.32	0.3125	0.42	356.287	139.737	1.2484	4.361	257
Z246	1	18	0.1	0.3	0.333333	0.4	449.205	179.085	1.269	5.682	340
Z246	2	18	0.13	0.38	0.342105	0.51	449.214	201.549	1.4282	7.196	299
Z246	3	18	0.12	0.3	0.4	0.42	431.6	165.407	1.2199	5.044	271
Z247	1	19.5	0.11	0.31	0.354839	0.42	451.233	201.522	1.4216	7.162	267
Z247	2	18	0.1	0.25	0.4	0.35	419.185	174.434	1.3246	5.776	265
Z247	3	19	0.1	0.31	0.322581	0.41	399.931	174.862	1.3918	6.084	243
Z248	1	18	0.12	0.3	0.4	0.42	478.562	187.91	1.2499	5.872	287
Z248	2	18	0.14	0.32	0.4375	0.46	458.372	195.489	1.3575	6.635	287
Z248	3	20	0.15	0.4	0.375	0.55	560.579	203.762	1.157	5.894	374
Z249	1	18	0.11	0.34	0.323529	0.45	392.044	153.288	1.2446	4.769	246
Z249	2	21	0.12	0.39	0.307692	0.51	643.972	217.312	1.0742	5.836	368
Z249	3	19	0.08	0.26	0.307692	0.34	325.257	113.753	1.1132	3.166	208
Z250	1	18	0.12	0.34	0.352941	0.46	453.254	160.814	1.1294	4.54	287
Z250	2	20	0.11	0.45	0.244444	0.56	312.521	127.487	1.2985	4.139	153
Z250	3	20.5	0.11	0.43	0.255814	0.54	263.186	118.658	1.4351	4.257	118
Z251	1	21.5	0.1	0.35	0.285714	0.45	357.322	124.644	1.1104	3.46	251
Z251	2	20.5	0.13	0.43	0.302326	0.56	409.63	156.783	1.2183	4.775	221
Z251	3	20	0.12	0.33	0.363636	0.45	317.999	130.699	1.3083	4.275	236
Z252	1	21	0.12	0.34	0.352941	0.46	377.143	165.242	1.3946	5.761	256
Z252	2	21	0.13	0.39	0.333333	0.52	469.879	175.955	1.192	5.243	271
Z252	3	20	0.1	0.28	0.357143	0.38	431.229	150.636	1.1119	4.187	290
Z253	1	20	0.12	0.33	0.363636	0.45	428.799	181.668	1.3486	6.125	283
Z253	2	19	0.1	0.26	0.384615	0.36	351.077	122.041	1.1065	3.376	230
Z253	3	18	0.14	0.37	0.378378	0.51	466.773	173.842	1.1855	5.152	263
Z254	1	20	0.12	0.39	0.307692	0.51	449.177	205.4	1.4556	7.474	267
Z254	2	20	0.12	0.38	0.315789	0.5	470.658	161.879	1.0948	4.431	267
Z254	3	19.5	0.11	0.37	0.297297	0.48	460.345	185.478	1.31	5.647	255
Z255	1	19	0.1	0.37	0.27027	0.47	488.222	177.576	1.1578	5.14	349
Z255	2	19	0.09	0.3	0.3	0.39	399.699	142.782	1.1371	4.059	280
Z255	3	19	0.11	0.33	0.333333	0.44	426.108	168.355	1.2576	5.293	359
Z256	1	18	0.13	0.41	0.317073	0.54	399.506	165.313	1.3171	5.444	196
Z256	2	18	0.14	0.36	0.388889	0.5	398.041	155.419	1.2429	4.829	301
Z256	3	17	0.09	0.25	0.36	0.34	300.155	113.064	1.199	3.389	180
Z257	1	18	0.11	0.36	0.305556	0.47	559.436	217.18	1.2357	6.709	415
Z257	2	21	0.17	0.46	0.369565	0.63	508.143	215.634	1.3508	7.282	321
Z257	3	19	0.05	0.2	0.25	0.25	354.138	122.891	1.1046	3.394	437
Z258	1	17.5	0.13	0.36	0.361111	0.49	368.919	146.63	1.2652	4.638	180
Z258	2	17	0.13	0.36	0.361111	0.49	417.305	151.895	1.1586	4.4	263
Z258	3	17.5	0.12	0.38	0.315789	0.5	380.824	139.672	1.1674	4.076	255
Z259	1	19.5	0.11	0.35	0.314286	0.46	388.946	137.659	1.1266	3.877	193
Z259	2	19	0.11	0.34	0.323529	0.45	478.719	161.073	1.071	4.313	265
Z259	3	19	0.11	0.33	0.333333	0.44	440.242	158.099	1.1431	4.518	236
Z260	1	18.5	0.1	0.29	0.344828	0.39	501.801	162.861	1.0331	4.206	197
Z260	2	19	0.1	0.3	0.333333	0.4	337.889	166.421	1.5678	6.523	219
Z260	3	17.5	0.06	0.21	0.285714	0.27	340.427	99.7959	0.9331	2.328	158
Z261	1	21	0.1	0.41	0.243902	0.51	373.818	150.848	1.2845	4.844	173
Z261	2	20	0.07	0.28	0.25	0.35	220.523	103.296	1.491	3.85	102
Z261	3	18.5	0.06	0.16	0.375	0.22	169.072	73.079	1.0621	1.409	85
Z262	1	18	0.14	0.32	0.4375	0.46	345.84	158.096	1.4551	5.751	163
Z262	2	19	0.15	0.41	0.365854	0.56	439.96	180.039	1.3026	5.863	163
Z262	3	19.5	0.16	0.36	0.444444	0.52	496.224	180.507	1.1579	5.225	229
Z263	1	18	0.15	0.36	0.416667	0.51	463.41	200.285	1.3757	6.888	197
Z263	2	19	0.14	0.33	0.424242	0.47	336.688	154.168	1.4575	5.618	140
Z263	3	18	0.14	0.31	0.451613	0.45	450.005	180.792	1.2788	5.78	173

## Sheet: V2 Stage
Varieties	Repetition	Shoot length (cm)	Root dry weight (mg)	Shoot dry weight (mg)	RDW/SDW (mg)	Total plant biomass (mg)	Total root length(cm)	Surface area (cm2)	Average diameter (mm)	Root Volume (cm3)	Branching number
Z001	1	25	0.17	0.6	0.283333	0.77	624.275	292.656	1.246	8.051	458
Z001	2	22.5	0.13	0.53	0.245283	0.66	453.858	276.891	1.2406	5.486	375
Z001	3	22	0.12	0.48	0.25	0.6	583.873	285.584	1.2393	6.467	446
Z002	1	24	0.1	0.38	0.263158	0.48	567.476	286.475	1.2932	6.475	487
Z002	2	26.5	0.2	0.59	0.338983	0.79	632.116	258.608	1.3023	8.419	420
Z002	3	24.5	0.28	0.62	0.451613	0.9	850.864	312.969	1.1708	9.161	505
Z003	1	25.5	0.28	0.64	0.4375	0.92	778.875	300.978	1.23	9.255	462
Z003	2	24	0.27	0.67	0.402985	0.94	874.472	324.656	1.1818	9.592	502
Z003	3	24.5	0.27	0.66	0.409091	0.93	825.235	315.342	1.2132	9.315	478
Z004	1	23	0.15	0.43	0.348837	0.58	699.309	286.978	1.192	5.572	361
Z004	2	23	0.18	0.44	0.409091	0.62	747.775	250.648	1.0669	6.686	434
Z004	3	24	0.24	0.49	0.489796	0.73	999.766	321.851	1.0247	8.245	481
Z005	1	25	0.2	0.5	0.4	0.7	632.784	266.508	1.3406	8.932	457
Z005	2	23	0.14	0.38	0.368421	0.52	535.262	214.982	1.2785	6.871	475
Z005	3	24	0.16	0.39	0.410256	0.55	536.328	226.228	1.3427	7.594	364
Z006	1	22	0.24	0.57	0.421053	0.81	661.371	244.635	1.1774	7.201	374
Z006	2	21	0.24	0.49	0.489796	0.73	565.265	222.79	1.2546	6.988	323
Z006	3	20	0.15	0.47	0.319149	0.62	509.203	221.093	1.1753	6.44	265
Z007	1	24	0.2	0.57	0.350877	0.77	628.912	260.086	1.3164	8.559	310
Z007	2	24	0.19	0.57	0.333333	0.76	542.159	233.899	1.3733	8.03	325
Z007	3	24	0.18	0.52	0.346154	0.7	638.99	242.26	1.2068	7.309	319
Z008	1	24	0.17	0.55	0.309091	0.72	603.838	230.119	1.2131	6.979	367
Z008	2	23.8	0.18	0.54	0.333333	0.72	769.735	272.049	1.125	7.651	498
Z008	3	24	0.14	0.42	0.333333	0.56	612.785	202.557	1.0522	5.328	361
Z009	1	27	0.22	0.58	0.37931	0.8	684.986	267.65	1.2438	8.322	497
Z009	2	30	0.19	0.52	0.365385	0.71	674.163	243.946	1.1518	7.024	392
Z009	3	28	0.18	0.48	0.375	0.66	551.057	220.794	1.2754	7.04	308
Z010	1	27	0.22	0.55	0.4	0.77	675.496	229.46	1.0813	6.203	405
Z010	2	27	0.2	0.47	0.425532	0.67	720.31	237.287	1.0486	6.22	365
Z010	3	27	0.2	0.45	0.444444	0.65	529.916	176.362	1.0594	4.671	352
Z011	1	24	0.21	0.45	0.466667	0.66	624.237	227.683	1.161	6.608	505
Z011	2	24	0.24	0.57	0.421053	0.81	865.647	270.877	0.9961	6.745	515
Z011	3	24	0.2	0.47	0.425532	0.67	614.76	269.372	1.3948	9.393	394
Z012	1	25.5	0.22	0.47	0.468085	0.69	619.236	230.258	1.1836	6.813	402
Z012	2	25.5	0.21	0.42	0.5	0.63	604.362	212.003	1.1166	5.918	301
Z012	3	26	0.26	0.51	0.509804	0.77	666.817	276.212	1.3185	9.105	365
Z013	1	24.5	0.22	0.63	0.349206	0.85	694.6	316.464	1.4502	11.474	436
Z013	2	24.5	0.24	0.61	0.393443	0.85	592.974	238.971	1.1218	9.475	384
Z013	3	24	0.23	0.6	0.383333	0.83	641.345	285.528	1.3137	10.4331	415
Z014	1	24	0.15	0.4	0.375	0.55	425.549	190.748	1.4268	6.804	354
Z014	2	24.5	0.24	0.56	0.428571	0.8	656.841	272.648	1.3213	9.006	390
Z014	3	25	0.2	0.49	0.408163	0.69	517.774	209.454	1.2877	6.743	333
Z015	1	22.5	0.24	0.59	0.40678	0.83	674.652	289.36	1.3652	9.876	421
Z015	2	23	0.23	0.51	0.45098	0.74	671.861	252.299	1.1953	7.539	492
Z015	3	23	0.23	0.52	0.442308	0.75	593.836	251.755	1.3495	8.493	438
Z016	1	28	0.2	0.55	0.363636	0.75	651.795	235.63	1.1507	6.779	420
Z016	2	29.5	0.23	0.65	0.353846	0.88	695.432	262.661	1.2022	7.895	526
Z016	3	30	0.22	0.65	0.338462	0.87	613.425	239.874	1.2447	7.464	364
Z017	1	25.5	0.26	0.61	0.42623	0.87	698.083	259.452	1.183	7.674	441
Z017	2	25	0.23	0.54	0.425926	0.77	595.691	228.266	1.2197	6.961	378
Z017	3	22	0.18	0.45	0.4	0.63	594.217	201.061	1.077	5.414	336
Z018	1	25	0.22	0.5	0.44	0.72	745.553	271.71	1.1601	7.88	493
Z018	2	24.5	0.22	0.52	0.423077	0.74	714.224	260.617	1.1615	7.568	416
Z018	3	24	0.21	0.55	0.381818	0.76	634.719	246.274	1.2351	7.604	448
Z019	1	24	0.21	0.59	0.355932	0.8	514.614	233.715	1.4456	8.447	381
Z019	2	24.5	0.27	0.57	0.473684	0.84	577.104	282.244	1.5568	10.985	368
Z019	3	24.3	0.2	0.46	0.434783	0.66	522.323	220.363	1.3429	7.398	380
Z020	1	30	0.2	0.48	0.416667	0.68	568.14	236.157	1.3231	7.812	314
Z020	2	29.5	0.23	0.55	0.418182	0.78	708.052	260.964	1.1732	7.654	394
Z020	3	30	0.18	0.55	0.327273	0.73	513.839	228.465	1.1675	6.501	285
Z021	1	27.5	0.25	0.61	0.409836	0.86	600.46	289.646	1.5354	11.118	408
Z021	2	28	0.22	0.57	0.385965	0.79	626.373	265.501	1.3492	8.955	461
Z021	3	27	0.18	0.47	0.382979	0.65	566.89	235.005	1.3196	7.753	399
Z022	1	24.5	0.2	0.47	0.425532	0.67	556.773	231.786	1.3251	7.679	364
Z022	2	27	0.19	0.51	0.372549	0.7	638.429	228.355	1.1385	6.5	449
Z022	3	26	0.22	0.5	0.44	0.72	661.621	294.237	1.4156	10.413	452
Z023	1	26.5	0.21	0.43	0.488372	0.64	719.098	266.873	1.1813	7.882	560
Z023	2	25	0.23	0.54	0.425926	0.77	741.091	308.819	1.3264	10.241	620
Z023	3	25.5	0.23	0.53	0.433962	0.76	691.624	288.777	1.3291	9.595	493
Z024	1	28.5	0.22	0.52	0.423077	0.74	685.241	309.123	1.4359	11.097	480
Z024	2	28	0.22	0.52	0.423077	0.74	631.685	317.765	1.6012	12.72	371
Z024	3	23	0.17	0.48	0.354167	0.65	268.01	304.719	1.6	5.389	369
Z025	1	29.5	0.2	0.56	0.357143	0.76	542.645	242.927	1.425	8.654	371
Z025	2	29.5	0.19	0.52	0.365385	0.71	513.36	205.958	1.153	6.36	337
Z025	3	28	0.19	0.46	0.413043	0.65	646.744	225.528	1.11	6.258	386
Z026	1	25	0.21	0.53	0.396226	0.74	598.085	276.712	1.1036	7.635	452
Z026	2	24.5	0.16	0.52	0.307692	0.68	601.2	228.298	1.2087	6.899	442
Z026	3	25.5	0.18	0.49	0.367347	0.67	599.31	193.852	1.0296	4.99	418
Z027	1	24	0.14	0.4	0.35	0.54	480.313	166.681	1.1046	4.603	318
Z027	2	23	0.19	0.46	0.413043	0.65	637.487	247.653	1.2366	7.656	316
Z027	3	23.5	0.18	0.47	0.382979	0.65	714.476	269.386	1.2002	8.083	392
Z028	1	27	0.17	0.55	0.309091	0.72	603.729	205.478	1.0834	5.565	358
Z028	2	28.5	0.18	0.56	0.321429	0.74	602.921	202.24	1.0677	5.398	331
Z028	3	28	0.16	0.51	0.313725	0.67	537.863	191.038	1.1306	5.4	428
Z029	1	26	0.12	0.42	0.285714	0.54	563.425	168.434	0.9516	4.007	341
Z029	2	27	0.11	0.34	0.323529	0.45	375.724	129.026	1.0931	3.526	240
Z029	3	28	0.17	0.48	0.354167	0.65	644.578	219.889	1.0859	5.969	362
Z030	1	30	0.21	0.55	0.381818	0.76	689.254	253.485	1.1706	7.419	395
Z030	2	29.5	0.16	0.41	0.390244	0.57	515.225	192.188	1.1874	5.705	276
Z030	3	28	0.17	0.41	0.414634	0.58	524.481	195.428	1.1861	5.795	378
Z031	1	30	0.17	0.55	0.309091	0.72	621.969	245.11	1.2544	7.687	405
Z031	2	31	0.15	0.5	0.3	0.65	592.661	223.146	1.1985	6.686	395
Z031	3	29	0.15	0.4	0.375	0.55	539.544	203.846	1.2026	6.129	429
Z032	1	29	0.13	0.43	0.302326	0.56	493.317	186.487	1.2033	5.61	429
Z032	2	27	0.15	0.47	0.319149	0.62	543.768	198.63	1.1627	5.774	478
Z032	3	28.5	0.2	0.47	0.425532	0.67	551.664	240.601	1.3883	8.35	427
Z033	1	20	0.17	0.34	0.5	0.51	473.104	214.534	1.4434	7.741	365
Z033	2	21	0.2	0.36	0.555556	0.56	546.336	247.453	1.4417	8.919	408
Z033	3	20	0.21	0.42	0.5	0.63	584.887	253.219	1.3781	8.724	423
Z034	1	21	0.19	0.45	0.422222	0.64	573.224	237.095	1.3166	7.804	385
Z034	2	20	0.15	0.48	0.3125	0.63	629.984	251.714	1.1571	8.728	478
Z034	3	18	0.16	0.3	0.533333	0.46	522.751	206.61	1.2581	6.498	298
Z035	1	24	0.19	0.47	0.404255	0.66	589.768	247.232	1.3344	8.247	382
Z035	2	23	0.19	0.45	0.422222	0.64	699.291	254.159	1.1569	7.351	425
Z035	3	23	0.17	0.42	0.404762	0.59	711.788	251.935	1.1267	7.096	407
Z036	1	24	0.22	0.6	0.366667	0.82	687.466	262.863	1.2171	7.998	316
Z036	2	23.5	0.14	0.5	0.28	0.64	497.989	183.806	1.1749	5.399	369
Z036	3	23	0.2	0.5	0.4	0.7	573.412	222.575	1.2356	6.875	261
Z037	1	26	0.21	0.49	0.428571	0.7	825.09	284.751	1.0985	7.82	532
Z037	2	27	0.18	0.45	0.4	0.63	681.484	272.351	1.2721	8.662	474
Z037	3	23	0.16	0.36	0.444444	0.52	691.18	238.675	1.0992	6.559	487
Z038	1	27	0.24	0.64	0.375	0.88	675.183	220.456	1.0393	5.728	302
Z038	2	25	0.18	0.48	0.375	0.66	590.719	190.364	1.0258	4.882	242
Z038	3	24	0.17	0.5	0.34	0.67	481.983	194.618	1.2853	6.254	215
Z039	1	23	0.25	0.65	0.384615	0.9	768.096	305.681	1.2668	9.681	398
Z039	2	26	0.22	0.6	0.366667	0.82	647.753	279.604	1.374	9.604	381
Z039	3	23	0.19	0.61	0.311475	0.8	591.443	244.918	1.3181	8.071	340
Z040	1	26.5	0.13	0.49	0.265306	0.62	513.245	191.55	1.188	5.689	323
Z040	2	27	0.23	0.49	0.469388	0.72	654.258	257.201	1.2513	8.046	353
Z040	3	26.5	0.22	0.54	0.407407	0.76	566.162	235.424	1.3236	7.79	386
Z041	1	25.5	0.17	0.5	0.34	0.67	440.018	207.263	1.4993	7.769	277
Z041	2	23.5	0.24	0.54	0.444444	0.78	452.002	255.866	1.8019	11.526	362
Z041	3	24.5	0.23	0.47	0.489362	0.7	557.128	241.806	1.3815	8.352	332
Z042	1	22	0.21	0.57	0.368421	0.78	528.45	199.271	1.2003	5.98	393
Z042	2	20	0.21	0.58	0.362069	0.79	551.44	184.78	1.0666	4.927	401
Z042	3	24.5	0.24	0.6	0.4	0.84	611.297	236.114	1.2295	7.257	394
Z043	1	26	0.17	0.39	0.435897	0.56	630.341	217.194	1.0968	5.955	438
Z043	2	26.5	0.16	0.37	0.432432	0.53	558.937	181.877	1.0358	4.71	420
Z043	3	25	0.21	0.42	0.5	0.63	751.703	254.71	1.0786	6.868	472
Z044	1	26.5	0.25	0.58	0.431034	0.83	851.487	268.301	1.003	6.728	564
Z044	2	25	0.24	0.56	0.428571	0.8	773.962	276.06	1.1354	7.836	477
Z044	3	26	0.16	0.58	0.275862	0.74	571.689	219.857	1.2241	6.728	388
Z045	1	25.5	0.25	0.68	0.367647	0.93	650.298	342.974	1.6788	11.395	526
Z045	2	25	0.23	0.6	0.383333	0.83	668.284	268.213	1.2775	8.566	469
Z045	3	25	0.22	0.56	0.392857	0.78	663.576	252.587	1.2354	7.957	451
Z046	1	30	0.19	0.58	0.327586	0.77	609.051	219.014	1.1446	6.267	345
Z046	2	28	0.16	0.5	0.32	0.66	600.494	199.607	1.3639	6.851	317
Z046	3	30	0.25	0.64	0.390625	0.89	753.837	285.151	1.2041	8.583	437
Z047	1	30.5	0.21	0.56	0.375	0.77	806.092	272.637	1.0766	7.338	499
Z047	2	29	0.21	0.5	0.42	0.71	668.53	243.726	1.1605	7.071	407
Z047	3	28	0.17	0.57	0.298246	0.74	585.439	220.249	1.1975	6.594	386
Z048	1	16.5	0.07	0.19	0.368421	0.26	530.883	140.022	0.8396	2.939	430
Z048	2	15.5	0.07	0.16	0.4375	0.23	484.901	139.798	0.9177	3.207	390
Z048	3	14	0.06	0.14	0.428571	0.2	440.788	125.245	0.6878	2.638	379
Z049	1	28	0.16	0.47	0.340426	0.63	530.885	184.989	1.1092	5.13	257
Z049	2	29.5	0.19	0.61	0.311475	0.8	569.766	179.087	1.0005	4.479	253
Z049	3	29	0.22	0.59	0.372881	0.81	616.556	255.526	1.3192	8.427	315
Z050	1	22	0.15	0.4	0.375	0.55	581.013	187.239	1.0258	4.802	293
Z050	2	22	0.19	0.41	0.463415	0.6	656.17	253.806	1.2312	7.812	360
Z050	3	23	0.21	0.47	0.446809	0.68	661.678	221.555	1.0658	5.903	342
Z051	1	26	0.19	0.51	0.372549	0.7	629.051	219.971	1.1131	6.121	456
Z051	2	25	0.18	0.47	0.382979	0.65	553.722	198.225	1.1395	5.647	403
Z051	3	24	0.19	0.48	0.395833	0.67	698.545	258.684	1.1788	7.623	467
Z052	1	26	0.2	0.52	0.384615	0.72	622.251	218.332	1.1169	6.096	431
Z052	2	28	0.18	0.52	0.346154	0.7	626.142	200.034	1.0169	5.085	309
Z052	3	23	0.14	0.41	0.341463	0.55	557.656	177.345	1.0123	4.488	334
Z053	1	23	0.22	0.49	0.44898	0.71	757.957	231.24	0.9711	5.614	522
Z053	2	23	0.17	0.49	0.346939	0.66	674.162	228.59	1.0793	6.168	394
Z053	3	23	0.17	0.41	0.414634	0.58	661.013	233.809	1.1259	6.581	403
Z054	1	30	0.21	0.48	0.4375	0.69	770.111	285.113	1.1785	8.4	608
Z054	2	29.5	0.21	0.48	0.4375	0.69	540.702	255.851	1.5062	9.634	391
Z054	3	30	0.17	0.4	0.425	0.57	696.895	246.172	1.1244	6.92	588
Z055	1	27	0.17	0.56	0.303571	0.73	580.286	223.628	1.2267	6.858	331
Z055	2	27	0.21	0.51	0.411765	0.72	534.224	207.3	1.2352	6.401	284
Z055	3	26	0.21	0.44	0.477273	0.65	585.811	195.397	1.0617	5.186	332
Z056	1	24	0.23	0.55	0.418182	0.78	706.015	252.765	1.1396	7.201	414
Z056	2	25	0.22	0.55	0.4	0.77	663.327	258.599	1.2409	8.023	429
Z056	3	24	0.21	0.48	0.4375	0.69	718.84	258.691	1.1455	7.408	448
Z057	1	27	0.18	0.55	0.327273	0.73	470.708	208.349	1.4089	7.339	325
Z057	2	27	0.14	0.45	0.311111	0.59	533.818	200.567	1.196	5.997	262
Z057	3	27	0.21	0.47	0.446809	0.68	522.66	198.855	1.2111	6.021	288
Z058	1	27	0.21	0.63	0.333333	0.84	695.729	214.149	0.9798	5.245	357
Z058	2	28	0.23	0.64	0.359375	0.87	608.967	227.175	1.1875	6.744	364
Z058	3	27.7	0.22	0.63	0.349206	0.85	661.984	218.465	1.0821	5.921	359
Z059	1	27	0.12	0.35	0.342857	0.47	416.909	104.453	0.7975	2.083	191
Z059	2	23	0.12	0.4	0.3	0.52	411.992	164.984	1.2747	5.258	230
Z059	3	24	0.15	0.46	0.326087	0.61	431.953	134.73	0.9928	3.344	235
Z060	1	27	0.24	0.53	0.45283	0.77	528.204	236.843	1.4273	8.451	265
Z060	2	27	0.18	0.45	0.4	0.63	486.162	187.523	1.2278	5.756	238
Z060	3	25	0.16	0.39	0.410256	0.55	467.691	175.64	1.1887	4.002	252
Z061	1	29.5	0.23	0.6	0.383333	0.83	932.704	340.476	1.162	9.891	759
Z061	2	27	0.18	0.56	0.321429	0.74	754.125	274.2	1.1574	7.934	604
Z061	3	26	0.13	0.45	0.288889	0.58	504.894	181.325	1.1495	5.182	368
Z062	1	30	0.21	0.6	0.35	0.81	573.836	221.529	1.2288	6.806	358
Z062	2	30	0.14	0.43	0.325581	0.57	406.45	154.729	1.2118	4.687	269
Z062	3	30	0.15	0.46	0.326087	0.61	493.697	167.016	1.0768	4.496	276
Z063	1	28	0.14	0.5	0.28	0.64	542.778	167.691	0.9834	4.123	370
Z063	2	30	0.19	0.6	0.316667	0.79	492.045	193.593	1.2524	6.061	335
Z063	3	29	0.16	0.49	0.326531	0.65	445.769	164.804	1.1768	4.849	248
Z064	1	29	0.11	0.48	0.229167	0.59	378.179	132.429	1.1146	3.69	236
Z064	2	29	0.14	0.52	0.269231	0.66	397.729	156.85	1.2553	4.922	315
Z064	3	28	0.14	0.54	0.259259	0.68	453.423	171.886	1.2067	5.185	384
Z065	1	25.5	0.27	0.64	0.421875	0.91	715.433	303.567	1.3506	10.25	444
Z065	2	24	0.19	0.47	0.404255	0.66	568.232	250.569	1.4036	8.793	361
Z065	3	23	0.19	0.48	0.395833	0.67	531.092	261.115	1.565	10.216	401
Z066	1	20	0.2	0.42	0.47619	0.62	576.775	273.763	1.5108	10.34	385
Z066	2	22	0.18	0.39	0.461538	0.57	576.663	219.933	1.214	6.675	454
Z066	3	19	0.17	0.37	0.459459	0.54	638.782	241.785	1.2048	7.283	391
Z067	1	22	0.11	0.32	0.34375	0.43	573.604	189.131	1.0495	4.963	409
Z067	2	23.5	0.17	0.52	0.326923	0.69	818.634	244.9	0.9522	5.83	397
Z067	3	25	0.18	0.58	0.310345	0.76	725.981	252.441	1.1068	6.985	451
Z068	1	21.5	0.26	0.51	0.509804	0.77	689.663	258.812	1.1945	7.729	367
Z068	2	21.5	0.25	0.54	0.462963	0.79	612.567	246.025	1.2784	7.863	377
Z068	3	21	0.24	0.49	0.489796	0.73	717.242	286.033	1.2694	9.077	466
Z069	1	26	0.21	0.57	0.368421	0.78	690.156	222.107	1.2976	8.449	411
Z069	2	25	0.18	0.44	0.409091	0.62	534.89	200.718	1.1945	5.994	343
Z069	3	24	0.15	0.38	0.394737	0.53	600.58	165.771	0.8786	3.641	375
Z070	1	22.5	0.28	0.58	0.482759	0.86	896.98	362.255	1.2855	11.642	665
Z070	2	21.5	0.24	0.48	0.5	0.72	717.217	303.524	1.3471	10.222	559
Z070	3	21	0.26	0.52	0.5	0.78	798.346	336.356	1.3254	10.94	598
Z071	1	24.5	0.18	0.59	0.305085	0.77	615.997	238.171	1.2307	7.328	448
Z071	2	25	0.21	0.66	0.318182	0.87	702.614	320.82	1.3049	9.466	456
Z071	3	23	0.17	0.49	0.346939	0.66	605.83	273.723	1.2779	8.065	434
Z072	1	28	0.2	0.54	0.37037	0.74	578.74	221.925	1.2206	6.772	405
Z072	2	28.5	0.2	0.61	0.327869	0.81	683.835	242.071	1.1268	6.819	412
Z072	3	28	0.17	0.5	0.34	0.67	749.79	223.899	0.9505	5.321	413
Z073	1	28	0.15	0.52	0.288462	0.67	636.386	214.654	1.0737	5.762	442
Z073	2	27	0.11	0.45	0.244444	0.56	607.269	194.129	1.1993	5.731	431
Z073	3	27.5	0.13	0.46	0.282609	0.59	636.111	206.211	1.0319	5.32	494
Z074	1	26	0.18	0.52	0.346154	0.7	554.836	223.985	1.285	7.196	335
Z074	2	26.5	0.23	0.64	0.359375	0.87	744.516	307.157	1.3132	10.084	480
Z074	3	24.5	0.18	0.42	0.428571	0.6	618.168	227.637	1.1722	6.671	372
Z075	1	32	0.24	0.49	0.489796	0.73	766.205	276.091	1.147	7.917	482
Z075	2	29.5	0.24	0.72	0.333333	0.96	651.728	275.592	1.346	9.274	451
Z075	3	26	0.2	0.5	0.4	0.7	525.822	203.347	1.1725	6.996	396
Z076	1	31	0.23	0.55	0.418182	0.78	892.175	265.783	0.9483	6.301	576
Z076	2	27	0.15	0.42	0.357143	0.57	563.391	192.973	1.0903	5.26	356
Z076	3	29	0.18	0.51	0.352941	0.69	720.436	235.781	1.0418	6.141	400
Z077	1	24	0.11	0.35	0.314286	0.46	526.509	172.62	1.0644	4.795	293
Z077	2	24	0.14	0.39	0.358974	0.53	611.107	207.764	1.0822	5.621	363
Z077	3	24.5	0.25	0.51	0.490196	0.76	782.229	290.008	1.1801	8.556	416
Z078	1	28.5	0.19	0.56	0.339286	0.75	663.769	213.785	1.0252	5.479	464
Z078	2	27	0.25	0.59	0.423729	0.84	784.761	299.368	1.149	9.174	478
Z078	3	27.5	0.15	0.47	0.319149	0.62	611.872	200.33	1.0422	5.219	420
Z079	1	32.5	0.17	0.68	0.25	0.85	457.143	172.064	1.1981	5.154	413
Z079	2	29.5	0.21	0.7	0.3	0.91	674.653	232.755	1.0982	6.39	437
Z079	3	27	0.16	0.58	0.275862	0.74	446.198	145.091	1.0351	3.754	365
Z080	1	27.5	0.22	0.55	0.4	0.77	718.347	254.686	1.1286	7.186	365
Z080	2	27.5	0.28	0.6	0.466667	0.88	754.921	301.373	1.2707	9.574	424
Z080	3	29	0.19	0.74	0.256757	0.93	499.423	217.384	1.4136	6.269	290
Z081	1	25	0.19	0.46	0.413043	0.65	865.697	321.121	1.1807	9.479	692
Z081	2	25.5	0.18	0.46	0.391304	0.64	634.669	260.912	1.3086	8.536	496
Z081	3	25	0.18	0.48	0.375	0.66	676.096	271.571	1.2786	8.681	405
Z082	1	24	0.21	0.54	0.388889	0.75	644.147	219.273	1.0836	5.94	439
Z082	2	24.5	0.22	0.63	0.349206	0.85	707.247	248.987	1.1206	6.975	524
Z082	3	24	0.18	0.51	0.352941	0.69	561.449	244.217	1.3846	8.453	412
Z083	1	27.5	0.13	0.48	0.270833	0.61	577.601	232.614	1.2819	7.455	518
Z083	2	26	0.14	0.46	0.304348	0.6	444.506	223.537	1.6007	8.946	472
Z083	3	29	0.21	0.48	0.4375	0.69	647.192	242.915	1.1947	7.255	416
Z084	1	25	0.18	0.47	0.382979	0.65	670.029	255.57	1.2141	7.757	400
Z084	2	24.5	0.24	0.54	0.444444	0.78	859.941	328.774	1.217	10.003	563
Z084	3	24	0.2	0.48	0.416667	0.68	725.746	287.748	1.24	8.4873	472
Z085	1	28	0.28	0.62	0.451613	0.9	945.212	384.889	1.2962	12.472	689
Z085	2	28	0.2	0.5	0.4	0.7	703.785	265.867	1.2025	7.992	412
Z085	3	28	0.22	0.55	0.4	0.77	754.464	277.859	1.2704	8.954	543
Z086	1	31	0.22	0.55	0.4	0.77	662.984	287.26	1.3792	9.905	393
Z086	2	31	0.21	0.57	0.368421	0.78	641.447	284.637	1.4125	10.051	405
Z086	3	31	0.23	0.59	0.389831	0.82	755.995	293.179	1.2344	9.048	505
Z087	1	30	0.21	0.52	0.403846	0.73	665.231	290.312	1.3891	10.082	403
Z087	2	30	0.23	0.56	0.410714	0.79	487.886	256.809	1.6755	10.757	318
Z087	3	30.3	0.22	0.54	0.407407	0.76	535.748	276.857	1.475	10.584	354
Z088	1	28	0.19	0.6	0.316667	0.79	570.219	250.201	1.3967	8.736	382
Z088	2	27.5	0.18	0.5	0.36	0.68	567.271	228.348	1.2813	7.315	360
Z088	3	27	0.17	0.59	0.288136	0.76	624.679	206.806	1.0538	5.448	402
Z089	1	28	0.21	0.55	0.381818	0.76	859.832	320.751	1.1874	9.522	532
Z089	2	28	0.2	0.51	0.392157	0.71	743.575	271.664	1.1629	7.898	480
Z089	3	28	0.2	0.54	0.37037	0.74	798.473	289.873	1.1737	8.5847	499
Z090	1	33.5	0.2	0.66	0.30303	0.86	518.12	214.011	1.3148	7.034	326
Z090	2	33.5	0.17	0.61	0.278689	0.78	426.833	194.49	1.4504	7.052	267
Z090	3	30.5	0.15	0.51	0.294118	0.66	445.664	171.394	1.2242	5.245	225
Z091	1	30	0.21	0.45	0.466667	0.66	738.534	297.637	1.1298	8.407	525
Z091	2	29.5	0.15	0.44	0.340909	0.59	440.62	180.004	1.3004	5.852	316
Z091	3	28.5	0.13	0.42	0.309524	0.55	484.595	254.707	1.2804	4.952	388
Z092	1	29.5	0.16	0.53	0.301887	0.69	596.119	199.82	1.067	5.33	454
Z092	2	30.5	0.11	0.45	0.244444	0.56	469.955	191.54	1.2973	6.212	406
Z092	3	29	0.18	0.61	0.295082	0.79	635.671	271.981	1.3619	9.261	523
Z093	1	27	0.21	0.58	0.362069	0.79	646.908	285.138	1.3004	9.92	453
Z093	2	29	0.15	0.45	0.333333	0.6	478.153	198.366	1.3205	6.549	319
Z093	3	28	0.14	0.5	0.28	0.64	501.212	188.742	1.1987	5.656	378
Z094	1	30	0.21	0.62	0.33871	0.83	677.68	269.259	1.2647	8.513	502
Z094	2	30	0.16	0.53	0.301887	0.69	472.699	198.555	1.337	6.637	309
Z094	3	29.7	0.11	0.45	0.244444	0.56	527.758	197.244	1.1896	5.866	382
Z095	1	27.5	0.13	0.46	0.282609	0.59	526.524	205.31	1.2412	6.371	322
Z095	2	28.5	0.15	0.53	0.283019	0.68	457.104	178.244	1.2412	5.531	279
Z095	3	28	0.19	0.5	0.38	0.69	550.839	213.098	1.2314	6.56	390
Z096	1	31	0.13	0.42	0.309524	0.55	615.073	213.653	1.1057	5.906	368
Z096	2	27.5	0.1	0.33	0.30303	0.43	411.291	145.273	1.1243	4.083	310
Z096	3	29	0.13	0.38	0.342105	0.51	494.897	158.548	1.0198	4.042	304
Z097	1	25	0.27	0.63	0.428571	0.9	638.788	298.868	1.4893	11.127	369
Z097	2	23	0.22	0.5	0.44	0.72	555.865	241.257	1.3815	8.333	405
Z097	3	23	0.23	0.56	0.410714	0.79	577.987	253.092	1.3938	8.819	349
Z098	1	25	0.19	0.47	0.404255	0.66	697.507	302.64	1.3811	10.449	606
Z098	2	25	0.22	0.5	0.44	0.72	687.671	303.792	1.4062	10.68	440
Z098	3	24.5	0.18	0.35	0.514286	0.53	568.757	267.331	1.4961	9.999	437
Z099	1	24	0.22	0.53	0.415094	0.75	712.344	284.521	1.2714	9.043	352
Z099	2	22	0.19	0.4	0.475	0.59	499.392	220.13	1.4031	7.722	295
Z099	3	25	0.2	0.5	0.4	0.7	625.454	273.441	1.3916	9.513	430
Z100	1	25	0.21	0.52	0.403846	0.73	974.568	289.294	0.9449	6.834	573
Z100	2	20	0.1	0.33	0.30303	0.43	472.764	141.576	0.9532	3.374	267
Z100	3	18	0.1	0.32	0.3125	0.42	418.105	134.686	1.0254	3.453	227
Z101	1	26.5	0.22	0.64	0.34375	0.86	592.058	275.361	1.4804	10.191	413
Z101	2	27	0.18	0.55	0.327273	0.73	637.513	268.352	1.3399	8.989	430
Z101	3	23	0.14	0.49	0.285714	0.63	551.522	225.64	1.3087	6.074	374
Z102	1	27	0.27	0.58	0.465517	0.85	732.643	337.264	1.4653	12.355	451
Z102	2	25	0.17	0.49	0.346939	0.66	642.687	250.312	1.2397	7.758	425
Z102	3	25.5	0.15	0.49	0.306122	0.64	559.667	220.755	1.2555	6.929	378
Z103	1	27	0.14	0.51	0.27451	0.65	473.562	210.533	1.4151	7.448	317
Z103	2	26	0.21	0.59	0.355932	0.8	612.492	285.999	1.4863	10.627	424
Z103	3	22	0.19	0.55	0.345455	0.74	468.232	189.95	1.2913	6.132	450
Z104	1	27	0.23	0.55	0.418182	0.78	825.26	307.22	1.185	9.101	496
Z104	2	26.5	0.22	0.55	0.4	0.77	762.629	270.99	1.1311	7.663	527
Z104	3	26.5	0.22	0.52	0.423077	0.74	755.523	269.438	1.1352	7.646	510
Z105	1	23	0.16	0.44	0.363636	0.6	634.011	280.873	1.4101	9.902	540
Z105	2	22	0.16	0.46	0.347826	0.62	591.725	267.798	1.4406	9.645	421
Z105	3	20	0.12	0.39	0.307692	0.51	596.381	239.257	1.2778	7.365	435
Z106	1	30	0.2	0.52	0.384615	0.72	763.246	255.905	1.0672	6.828	645
Z106	2	29.5	0.22	0.54	0.407407	0.76	627.516	245.115	1.2434	7.619	465
Z106	3	27	0.18	0.32	0.5625	0.5	550.66	225.6	1.3109	6.083	402
Z107	1	27.5	0.21	0.49	0.428571	0.7	566.208	247.808	1.3931	8.631	384
Z107	2	26.5	0.17	0.45	0.377778	0.62	476.04	200.53	1.3409	6.722	360
Z107	3	27	0.24	0.56	0.428571	0.8	605.424	286.736	1.2938	9.275	428
Z108	1	25.5	0.21	0.58	0.362069	0.79	795.511	353.353	1.4496	8.429	483
Z108	2	26	0.18	0.35	0.514286	0.53	546.406	228.821	1.1837	7.812	374
Z108	3	22	0.12	0.31	0.387097	0.43	536.541	216.609	1.1029	7.215	403
Z109	1	30	0.24	0.57	0.421053	0.81	630.362	276.617	1.3968	9.66	457
Z109	2	28	0.24	0.55	0.436364	0.79	640.277	245.773	1.2218	7.507	349
Z109	3	25	0.18	0.44	0.409091	0.62	602.293	216.709	1.1453	6.205	358
Z110	1	26	0.26	0.5	0.52	0.76	638.884	310.992	1.5494	12.047	429
Z110	2	25	0.21	0.46	0.456522	0.67	626.274	284.07	1.4438	10.254	360
Z110	3	26	0.21	0.5	0.42	0.71	564.77	267.323	1.5067	10.069	321
Z111	1	25	0.22	0.5	0.44	0.72	647.844	265.235	1.3032	8.641	397
Z111	2	23	0.18	0.43	0.418605	0.61	491.501	200.102	1.2959	6.483	386
Z111	3	26	0.22	0.48	0.458333	0.7	647.671	280.738	1.3797	9.684	413
Z112	1	22	0.18	0.4	0.45	0.58	498.318	216.442	1.4175	7.442	433
Z112	2	21	0.17	0.3	0.566667	0.47	362.969	148.574	1.2152	4.21	438
Z112	3	20	0.14	0.35	0.4	0.49	401.688	154.926	1.2277	5.755	499
Z113	1	26	0.18	0.47	0.382979	0.65	745.213	258.978	1.1062	7.162	542
Z113	2	24	0.16	0.41	0.390244	0.57	488.169	222.431	1.4504	8.065	391
Z113	3	27.5	0.23	0.52	0.442308	0.75	726.285	313.232	1.3728	10.75	496
Z114	1	27	0.25	0.55	0.454545	0.8	608.467	284.938	1.4906	10.618	417
Z114	2	24	0.14	0.34	0.411765	0.48	354.576	142.841	1.2823	4.579	344
Z114	3	26	0.2	0.46	0.434783	0.66	568.419	223.679	1.2526	7.004	387
Z115	1	26	0.18	0.47	0.382979	0.65	596.076	222.111	1.4252	7.914	488
Z115	2	26	0.22	0.52	0.423077	0.74	709.866	293.278	1.3151	9.642	539
Z115	3	26	0.2	0.51	0.392157	0.71	615.132	264.455	1.3685	9.047	602
Z116	1	27	0.17	0.4	0.425	0.57	527.655	217.857	1.3142	7.158	557
Z116	2	27.5	0.26	0.57	0.45614	0.83	734.97	297.479	1.2884	9.581	400
Z116	3	25	0.18	0.26	0.692308	0.44	444.53	174.633	1.2505	5.459	506
Z117	1	24.5	0.17	0.46	0.369565	0.63	536.825	227.971	1.3518	7.704	386
Z117	2	23.5	0.16	0.42	0.380952	0.58	449.016	217.298	1.5404	8.368	299
Z117	3	23	0.12	0.37	0.324324	0.49	401.476	225.495	1.2854	7.146	345
Z118	1	26	0.14	0.37	0.378378	0.51	530.023	213.249	1.2807	6.828	575
Z118	2	27	0.24	0.52	0.461538	0.76	569.882	313.206	1.7494	13.698	352
Z118	3	27	0.17	0.39	0.435897	0.56	651.607	245.754	1.2005	7.376	451
Z119	1	25	0.18	0.38	0.473684	0.56	473.163	208.027	1.3995	7.278	348
Z119	2	25	0.22	0.5	0.44	0.72	652.084	238.737	1.1654	6.955	403
Z119	3	24	0.12	0.28	0.428571	0.4	495.15	200.87	1.1627	5.258	489
Z120	1	26	0.3	0.53	0.566038	0.83	630.129	318.806	1.6105	12.836	350
Z120	2	28	0.3	0.49	0.612245	0.79	577.134	295.204	1.6282	12.016	328
Z120	3	27	0.31	0.48	0.645833	0.79	588.485	299.485	1.6572	12.284	341
Z121	1	24.5	0.18	0.42	0.428571	0.6	454.393	231.834	1.0377	8.42	474
Z121	2	28	0.21	0.56	0.375	0.77	592.418	288.889	1.5522	11.21	490
Z121	3	27	0.21	0.48	0.4375	0.69	551.764	263.872	1.5223	10.042	445
Z122	1	29	0.25	0.63	0.396825	0.88	780.776	324.151	1.4245	11.036	649
Z122	2	28.5	0.12	0.45	0.266667	0.57	506.92	213.533	1.3408	7.158	581
Z122	3	28	0.17	0.5	0.34	0.67	661.475	245.685	1.3864	8.3754	578
Z123	1	27	0.18	0.42	0.428571	0.6	423.092	199.367	1.2742	5.395	467
Z123	2	30	0.16	0.47	0.340426	0.63	476.744	205.194	1.37	7.028	350
Z123	3	31	0.18	0.62	0.290323	0.8	550.837	244.416	1.4124	8.63	394
Z124	1	30	0.1	0.45	0.222222	0.55	506.307	189.477	1.1912	5.643	574
Z124	2	30	0.17	0.54	0.314815	0.71	609.014	279.512	1.4609	10.209	657
Z124	3	29	0.12	0.42	0.285714	0.54	476.103	182.245	1.2184	5.551	513
Z125	1	30.5	0.18	0.58	0.310345	0.76	606.743	286.51	1.5031	10.766	548
Z125	2	30.5	0.1	0.47	0.212766	0.57	523.78	187.147	1.1373	5.321	452
Z125	3	29	0.12	0.44	0.272727	0.56	539.693	181.433	1.0701	4.854	516
Z126	1	29.5	0.16	0.52	0.307692	0.68	482.273	212.915	1.4053	7.48	446
Z126	2	29	0.15	0.48	0.3125	0.63	532.639	206.254	1.2326	6.356	496
Z126	3	31	0.18	0.58	0.310345	0.76	568.698	246.986	1.3824	8.536	516
Z127	1	29	0.14	0.44	0.318182	0.58	356.501	159.356	1.4228	5.668	293
Z127	2	33	0.2	0.65	0.307692	0.85	480.156	209.475	1.3887	7.272	401
Z127	3	30	0.14	0.39	0.358974	0.53	367.899	172.16	1.4895	6.411	366
Z128	1	24.5	0.15	0.37	0.405405	0.52	532.947	209.501	1.2513	6.554	440
Z128	2	25	0.16	0.48	0.333333	0.64	478.325	222.728	1.4822	8.253	310
Z128	3	26	0.16	0.48	0.333333	0.64	574.285	243.129	1.3476	8.191	378
Z129	1	31	0.17	0.56	0.303571	0.73	558.219	249.636	1.4235	8.884	480
Z129	2	29	0.21	0.57	0.368421	0.78	625.03	314.639	1.6024	9.604	484
Z129	3	31	0.17	0.43	0.395349	0.6	536.246	230.31	1.3671	7.871	442
Z130	1	27	0.12	0.4	0.3	0.52	491.295	195.914	1.2683	5.944	400
Z130	2	27	0.24	0.63	0.380952	0.87	683.489	292.565	1.3625	9.966	493
Z130	3	26	0.17	0.56	0.303571	0.73	561.046	220.517	1.2511	6.897	404
Z131	1	24	0.2	0.33	0.606061	0.53	600.222	280.667	1.4884	10.444	581
Z131	2	24	0.21	0.49	0.428571	0.7	673.073	266.569	1.2607	8.401	529
Z131	3	23	0.17	0.49	0.346939	0.66	553.637	257.945	1.3188	8.196	471
Z132	1	26	0.17	0.5	0.34	0.67	440.999	217.178	1.5676	8.511	361
Z132	2	25.5	0.16	0.44	0.363636	0.6	455.497	204.624	1.43	7.315	395
Z132	3	25	0.14	0.47	0.297872	0.61	391.435	167.064	1.3585	5.674	313
Z133	1	21	0.2	0.56	0.357143	0.76	702.722	285.229	1.292	9.213	544
Z133	2	21	0.17	0.48	0.354167	0.65	641.037	234.881	1.1663	6.849	516
Z133	3	21	0.16	0.44	0.363636	0.6	615.551	244.387	1.2638	7.721	496
Z134	1	23	0.22	0.49	0.44898	0.71	553.002	264.954	1.5251	10.102	347
Z134	2	25	0.2	0.49	0.408163	0.69	596.669	243.598	1.2995	7.914	450
Z134	3	21	0.18	0.43	0.418605	0.61	472.014	199.903	1.3682	5.469	398
Z135	1	22.5	0.19	0.47	0.404255	0.66	552.824	223.896	1.2892	7.216	430
Z135	2	23	0.2	0.46	0.434783	0.66	607.12	259.606	1.3611	8.834	445
Z135	3	23.5	0.19	0.52	0.365385	0.71	508.259	256.312	1.6052	10.286	469
Z136	1	24	0.18	0.59	0.305085	0.77	446.729	207.166	1.4761	7.645	329
Z136	2	24	0.18	0.52	0.346154	0.7	408.264	198.443	1.5472	7.676	377
Z136	3	22	0.18	0.43	0.418605	0.61	465.137	212.949	1.4573	7.758	382
Z137	1	25	0.24	0.6	0.4	0.84	633.291	297.94	1.4975	11.154	477
Z137	2	24	0.16	0.51	0.313725	0.67	527.422	226.622	1.3153	5.808	455
Z137	3	25	0.19	0.5	0.38	0.69	685.593	284.039	1.3187	9.364	664
Z138	1	26	0.15	0.47	0.319149	0.62	529.269	212.163	1.276	6.768	441
Z138	2	26.5	0.22	0.5	0.44	0.72	625.168	267.69	1.363	8.121	449
Z138	3	24.5	0.14	0.45	0.311111	0.59	502.481	200.525	1.2703	6.368	398
Z139	1	25.5	0.24	0.59	0.40678	0.83	565.559	242.163	1.363	8.251	459
Z139	2	25	0.14	0.45	0.311111	0.59	451.216	153.49	1.3911	5.338	383
Z139	3	24.5	0.17	0.49	0.346939	0.66	489.157	205.914	1.3399	6.898	406
Z140	1	24	0.18	0.48	0.375	0.66	477.021	188.348	1.2568	5.918	315
Z140	2	25	0.18	0.46	0.391304	0.64	459.3	193.65	1.3421	6.497	296
Z140	3	25.5	0.17	0.5	0.34	0.67	507.739	182.25	1.1426	5.206	352
Z141	1	25	0.21	0.52	0.403846	0.73	515.247	266.681	1.6475	10.984	413
Z141	2	24	0.19	0.45	0.422222	0.64	475.577	203.085	1.3593	6.901	365
Z141	3	23.5	0.21	0.47	0.446809	0.68	483.006	244.795	1.6132	9.873	387
Z142	1	23	0.2	0.51	0.392157	0.71	594.951	287.866	1.5401	11.084	614
Z142	2	23	0.18	0.48	0.375	0.66	638.384	276.155	1.377	9.506	622
Z142	3	22	0.19	0.53	0.358491	0.72	567.07	249.631	1.4012	8.745	501
Z143	1	26	0.16	0.55	0.290909	0.71	469.658	192.27	1.3031	6.264	372
Z143	2	24	0.13	0.47	0.276596	0.6	453.362	199.327	1.3995	6.974	353
Z143	3	25	0.11	0.42	0.261905	0.53	474.317	170.877	1.1467	4.899	395
Z144	1	24.5	0.19	0.44	0.431818	0.63	568.332	254.285	1.4242	9.054	412
Z144	2	26	0.18	0.42	0.428571	0.6	490.937	186.947	1.2121	5.665	371
Z144	3	27	0.18	0.44	0.409091	0.62	728.174	278.727	1.2184	8.49	567
Z145	1	25.5	0.18	0.48	0.375	0.66	599.313	221.639	1.1772	6.523	428
Z145	2	24	0.16	0.43	0.372093	0.59	478.388	206.582	1.3746	7.099	364
Z145	3	25.5	0.2	0.46	0.434783	0.66	541.009	244.924	1.441	8.824	485
Z146	1	23.5	0.2	0.48	0.416667	0.68	612.893	255.084	1.3248	8.448	497
Z146	2	24.5	0.17	0.46	0.369565	0.63	563.021	250.227	1.4147	8.85	412
Z146	3	24	0.21	0.52	0.403846	0.73	609.806	268.412	1.4011	9.402	492
Z147	1	23.5	0.17	0.49	0.346939	0.66	566.934	210.913	1.1842	6.244	442
Z147	2	23	0.19	0.54	0.351852	0.73	592.181	217.325	1.1682	6.347	439
Z147	3	24	0.17	0.46	0.369565	0.63	627.517	210.44	1.0675	5.616	484
Z148	1	24	0.23	0.55	0.418182	0.78	797.509	309.542	1.2355	9.561	627
Z148	2	23	0.18	0.45	0.4	0.63	675.693	248.269	1.1696	7.259	598
Z148	3	22	0.16	0.42	0.380952	0.58	489.573	186.531	1.2128	5.656	404
Z149	1	27	0.18	0.56	0.321429	0.74	557.065	206.911	1.1823	6.116	397
Z149	2	26.5	0.2	0.51	0.392157	0.71	569.442	234.96	1.3134	7.715	420
Z149	3	25.5	0.15	0.42	0.357143	0.57	521.944	186.707	1.1386	5.315	341
Z150	1	28.5	0.21	0.55	0.381818	0.76	610.833	259.168	1.3505	8.75	366
Z150	2	27.5	0.14	0.33	0.424242	0.47	518.354	170.329	1.046	4.454	361
Z150	3	25	0.18	0.42	0.428571	0.6	492.144	198.41	1.2833	6.365	336
Z151	1	26	0.17	0.47	0.361702	0.64	478.491	193.166	1.285	6.205	363
Z151	2	25	0.17	0.38	0.447368	0.55	481.238	181.822	1.2026	5.467	428
Z151	3	25	0.18	0.44	0.409091	0.62	439.562	176.187	1.2759	5.62	381
Z152	1	26	0.26	0.62	0.419355	0.88	661.309	261.8	1.2601	8.248	438
Z152	2	22	0.22	0.5	0.44	0.72	648.319	257.64	1.265	8.148	484
Z152	3	20	0.17	0.43	0.395349	0.6	510.157	247.994	1.5188	6.62	398
Z153	1	24	0.22	0.51	0.431373	0.73	562.926	242.634	1.372	8.322	448
Z153	2	23.5	0.31	0.62	0.5	0.93	697.111	341.348	1.5586	13.301	625
Z153	3	21	0.16	0.39	0.410256	0.55	530.486	226.201	1.1842	6.513	397
Z154	1	27.5	0.2	0.54	0.37037	0.74	603.06	272.635	1.439	9.808	508
Z154	2	27	0.25	0.57	0.438596	0.82	649.21	338.231	1.6584	10.023	555
Z154	3	27.5	0.22	0.6	0.366667	0.82	657.838	281.448	1.3618	9.582	486
Z155	1	30.5	0.2	0.58	0.344828	0.78	675.179	258.893	1.2205	7.9	592
Z155	2	29	0.23	0.61	0.377049	0.84	537.804	250.725	1.484	9.302	414
Z155	3	29	0.19	0.55	0.345455	0.74	624.653	239.11	1.2185	7.284	561
Z156	1	29	0.21	0.64	0.328125	0.85	644.362	222.786	1.1005	6.13	410
Z156	2	29	0.18	0.54	0.333333	0.72	521.549	207.159	1.2643	6.548	399
Z156	3	28.5	0.23	0.58	0.396552	0.81	718.317	278.194	1.2328	8.574	553
Z157	1	28.5	0.2	0.56	0.357143	0.76	540.469	204.933	1.207	6.184	401
Z157	2	29	0.24	0.63	0.380952	0.87	656.12	243.862	1.1831	7.213	458
Z157	3	29	0.18	0.47	0.382979	0.65	475.51	192.072	1.3738	5.567	390
Z158	1	25	0.25	0.59	0.423729	0.84	632.627	267.405	1.3455	8.995	405
Z158	2	24	0.26	0.59	0.440678	0.85	708.533	272.839	1.2257	8.361	460
Z158	3	21	0.24	0.58	0.413793	0.82	640.654	269.846	1.2574	8.568	423
Z159	1	30	0.17	0.54	0.314815	0.71	557.448	226.991	1.2961	7.355	394
Z159	2	30.5	0.18	0.6	0.3	0.78	467.72	198.7	1.3523	6.717	345
Z159	3	27	0.12	0.36	0.333333	0.48	501.517	163.713	1.0391	4.253	398
Z160	1	28	0.18	0.51	0.352941	0.69	583.963	204.585	1.1152	5.704	347
Z160	2	29	0.16	0.41	0.390244	0.57	477.126	181.488	1.2108	5.494	328
Z160	3	28	0.17	0.42	0.404762	0.59	505.162	183.514	1.1564	5.305	306
Z161	1	29	0.2	0.5	0.4	0.7	561.116	267.132	1.5154	10.12	525
Z161	2	29	0.23	0.56	0.410714	0.79	648.583	313.77	1.5399	12.079	495
Z161	3	28	0.18	0.45	0.4	0.63	499.645	239.967	1.2739	8.369	500
Z162	1	26	0.17	0.42	0.404762	0.59	600.648	276.053	1.4629	10.096	499
Z162	2	25.5	0.18	0.47	0.382979	0.65	518.173	250.233	1.5372	9.616	383
Z162	3	25	0.12	0.31	0.387097	0.43	427.061	180.237	1.3434	6.053	363
Z163	1	27	0.19	0.48	0.395833	0.67	548.938	231.197	1.3406	7.749	452
Z163	2	27	0.22	0.54	0.407407	0.76	655.695	291.846	1.4168	10.337	567
Z163	3	25	0.18	0.5	0.36	0.68	586.576	245.749	1.3643	8.6543	496
Z164	1	21.5	0.21	0.49	0.428571	0.7	627.732	276.053	1.3998	9.661	567
Z164	2	20.5	0.21	0.51	0.411765	0.72	555.774	243.826	1.3965	8.512	379
Z164	3	19.5	0.21	0.42	0.5	0.63	601.88	253.351	1.3399	8.486	393
Z165	1	24	0.21	0.58	0.362069	0.79	629.548	316.289	1.4673	10.336	498
Z165	2	23	0.19	0.51	0.372549	0.7	540.678	263.774	1.5529	10.24	495
Z165	3	23	0.17	0.47	0.361702	0.64	544.685	235.338	1.3753	8.091	467
Z166	1	24	0.19	0.56	0.339286	0.75	558.895	283.401	1.6141	11.436	489
Z166	2	23	0.19	0.53	0.358491	0.72	519.249	250.246	1.5341	9.597	457
Z166	3	22.5	0.2	0.49	0.408163	0.69	671.374	266.974	1.2658	8.448	602
Z167	1	24.5	0.27	0.6	0.45	0.87	686.123	257.743	1.1957	7.705	381
Z167	2	23.5	0.28	0.63	0.444444	0.91	554.286	252.666	1.451	9.165	349
Z167	3	24	0.26	0.62	0.419355	0.88	560.786	255.765	1.35	8.567	365
Z168	1	20	0.24	0.61	0.393443	0.85	624.001	292.363	1.4914	10.901	372
Z168	2	19	0.22	0.6	0.366667	0.82	574.347	252.576	1.3998	8.839	440
Z168	3	18.5	0.15	0.49	0.306122	0.64	545.619	217.875	1.1991	6.033	358
Z169	1	28	0.19	0.53	0.358491	0.72	628.426	256.704	1.3003	8.344	414
Z169	2	25	0.16	0.45	0.355556	0.61	566.982	211.227	1.1859	6.262	387
Z169	3	25	0.16	0.47	0.340426	0.63	512.512	206.739	1.284	6.636	312
Z170	1	30	0.24	0.66	0.363636	0.9	605.758	233.893	1.229	7.187	472
Z170	2	29	0.25	0.67	0.373134	0.92	654.662	263.336	1.2804	8.429	510
Z170	3	28	0.22	0.7	0.314286	0.92	595.11	230.479	1.2328	7.103	485
Z171	1	26.5	0.16	0.54	0.296296	0.7	386.064	171.597	1.4148	6.069	258
Z171	2	27	0.16	0.57	0.280702	0.73	554.513	235.18	1.35	7.937	386
Z171	3	29	0.21	0.67	0.313433	0.88	546.749	249.089	1.4502	8.03	399
Z172	1	27	0.23	0.81	0.283951	1.04	593.236	280.725	1.5063	10.571	450
Z172	2	27.5	0.24	0.66	0.363636	0.9	596.199	290.037	1.5485	11.228	415
Z172	3	26.5	0.22	0.64	0.34375	0.86	568.738	290.323	1.6249	11.793	408
Z173	1	26	0.22	0.67	0.328358	0.89	733.816	317.573	1.3775	10.937	693
Z173	2	26	0.23	0.58	0.396552	0.81	644.788	311.628	1.5384	11.985	669
Z173	3	25	0.21	0.54	0.388889	0.75	590.436	284.327	1.5328	10.896	519
Z174	1	30	0.17	0.6	0.283333	0.77	640.621	240.679	1.1959	7.196	538
Z174	2	31	0.18	0.7	0.257143	0.88	664.601	250.264	1.1986	7.499	499
Z174	3	32	0.19	0.65	0.292308	0.84	552.928	232.659	1.3394	7.79	491
Z175	1	29	0.22	0.55	0.4	0.77	604.114	295.426	1.5566	11.497	425
Z175	2	30	0.19	0.53	0.358491	0.72	514.8	254.796	1.5754	10.035	331
Z175	3	29.5	0.18	0.5	0.36	0.68	556.04	234.343	1.3415	7.859	332
Z176	1	26.5	0.22	0.67	0.328358	0.89	539.234	230.657	1.3616	7.851	388
Z176	2	24	0.25	0.55	0.454545	0.8	608.298	294.978	1.5436	11.383	475
Z176	3	23	0.17	0.5	0.34	0.67	545.947	216.926	1.2648	6.859	392
Z177	1	25	0.2	0.48	0.416667	0.68	505.866	243.849	1.5344	9.354	416
Z177	2	23	0.18	0.41	0.439024	0.59	485.084	220.489	1.1741	6.711	395
Z177	3	25	0.24	0.54	0.444444	0.78	673.031	282.796	1.3375	9.456	495
Z178	1	27.5	0.26	0.55	0.472727	0.81	611.281	281.851	1.4677	10.342	482
Z178	2	26.5	0.3	0.64	0.46875	0.94	649.428	304.598	1.493	11.369	488
Z178	3	28	0.2	0.48	0.416667	0.68	572.41	253.686	1.4107	8.947	432
Z179	1	20.5	0.22	0.4	0.55	0.62	544.918	261.155	1.5255	9.96	406
Z179	2	24	0.26	0.55	0.472727	0.81	606.492	281.938	1.4797	10.43	468
Z179	3	22	0.22	0.44	0.5	0.66	661.515	255.147	1.2277	7.831	509
Z180	1	26	0.32	0.69	0.463768	1.01	706.539	353.275	1.5916	14.057	541
Z180	2	25	0.34	0.74	0.459459	1.08	575.533	296.504	1.6399	12.156	424
Z180	3	26.5	0.33	0.7	0.471429	1.03	615.675	316.687	1.5376	13.65	448
Z181	1	27	0.23	0.55	0.418182	0.78	475.892	245.847	1.6444	10.107	358
Z181	2	27	0.24	0.55	0.436364	0.79	587.467	250.581	1.3577	8.506	434
Z181	3	26	0.2	0.49	0.408163	0.69	587.291	218.214	1.1827	6.452	444
Z182	1	26	0.25	0.65	0.384615	0.9	526.381	253.908	1.5354	9.746	438
Z182	2	26.5	0.25	0.69	0.362319	0.94	511.397	262.995	1.637	10.763	411
Z182	3	27	0.19	0.56	0.339286	0.75	485.417	242.887	1.1801	7.215	399
Z183	1	26.5	0.24	0.57	0.421053	0.81	656.029	282.352	1.37	9.671	436
Z183	2	26.5	0.21	0.57	0.368421	0.78	570.941	238.41	1.3292	7.922	428
Z183	3	24.5	0.18	0.48	0.375	0.66	631.447	226.511	1.1418	6.466	382
Z184	1	30	0.26	0.76	0.342105	1.02	472.257	217.345	1.4649	7.96	404
Z184	2	30	0.18	0.63	0.285714	0.81	440.113	176.786	1.2786	5.651	319
Z184	3	29.5	0.29	0.8	0.3625	1.09	611.748	261.722	1.3046	8.515	493
Z185	1	26.5	0.23	0.63	0.365079	0.86	527.217	237.225	1.4323	8.494	398
Z185	2	26	0.27	0.66	0.409091	0.93	643.467	274.533	1.3581	9.321	579
Z185	3	26	0.24	0.6	0.4	0.84	554.456	249.473	1.2567	8.654	435
Z186	1	25	0.22	0.6	0.366667	0.82	494.067	221.629	1.4279	7.911	413
Z186	2	25	0.21	0.56	0.375	0.77	403.942	226.04	1.7812	10.066	379
Z186	3	25	0.15	0.5	0.3	0.65	459.188	173.227	1.2008	5.2	370
Z187	1	30	0.2	0.71	0.28169	0.91	448.658	211.268	1.4989	7.917	239
Z187	2	29.5	0.17	0.65	0.261538	0.82	522.476	234.57	1.4291	8.38	327
Z187	3	29	0.18	0.66	0.272727	0.84	498.345	224.643	1.4253	8.13	265
Z188	1	30.5	0.25	0.69	0.362319	0.94	460.247	230.583	1.5947	9.193	394
Z188	2	31.5	0.28	0.78	0.358974	1.06	657.674	300.388	1.4539	10.918	527
Z188	3	30	0.17	0.65	0.261538	0.82	508.998	225.417	1.4097	7.944	431
Z189	1	33	0.22	0.67	0.328358	0.89	692.253	297.998	1.3702	10.208	516
Z189	2	33.5	0.22	0.71	0.309859	0.93	656.073	261.963	1.271	8.324	459
Z189	3	33	0.21	0.7	0.3	0.91	666.65	285.659	1.312	9.658	480
Z190	1	32	0.18	0.57	0.315789	0.75	508.133	238.896	1.4965	8.938	402
Z190	2	32	0.2	0.67	0.298507	0.87	698.187	270.934	1.2352	8.367	603
Z190	3	31	0.27	0.64	0.421875	0.91	788.265	308.553	1.246	9.611	578
Z191	1	31.5	0.3	0.7	0.428571	1	808.002	382.504	1.5069	14.41	648
Z191	2	31.5	0.25	0.58	0.431034	0.83	808.002	282.504	1.5069	10.41	648
Z191	3	28	0.17	0.45	0.377778	0.62	456.47	197.706	1.1695	4.903	495
Z191	1	26.8	0.19	0.38	0.5	0.57	526.291	199.699	1.2078	6.03	460
Z192	2	27	0.2	0.53	0.377358	0.73	542.762	230.902	1.3542	7.817	591
Z192	3	25	0.23	0.51	0.45098	0.74	608.079	265.653	1.3906	9.235	549
Z193	1	24	0.23	0.63	0.365079	0.86	611.624	264.021	1.3741	9.069	505
Z193	2	25.5	0.19	0.57	0.333333	0.76	583.795	217.828	1.1877	6.468	506
Z193	3	27	0.22	0.62	0.354839	0.84	691.908	294.216	1.3535	9.956	573
Z194	1	30	0.22	0.71	0.309859	0.93	598.657	240.751	1.2801	7.705	398
Z194	2	29.5	0.18	0.67	0.268657	0.85	498.042	235.124	1.5027	8.833	382
Z194	3	31	0.17	0.62	0.274194	0.79	457.898	196.444	1.3656	6.707	379
Z195	1	31	0.22	0.59	0.372881	0.81	570.064	216.743	1.2102	6.558	445
Z195	2	31	0.19	0.52	0.365385	0.71	465.699	213.879	1.4619	7.817	391
Z195	3	31	0.2	0.52	0.384615	0.72	450.434	191.048	1.3501	6.448	352
Z196	1	30	0.2	0.55	0.363636	0.75	559.833	213.903	1.2162	6.504	419
Z196	2	28	0.21	0.57	0.368421	0.78	496.034	206.654	1.3261	6.851	320
Z196	3	28	0.21	0.59	0.355932	0.8	627.846	235.499	1.1939	7.029	417
Z197	1	20	0.28	0.62	0.451613	0.9	546.279	245.62	1.4312	8.788	325
Z197	2	20	0.22	0.55	0.4	0.77	490.375	200.762	1.3032	6.541	275
Z197	3	20	0.18	0.45	0.4	0.63	530.231	224.033	1.3449	7.533	326
Z198	1	26	0.2	0.65	0.307692	0.85	490.902	225.531	1.4624	8.245	317
Z198	2	24	0.2	0.49	0.408163	0.69	418.173	194.015	1.4768	7.163	253
Z198	3	24	0.2	0.53	0.377358	0.73	483.241	214.542	1.4132	7.58	310
Z199	1	24	0.2	0.57	0.350877	0.77	525.749	233.689	1.4148	8.266	375
Z199	2	23	0.21	0.5	0.42	0.71	537.828	230.428	1.3638	7.856	322
Z199	3	23.5	0.23	0.55	0.418182	0.78	579.848	250.482	1.375	8.611	386
Z200	1	24	0.25	0.58	0.431034	0.83	531.862	229.507	1.3736	7.881	289
Z200	2	20	0.15	0.35	0.428571	0.5	469.95	213.906	1.2456	6.727	272
Z200	3	26.5	0.25	0.64	0.390625	0.89	512.541	253.432	1.5739	9.972	286
Z201	1	23	0.22	0.53	0.415094	0.75	629.201	262.141	1.3262	8.691	600
Z201	2	26	0.24	0.58	0.413793	0.82	704.307	323.198	1.4607	9.802	583
Z201	3	23	0.22	0.55	0.4	0.77	599.221	247.199	1.3131	8.115	610
Z202	1	22	0.22	0.57	0.385965	0.79	609.931	293.562	1.532	11.244	541
Z202	2	22.5	0.21	0.58	0.362069	0.79	547.1	260.369	1.5149	9.861	476
Z202	3	20	0.2	0.56	0.357143	0.76	541.564	259.65	1.4845	9.79	470
Z203	1	21	0.15	0.39	0.384615	0.54	550.467	206.098	1.1918	7.141	424
Z203	2	26.5	0.24	0.62	0.387097	0.86	508.413	281.546	1.7627	10.407	377
Z203	3	24.5	0.2	0.52	0.384615	0.72	504.83	234.571	1.479	8.673	395
Z204	1	27	0.21	0.49	0.428571	0.7	627.779	269.839	1.3682	9.23	650
Z204	2	26	0.21	0.5	0.42	0.71	700.794	325.621	1.479	12.04	878
Z204	3	27	0.28	0.6	0.466667	0.88	770.462	344.803	1.4245	12.28	742
Z205	1	23	0.21	0.49	0.428571	0.7	533.943	209.159	1.2469	6.52	363
Z205	2	23	0.2	0.53	0.377358	0.73	456.209	223.676	1.5607	8.727	333
Z205	3	21	0.19	0.47	0.404255	0.66	471.922	203.434	1.3722	6.979	380
Z206	1	24.5	0.23	0.51	0.45098	0.74	617.716	256.756	1.3231	8.493	406
Z206	2	24	0.21	0.56	0.375	0.77	553.07	252.734	1.4546	9.19	431
Z206	3	24	0.17	0.51	0.333333	0.68	483.207	209.706	1.3814	7.242	391
Z207	1	21	0.18	0.41	0.439024	0.59	455.232	212.539	1.4861	7.896	346
Z207	2	26	0.23	0.56	0.410714	0.79	452.22	221.477	1.5589	8.632	466
Z207	3	24	0.19	0.41	0.463415	0.6	559.963	226.418	1.2871	7.285	427
Z208	1	23	0.14	0.44	0.318182	0.58	415.504	208.299	1.5957	8.31	326
Z208	2	21	0.17	0.41	0.414634	0.58	565.027	236.336	1.3314	7.867	518
Z208	3	23	0.21	0.52	0.403846	0.73	553.742	255.569	1.4691	9.386	354
Z209	1	25	0.24	0.53	0.45283	0.77	594.391	312.151	1.6716	13.045	462
Z209	2	28	0.24	0.59	0.40678	0.83	588.856	284.055	1.5355	10.904	476
Z209	3	25.5	0.19	0.47	0.404255	0.66	635.006	281.498	1.4111	9.93	457
Z210	1	23	0.24	0.5	0.48	0.74	585.488	281.434	1.5301	10.765	459
Z210	2	22	0.23	0.47	0.489362	0.7	665.47	306.464	1.4659	11.231	529
Z210	3	23	0.21	0.51	0.411765	0.72	537.461	233.761	1.3844	8.091	453
Z211	1	25	0.24	0.64	0.375	0.88	492.515	279.565	1.8068	12.628	376
Z211	2	25	0.16	0.49	0.326531	0.65	472.342	233.053	1.5705	9.15	412
Z211	3	27	0.22	0.61	0.360656	0.83	759.694	317.824	1.3317	10.581	542
Z212	1	22	0.22	0.52	0.423077	0.74	619.698	269.807	1.3859	9.348	479
Z212	2	22	0.2	0.47	0.425532	0.67	607.17	259.529	1.3606	8.828	431
Z212	3	22	0.16	0.49	0.326531	0.65	410.831	199.517	1.5458	7.711	420
Z213	1	28	0.2	0.61	0.327869	0.81	498.224	242.961	1.5522	9.428	445
Z213	2	24	0.21	0.54	0.388889	0.75	673.523	269.536	1.2738	8.584	474
Z213	3	25	0.21	0.5	0.42	0.71	480.581	232.665	1.3423	7.801	431
Z214	1	23	0.17	0.49	0.346939	0.66	474.538	231.718	1.5543	9.004	417
Z214	2	22	0.16	0.37	0.432432	0.53	569.271	219.468	1.2272	6.733	491
Z214	3	21	0.19	0.43	0.44186	0.62	562.023	254.073	1.439	9.14	390
Z215	1	24.5	0.31	0.65	0.476923	0.96	644.334	319.301	1.5774	10.592	528
Z215	2	23	0.22	0.57	0.385965	0.79	641.114	272.991	1.3554	9.25	509
Z215	3	19	0.25	0.6	0.416667	0.85	640.583	283.652	1.4562	9.7	525
Z216	1	23	0.17	0.59	0.288136	0.76	482.984	186.181	1.227	6.711	392
Z216	2	24	0.19	0.58	0.327586	0.77	548.73	224.481	1.3022	7.308	481
Z216	3	24	0.17	0.53	0.320755	0.7	537.577	235.477	1.3943	8.208	401
Z217	1	26.5	0.21	0.52	0.403846	0.73	639.046	257.984	1.285	8.288	483
Z217	2	26	0.21	0.55	0.381818	0.76	526.22	258.073	1.5611	10.072	412
Z217	3	26	0.18	0.5	0.36	0.68	561.454	236.917	1.3432	7.955	434
Z218	1	24.5	0.24	0.65	0.369231	0.89	525.128	284.615	1.5511	10.812	306
Z218	2	23	0.19	0.5	0.38	0.69	439.527	216.097	1.565	8.455	297
Z218	3	24	0.2	0.51	0.392157	0.71	476.622	236.39	1.5787	9.33	249
Z219	1	26	0.32	0.71	0.450704	1.03	653.502	362.572	1.766	16.008	502
Z219	2	25	0.33	0.73	0.452055	1.06	710.797	324.183	1.4518	11.766	495
Z219	3	25	0.32	0.72	0.444444	1.04	660.489	335.752	1.6464	10.4732	490
Z220	1	25	0.2	0.6	0.333333	0.8	665.79	299.327	1.4311	10.709	598
Z220	2	25	0.24	0.52	0.461538	0.76	712.123	280.151	1.2522	8.77	507
Z220	3	25	0.19	0.52	0.365385	0.71	577.727	210.82	1.1616	6.122	414
Z221	1	26.5	0.27	0.66	0.409091	0.93	604.23	230.185	1.3707	8.916	484
Z221	2	28.5	0.21	0.58	0.362069	0.79	473.486	195.314	1.313	6.411	401
Z221	3	27	0.19	0.52	0.365385	0.71	553.114	199.462	1.1479	5.724	467
Z222	1	31	0.25	0.61	0.409836	0.86	582.901	290.888	1.5885	11.552	546
Z222	2	29	0.22	0.51	0.431373	0.73	629.398	275.92	1.3954	9.626	580
Z222	3	31	0.24	0.51	0.470588	0.75	614.04	263.082	1.3638	8.97	489
Z223	1	24.5	0.23	0.58	0.396552	0.81	580.183	279.471	1.5333	10.713	499
Z223	2	23	0.24	0.62	0.387097	0.86	570.418	259.891	1.4503	9.423	559
Z223	3	23	0.2	0.52	0.384615	0.72	533.656	229.114	1.2584	8.264	449
Z224	1	26	0.23	0.66	0.348485	0.89	585.214	288.98	1.5718	11.356	423
Z224	2	27	0.24	0.77	0.311688	1.01	627.895	277.854	1.4086	9.784	477
Z224	3	22	0.23	0.6	0.383333	0.83	699.465	281.532	1.4537	9.372	436
Z225	1	25.5	0.22	0.58	0.37931	0.8	510.815	212.379	1.3234	7.027	411
Z225	2	24	0.12	0.41	0.292683	0.53	471.622	162.16	1.0945	4.437	343
Z225	3	25.5	0.18	0.55	0.327273	0.73	481.281	193.986	1.283	6.222	377
Z226	1	29	0.24	0.68	0.352941	0.92	594.631	284.58	1.5234	10.838	514
Z226	2	27	0.21	0.61	0.344262	0.82	521.529	249.845	1.5249	9.525	373
Z226	3	26	0.17	0.54	0.314815	0.71	492.172	238.737	1.0461	8.628	357
Z227	1	25	0.21	0.52	0.403846	0.73	573.937	231.758	1.2854	7.447	443
Z227	2	25	0.18	0.49	0.367347	0.67	703.493	254.475	1.1514	7.325	453
Z227	3	24	0.17	0.44	0.386364	0.61	636.024	223.028	1.1162	6.223	374
Z228	1	26.5	0.22	0.54	0.407407	0.76	593.659	231.21	1.2397	7.166	448
Z228	2	27	0.28	0.67	0.41791	0.95	610.103	256.445	1.338	8.578	372
Z228	3	26	0.24	0.57	0.421053	0.81	599.475	245.758	1.257	7.584	399
Z229	1	27.5	0.2	0.53	0.377358	0.73	622.398	250.723	1.2823	8.037	411
Z229	2	26.5	0.17	0.48	0.354167	0.65	593.104	203.319	1.0912	5.546	327
Z229	3	28	0.21	0.59	0.355932	0.8	655.358	237.873	1.1554	6.871	330
Z230	1	21.5	0.26	0.56	0.464286	0.82	541.58	268.457	1.5778	10.59	364
Z230	2	22.5	0.26	0.62	0.419355	0.88	548.471	244.238	1.4175	8.655	301
Z230	3	21	0.25	0.55	0.454545	0.8	540.697	240.587	1.4869	8.9532	322
Z231	1	21.5	0.2	0.44	0.454545	0.64	491.218	220.337	1.4278	7.865	423
Z231	2	22	0.15	0.45	0.333333	0.6	381.977	199.199	1.66	8.267	405
Z231	3	22	0.18	0.43	0.418605	0.61	571.628	231.344	1.2882	7.451	513
Z232	1	24	0.21	0.5	0.42	0.71	529.831	263.647	1.3324	8.782	676
Z232	2	25	0.21	0.51	0.411765	0.72	503.312	244.097	1.5437	9.421	481
Z232	3	23	0.18	0.47	0.382979	0.65	469.89	233.122	1.4038	7.725	475
Z233	1	22.5	0.2	0.47	0.425532	0.67	649.315	240.567	1.1793	7.093	475
Z233	2	22	0.16	0.38	0.421053	0.54	480.092	184.35	1.2223	5.633	455
Z233	3	21	0.14	0.38	0.368421	0.52	533.067	205.647	1.228	6.313	540
Z234	1	23.5	0.21	0.47	0.446809	0.68	592.223	226.132	1.2154	6.871	520
Z234	2	22.5	0.21	0.53	0.396226	0.74	585.581	273.42	1.4863	10.159	518
Z234	3	23	0.2	0.49	0.408163	0.69	517.812	226.403	1.7248	9.763	459
Z235	1	22.5	0.2	0.51	0.392157	0.71	499.474	227.011	1.4467	8.211	395
Z235	2	23	0.2	0.54	0.37037	0.74	593.091	251.595	1.3503	8.493	418
Z235	3	22	0.15	0.4	0.375	0.55	505.305	190.441	1.1997	5.712	420
Z236	1	19	0.16	0.4	0.4	0.56	325.369	147.005	1.4382	5.285	262
Z236	2	20.5	0.2	0.5	0.4	0.7	522.389	242.988	1.4319	7.056	314
Z236	3	19	0.19	0.5	0.38	0.69	421.121	198.768	1.5024	7.466	285
Z237	1	23	0.23	0.55	0.418182	0.78	556.787	286.263	1.6365	11.712	462
Z237	2	22.5	0.16	0.44	0.363636	0.6	542.134	244.449	1.4353	8.771	406
Z237	3	20	0.21	0.4	0.525	0.61	520.167	226.386	1.3853	7.841	526
Z238	1	27.5	0.24	0.74	0.324324	0.98	579.617	321.877	1.7677	14.224	491
Z238	2	27	0.27	0.65	0.415385	0.92	504.682	302.943	1.9107	14.471	377
Z238	3	27	0.25	0.66	0.378788	0.91	545.756	310.482	1.8462	14.382	428
Z239	1	24	0.21	0.57	0.368421	0.78	496.844	260.548	1.6692	10.873	410
Z239	2	23	0.19	0.46	0.413043	0.65	568.151	222.712	1.2478	6.947	353
Z239	3	20	0.16	0.44	0.363636	0.6	603.754	217.096	1.1446	6.212	403
Z240	1	22	0.25	0.55	0.454545	0.8	592.224	305.106	1.6399	10.509	442
Z240	2	21	0.2	0.47	0.425532	0.67	554.256	219.839	1.2625	6.939	370
Z240	3	20	0.22	0.5	0.44	0.72	571.483	245.583	1.385	8.485	393
Z241	1	25	0.21	0.45	0.466667	0.66	627.22	250.004	1.2688	7.93	458
Z241	2	24	0.15	0.38	0.394737	0.53	424.773	209.467	1.5697	8.22	485
Z241	3	24	0.15	0.32	0.46875	0.47	454.203	208.14	1.4587	7.59	503
Z242	1	20	0.19	0.47	0.404255	0.66	416.848	206.15	1.5742	8.113	314
Z242	2	21	0.16	0.47	0.340426	0.63	483.897	210.875	1.3871	7.313	452
Z242	3	21	0.19	0.51	0.372549	0.7	452.902	204.303	1.4359	7.334	329
Z243	1	22	0.17	0.43	0.395349	0.6	465.417	210.573	1.4402	7.581	328
Z243	2	22	0.23	0.5	0.46	0.73	602.746	261.942	1.3833	9.059	466
Z243	3	22	0.17	0.41	0.414634	0.58	507.353	208.84	1.3102	6.841	373
Z244	1	24	0.21	0.53	0.396226	0.74	522.498	234.008	1.4256	8.34	455
Z244	2	24	0.22	0.54	0.407407	0.76	490.522	212.759	1.3806	7.344	413
Z244	3	23	0.16	0.44	0.363636	0.6	444.437	183.357	1.3132	6.02	391
Z245	1	24	0.2	0.48	0.416667	0.68	604.012	239.797	1.2637	7.576	442
Z245	2	23	0.19	0.45	0.422222	0.64	521.214	234.585	1.4326	8.402	406
Z245	3	24	0.18	0.45	0.4	0.63	464.152	203.046	1.3925	7.068	362
Z246	1	19	0.18	0.39	0.461538	0.57	593.615	251.048	1.3462	8.449	577
Z246	2	19.5	0.17	0.37	0.459459	0.54	469.639	239.69	1.2857	7.097	480
Z246	3	18.5	0.19	0.38	0.5	0.57	524.162	252.27	1.532	9.662	636
Z247	1	23	0.23	0.49	0.469388	0.72	533	269.677	1.6105	10.858	406
Z247	2	23	0.22	0.43	0.511628	0.65	588.678	244.663	1.3229	8.092	563
Z247	3	23	0.19	0.43	0.44186	0.62	484.489	223.92	1.4712	8.236	467
Z248	1	23	0.22	0.48	0.458333	0.7	616.682	236.718	1.2219	7.231	518
Z248	2	21	0.21	0.43	0.488372	0.64	550.287	247.756	1.4331	8.877	464
Z248	3	22	0.22	0.49	0.44898	0.71	554.693	245.493	1.4088	8.646	484
Z249	1	22	0.22	0.49	0.44898	0.71	623.65	279.19	1.425	9.946	621
Z249	2	23	0.21	0.58	0.362069	0.79	557.241	247.277	1.4125	8.732	513
Z249	3	21	0.2	0.49	0.408163	0.69	595.023	248.866	1.3313	8.283	499
Z250	1	23	0.19	0.5	0.38	0.69	528.503	207.926	1.2523	6.51	486
Z250	2	21.5	0.21	0.49	0.428571	0.7	540.158	243.399	1.4343	8.728	511
Z250	3	21	0.17	0.41	0.414634	0.58	564.346	213.115	1.202	6.404	593
Z251	1	22	0.19	0.47	0.404255	0.66	560.457	246.164	1.3981	8.604	441
Z251	2	22	0.21	0.44	0.477273	0.65	479.523	234.79	1.5586	9.148	482
Z251	3	23.5	0.17	0.54	0.314815	0.71	484.499	202.296	1.3291	6.722	419
Z252	1	21.5	0.17	0.44	0.386364	0.61	485.46	230.066	1.5085	8.676	466
Z252	2	24	0.21	0.52	0.403846	0.73	466.31	293.606	1.8042	14.711	546
Z252	3	23	0.17	0.41	0.414634	0.58	563.91	237.046	1.3381	7.929	558
Z253	1	23	0.2	0.48	0.416667	0.68	558.511	293.522	1.6729	12.276	625
Z253	2	23	0.18	0.44	0.409091	0.62	594.936	241.032	1.2896	8.771	629
Z253	3	25	0.24	0.63	0.380952	0.87	686.219	299.602	1.3897	10.409	651
Z254	1	25	0.2	0.52	0.384615	0.72	577.932	267.772	1.4748	9.873	691
Z254	2	24.5	0.2	0.6	0.333333	0.8	496.962	227.3	1.4559	8.273	530
Z254	3	24	0.16	0.5	0.32	0.66	517.902	218.751	1.3445	7.353	910
Z255	1	25	0.2	0.5	0.4	0.7	423.55	205.777	1.5465	7.956	460
Z255	2	23.5	0.19	0.53	0.358491	0.72	550.652	253.461	1.4652	9.284	625
Z255	3	25.5	0.16	0.52	0.307692	0.68	464.001	226.485	1.5537	8.797	589
Z256	1	20	0.17	0.39	0.435897	0.56	521.642	205.831	1.256	6.463	475
Z256	2	20	0.18	0.42	0.428571	0.6	496.926	215.005	1.3772	7.403	494
Z256	3	20.5	0.15	0.42	0.357143	0.57	470.455	203.455	1.3766	7.002	585
Z257	1	24.5	0.18	0.47	0.382979	0.65	441.874	242.905	1.7498	10.626	525
Z257	2	26	0.19	0.52	0.365385	0.71	588.136	250.208	1.3542	8.471	547
Z257	3	26.5	0.15	0.47	0.319149	0.62	419.069	205.865	1.5637	8.048	480
Z258	1	24	0.19	0.48	0.395833	0.67	450.243	198.67	1.4045	6.976	417
Z258	2	23	0.15	0.43	0.348837	0.58	357.257	149.206	1.5457	5.766	325
Z258	3	20	0.12	0.35	0.342857	0.47	363.606	134.491	1.1774	3.959	356
Z259	1	25	0.21	0.55	0.381818	0.76	594.999	269.745	1.4431	9.732	484
Z259	2	25	0.15	0.46	0.326087	0.61	514.075	210.481	1.3033	6.858	541
Z259	3	25	0.19	0.45	0.422222	0.64	461.673	208.6	1.4382	7.5	350
Z260	1	29	0.26	0.55	0.472727	0.81	615.737	251.28	1.299	8.16	538
Z260	2	26	0.15	0.4	0.375	0.55	532.061	186.643	1.1166	5.21	679
Z260	3	27	0.18	0.37	0.486486	0.55	537.355	212.014	1.2559	6.657	549
Z261	1	28	0.19	0.48	0.395833	0.67	674.239	244.904	1.1562	7.079	716
Z261	2	25	0.23	0.45	0.511111	0.68	596.584	303.848	1.6212	12.315	834
Z261	3	24	0.2	0.4	0.5	0.6	652.117	245.117	1.1965	7.332	735
Z262	1	30	0.17	0.71	0.239437	0.88	464.68	161.984	1.1096	4.493	389
Z262	2	28	0.2	0.62	0.322581	0.82	604.84	226.466	1.1918	6.748	494
Z262	3	29	0.15	0.63	0.238095	0.78	493.726	159.86	1.0306	4.119	454
Z263	1	26	0.21	0.53	0.396226	0.74	582.979	246.984	1.3485	8.327	471
Z263	2	25	0.17	0.47	0.361702	0.64	539.183	228.519	1.3491	7.707	399
Z263	3	23	0.18	0.46	0.391304	0.64	475.359	216.339	1.4487	7.835	384
